# Supplementary material for: Macrophage-specific responses to human- and animal-adapted tubercle bacilli reveal pathogen and host factors driving multinucleated cell formation
Source: PLoS Pathog. 2021 Mar 15;17(3):e1009410. doi: 10.1371/journal.ppat.1009410 (PMC7993774; doi:10.1371/journal.ppat.1009410)
Supplement: S1 Table — (XLSX) [file ppat.1009410.s006.xlsx]

## Sheet: bMp_Secretome
S1 Table: Proteins secreted by bMϕ during infection with Mtb or Mbv
ENTRY	Gene name	Pathways (KEGG)	log2 fold change Mtb/NI	log2 fold change Mbv/NI	log2 fold change Mbv/Mtb
B8Y9S9	FN1	Extracellular vesicles / Membrane trafficking / Glycosaminoglycan binding proteins	-1.63247	-0.769467	0.863	Extracellular vesicle associated proteins
Q45VK8	CD55	Extracellular vesicles / Glycosylphosphatidylinositol (GPI)-anchored proteins / Complement cascade	-0.9585	-0.243533	0.714967
G8JKX6	CD9	Extracellular vesicles	-1.17217	-0.582	0.590167
P32592	ITGB2	Extracellular vesicles / Cell Adhesion Molecule / Membrane trafficking / Complement cascade	-1.2003	-0.743267	0.457033
P62261	YWHAE	Extracellular vesicles / DNA repair and recombination proteins	0.997933	0.6427	-0.355233
Q3T0P6	PGK1	Extracellular vesicles / Enzyme	1.29013	0.671667	-0.618467
P63243	RACK1	Extracellular vesicles / mRNA biogenesis	1.5816	0.838667	-0.742933
Q3MHL4	AHCY	Extracellular vesicles / Enzyme / Protein phosphatases and associated proteins	1.31903	0.582933	-0.7361
P14568	ASS1	Extracellular vesicles / Enzyme	1.7812	-0.188367	-1.96957
Q0VCK0	PURH	Extracellular vesicles / Enzyme	2.3795	-0.505733	-2.88523
P80195	GLYCAM1	Cell Adhesion Molecule	-4.01603	-0.303967	3.71207	Cell adhesion or membrane trafficking associated proteins
A6H734	PLXDC1	Cell adhesion Molecule / Angiogenesis	-1.8857	1.23673	3.12243
A7MB04	SPARC	Cell Adhesion Molecule / Proteoglycans	-2.41033	0.3084	2.71873
G3X752	VAMP3	Membrane trafficking	-2.67867	0.320467	2.99913
E1BFR4	PLXNA1	Cell adhesion Molecule	2.06283	2.98133	0.9185
F1MX50	CREG1	regulation of transcription	-4.64483	-1.2045	3.44033	Others
Q29444	MANBA	Enzyme	-2.90773	-0.861433	2.0463
Q9TRY0	FKBP4	Enzyme / Chaperones and folding catalysts	-2.46127	-0.891867	1.5694
E1BGJ0	LRP1	Cholesterol homeostasis	-0.993267	-0.399333	0.593933
Q0VC51	IL1RAP	Cytokine receptors	-1.2069	-0.620567	0.586333
F1MQ37	MYH9		1.03357	0.789033	-0.244533
P12624	MARCKS	Enzyme	0.973533	0.466967	-0.506567
P13696	PEBP1	Peptidases and inhibitors	1.4088	0.887667	-0.521133
P12344	GOT2	Enzyme / Amino acid related enzymes	1.13697	0.4652	-0.671767
Q2KIT8	TSTA3	Enzyme	-0.0152667	-1.3344	-1.31913
Q5E9F1	BCAP31	Calcium mediated signaling / Protein transport	1.84047	-0.863533	-2.704
Q56JV9	RPS3A	Ribosome	1.23983	-1.79237	-3.0322
Classification of the 27 hit-proteins detected by proteomics in the supernatant of Mtb-infected, Mbv-infected or uninfected (NI).
