# Supplementary material for: Macrophage-specific responses to human- and animal-adapted tubercle bacilli reveal pathogen and host factors driving multinucleated cell formation
Source: PLoS Pathog. 2021 Mar 15;17(3):e1009410. doi: 10.1371/journal.ppat.1009410 (PMC7993774; doi:10.1371/journal.ppat.1009410)
Supplement: S2 Table — (XLSX) [file ppat.1009410.s007.xlsx]

## Sheet: ANOVA+Posthoc_Sig
log2 fold change Mbv/NI	log2 fold change Mtb/NI	log2 fold change Mbv/Mtb	ANOVA Significant	Protein IDs	Majority protein IDs	Protein names	Peptides	Razor + unique peptides	Unique peptides	Sequence coverage [%]	Unique + razor sequence coverage [%]	Unique sequence coverage [%]	Mol. weight [kDa]	Q-value	Score	MS/MS count	-Log ANOVA p value	ANOVA q-value	Significant pairs
1.23673	-1.8857	3.12243	+	A6H734	A6H734	PLXDC1 protein (Plexin domain containing 1)	2	2	2	4.4	4.4	4.4	55.322	0	2.9375	5	3.48321	0.0065658	NI_Mtb;Mbv_Mtb;Mbv_NI
0.3084	-2.41033	2.71873	+	A7MB04	A7MB04	SPARC/osteonectin, cwcv and kazal like domains proteoglycan 2 (SPOCK2 protein)	2	2	2	4.2	4.2	4.2	46.94	0	2.8013	12	1.98493	0.0458334	NI_Mtb;Mbv_Mtb
-2.05163	-1.5313	-0.520333	+	E1BI31	E1BI31	Dipeptidyl peptidase 9	2	2	2	2.4	2.4	2.4	98.93	0	3.237	6	2.93817	0.0136856	NI_Mbv;NI_Mtb
-1.3634	-1.64713	0.283733	+	E1BM26	E1BM26	Proteasome activator subunit 3	2	2	2	9.1	9.1	9.1	29.506	0	3.2687	5	2.17104	0.0352434	NI_Mtb;NI_Mbv
-1.2045	-4.64483	3.44033	+	F1MX50	F1MX50	Cellular repressor of E1A stimulated genes 1	2	2	2	8.1	8.1	8.1	23.958	0	2.4383	10	1.99319	0.0457116	Mbv_Mtb;NI_Mtb
-1.79237	1.23983	-3.0322	+	Q56JV9;G3N262;E1BG39	Q56JV9;G3N262;E1BG39	40S ribosomal protein S3a	2	2	2	8.3	8.3	8.3	29.945	0	2.1194	6	2.45235	0.0238865	NI_Mbv;Mtb_Mbv
0.320467	-2.67867	2.99913	+	G3X752;Q2KJD2;F1MDK1;P63026	G3X752;Q2KJD2;F1MDK1;P63026	Vesicle-associated membrane protein 3	2	2	2	32	32	32	11.404	0	3.6318	8	1.99892	0.0453612	NI_Mtb;Mbv_Mtb
-1.34003	-1.3729	0.0328667	+	O46375	O46375	Transthyretin (Prealbumin)	2	2	2	19	19	19	15.727	0	9.8232	17	1.95765	0.0480263	NI_Mtb;NI_Mbv
-0.303967	-4.01603	3.71207	+	P80195	P80195	Glycosylation-dependent cell adhesion molecule 1 (GlyCAM-1) (28 kDa milk glycoprotein PP3) (Lactophorin) (Proteose-peptone component 3) (PP3)	2	2	2	11.8	11.8	11.8	17.151	0	2.8588	9	4.65199	0.00370559	Mbv_Mtb;NI_Mtb
-2.02127	-1.82183	-0.199433	+	Q3SWW8	Q3SWW8	Thrombospondin-4	3	2	2	4.4	3.3	3.3	105.97	0	3.9642	4	2.80484	0.0161226	NI_Mbv;NI_Mtb
1.185	1.7167	-0.5317	+	Q3SZC2	Q3SZC2	Proteasome subunit beta type-9 (EC 3.4.25.1) (Proteasome subunit beta-1i)	2	2	2	8.7	8.7	8.7	23.404	0	4.6522	12	2.22309	0.0331968	Mbv_NI;Mtb_NI
1.22497	1.10037	0.1246	+	Q6QRN7	Q6QRN7	PP1201 protein (Responsive to centrifugal force and shear) (Transmembrane BAX inhibitor motif containing 1)	2	2	2	8.4	8.4	8.4	33.948	0	8.262	15	1.9361	0.0496891	Mtb_NI;Mbv_NI
1.74	1.72777	0.0122333	+	A2VDN8;G3MWI5	A2VDN8;G3MWI5	Coronin	3	3	3	6.1	6.1	6.1	53.125	0	4.474	11	2.84781	0.0160018	Mtb_NI;Mbv_NI
-2.13267	-1.36923	-0.763433	+	Q58DL4;F1MWN1;A5D785	Q58DL4;F1MWN1;A5D785	CSE1 chromosome segregation 1-like protein isoform a (Exportin-2)	3	3	3	7.3	7.3	7.3	65.643	0	12.025	8	2.49807	0.0223521	NI_Mbv;NI_Mtb
1.01647	1.07533	-0.0588667	+	A5D7P3;P43033	A5D7P3;P43033	Platelet-activating factor acetylhydrolase IB subunit alpha (Lissencephaly-1 protein) (LIS-1) (PAF acetylhydrolase 45 kDa subunit) (PAF-AH 45 kDa subunit) (PAF-AH alpha) (PAFAH alpha)	3	3	3	9.8	9.8	9.8	46.67	0	5.2487	12	2.01553	0.0440276	Mbv_NI;Mtb_NI
-0.861433	-2.90773	2.0463	+	Q29444;A6QLB0	Q29444;A6QLB0	Beta-mannosidase (EC 3.2.1.25) (Lysosomal beta A mannosidase) (Mannanase) (Mannase)	3	3	3	3.2	3.2	3.2	101.18	0	3.7005	9	2.35013	0.0276382	Mbv_Mtb;NI_Mtb
1.70307	1.4705	0.232567	+	F1MC72;Q3MHP1	F1MC72;Q3MHP1	Ubiquitin conjugating enzyme E2 L3	3	3	3	13.7	13.7	13.7	16.944	0	3.5525	15	2.29831	0.0298605	Mtb_NI;Mbv_NI
2.173	1.85457	0.318433	+	Q95140;F1MDN4	Q95140;F1MDN4	60S acidic ribosomal protein P0 (60S ribosomal protein L10E)	3	3	3	7.9	7.9	7.9	34.37	0	4.002	11	2.23586	0.0328139	Mtb_NI;Mbv_NI
1.1652	1.31177	-0.146567	+	Q5E995;F1MKZ5;E1BG13	Q5E995;F1MKZ5	40S ribosomal protein S6	3	3	3	14.1	14.1	14.1	28.666	0	8.0681	13	2.55701	0.0218611	Mbv_NI;Mtb_NI
1.2135	2.07693	-0.863433	+	F1MYS7	F1MYS7	Eukaryotic translation initiation factor 4B	3	3	3	7.2	7.2	7.2	68.817	0	3.6117	8	2.17368	0.0352434	Mtb_NI
2.14907	2.59983	-0.450767	+	F1MZ46;Q3SZC6	F1MZ46;Q3SZC6	Acidic nuclear phosphoprotein 32 family member B	5	3	3	26	20.8	20.8	17.31	0	2.9959	5	2.44622	0.0240275	Mbv_NI;Mtb_NI
0.654833	1.05037	-0.395533	+	F1N2I5	F1N2I5	Carboxymethylenebutenolidase homolog	3	3	3	15.5	15.5	15.5	28.004	0	4.8191	9	2.91438	0.0142496	Mbv_NI;Mtb_NI
1.67633	1.9466	-0.270267	+	P61284;G3MZG7;F1MDX5	P61284;G3MZG7	60S ribosomal protein L12	3	3	3	30.3	30.3	30.3	17.818	0	14.528	18	2.70174	0.0183903	Mbv_NI;Mtb_NI
-0.582	-1.17217	0.590167	+	G8JKX6;P30932	G8JKX6;P30932	Tetraspanin	3	3	3	15.7	15.7	15.7	22.665	0	4.4033	18	3.24097	0.00927982	Mbv_Mtb;NI_Mtb;NI_Mbv
-0.188367	1.7812	-1.96957	+	P14568	P14568	Argininosuccinate synthase (EC 6.3.4.5) (Citrulline--aspartate ligase)	3	3	3	6.1	6.1	6.1	46.417	0.0015674	1.9323	4	3.60238	0.00612079	Mtb_Mbv;Mtb_NI
3.32673	3.52783	-0.2011	+	P41976;E1BHL1	P41976;E1BHL1	Superoxide dismutase [Mn], mitochondrial (EC 1.15.1.1)	3	3	3	16.2	16.2	16.2	24.638	0	10.913	9	3.82674	0.00461021	Mbv_NI;Mtb_NI
-1.78177	-3.22517	1.4434	+	Q28161;G3N156	Q28161	Plakophilin-1 (Band-6 protein) (B6P)	3	3	3	4.1	4.1	4.1	80.179	0	3.6296	6	2.06844	0.0406743	NI_Mtb
-1.3344	-0.0152667	-1.31913	+	Q2KIT8	Q2KIT8	Tissue specific transplantation antigen P35B	3	3	3	10.3	10.3	10.3	36.026	0	4.7111	5	2.67081	0.019206	Mtb_Mbv;NI_Mbv
1.25627	1.14823	0.108033	+	Q2TBQ5	Q2TBQ5	60S ribosomal protein L7a	3	3	3	12.8	12.8	12.8	30.025	0	10.257	9	2.09531	0.0389127	Mtb_NI;Mbv_NI
1.81667	2.314	-0.497333	+	Q3MHR5	Q3MHR5	Serine/arginine-rich splicing factor 2 (Splicing component, 35 kDa) (Splicing factor SC35) (SC-35) (Splicing factor, arginine/serine-rich 2)	3	3	3	18.1	18.1	18.1	25.476	0	16.497	29	2.36406	0.0272447	Mbv_NI;Mtb_NI
0.832	1.39123	-0.559233	+	Q3T0G5	Q3T0G5	Pyridoxal phosphate homeostasis protein (PLP homeostasis protein) (Proline synthase co-transcribed bacterial homolog protein) (Pyridoxal phosphate-binding protein)	3	3	3	10.3	10.3	10.3	29.943	0	6.641	17	2.86337	0.0158	Mbv_NI;Mtb_NI
-0.982233	-1.73597	0.753733	+	Q3ZBD2	Q3ZBD2	Actin-related protein 10	3	3	3	10.8	10.8	10.8	46.296	0	14.863	7	2.21108	0.0335825	NI_Mtb
3.47623	3.88117	-0.404933	+	A6QR15	A6QR15	LOC535277 protein (Tropomyosin 4)	12	4	2	28.5	9.2	5.3	32.823	0	5.0224	26	4.00869	0.00461021	Mbv_NI;Mtb_NI
1.10297	1.4267	-0.323733	+	F2Z4F0	F2Z4F0	ARP1 actin related protein 1 homolog A	4	4	2	15.2	15.2	10.6	42.613	0	5.1406	13	2.41317	0.025509	Mbv_NI;Mtb_NI
0.6566	0.763467	-0.106867	+	A0JBZ9	A0JBZ9	p97Bucentaur-2	5	4	4	10.7	9.5	9.5	70.833	0	49.98	20	2.40573	0.025742	Mbv_NI;Mtb_NI
0.610767	0.9202	-0.309433	+	F1MC76;A3KMX8	F1MC76;A3KMX8	Protein-glutamate O-methyltransferase	4	4	4	10.7	10.7	10.7	50.93	0	6.423	9	2.6477	0.0198197	Mbv_NI;Mtb_NI
0.791467	0.891933	-0.100467	+	A4FUA8	A4FUA8	F-actin-capping protein subunit alpha-1 (CapZ alpha-1)	4	4	4	18.2	18.2	18.2	32.931	0	36.3	29	2.43408	0.0245077	Mbv_NI;Mtb_NI
0.928	1.36253	-0.434533	+	A6QR28	A6QR28	Phosphoserine aminotransferase (EC 2.6.1.52)	4	4	4	11.1	11.1	11.1	40.528	0	5.1506	14	2.51836	0.0219708	Mbv_NI;Mtb_NI
1.48243	2.06407	-0.581633	+	Q2KIY5;F1MIH9	Q2KIY5;F1MIH9	Putative phospholipase B-like 2 (EC 3.1.1.-) (LAMA-like protein 2) (Lamina ancestor homolog 2) (Phospholipase B domain-containing protein 2)	4	4	4	8.8	8.8	8.8	65.692	0	20.136	12	2.2153	0.0334807	Mbv_NI;Mtb_NI
1.72827	2.2714	-0.543133	+	F1MM71	F1MM71	Interferon induced protein with tetratricopeptide repeats 1	4	4	4	10.1	10.1	10.1	54.36	0	19.576	14	3.92937	0.00461021	Mbv_NI;Mtb_NI
1.7054	1.7401	-0.0347	+	G3X743	G3X743	Arginyl aminopeptidase	4	4	4	10.6	10.6	10.6	56.56	0	4.4539	12	2.80105	0.0161226	Mbv_NI;Mtb_NI
2.30357	2.50583	-0.202267	+	O77482	O77482	Interleukin-1 receptor antagonist protein (IL-1RN) (IL-1ra) (IRAP) (IL1 inhibitor)	4	4	4	24.1	24.1	24.1	19.926	0	12.102	19	2.10223	0.0386519	Mbv_NI;Mtb_NI
1.65173	2.14853	-0.4968	+	P16116;Q5E962	P16116;Q5E962	Aldose reductase (AR) (EC 1.1.1.21) (20-alpha-hydroxysteroid dehydrogenase) (20-alpha-HSD) (EC 1.1.1.149) (Aldehyde reductase)	4	4	4	11.1	11.1	11.1	35.919	0	4.0159	9	2.46923	0.0231671	Mbv_NI;Mtb_NI
0.838667	1.5816	-0.742933	+	P63243	P63243	Receptor of activated protein C kinase 1 (Guanine nucleotide-binding protein subunit beta-2-like 1) (Receptor for activated C kinase) (Receptor of activated protein kinase C 1) [Cleaved into: Receptor of activated protein C kinase 1, N-terminally processed]	4	4	4	13.2	13.2	13.2	35.076	0	17.001	22	3.57677	0.00612079	Mbv_NI;Mtb_NI;Mtb_Mbv
1.0773	0.786467	0.290833	+	Q07130	Q07130	UTP--glucose-1-phosphate uridylyltransferase (EC 2.7.7.9) (UDP-glucose pyrophosphorylase) (UDPGP) (UGPase)	4	4	4	9.3	9.3	9.3	56.903	0	6.773	19	2.38999	0.0262717	Mtb_NI;Mbv_NI
-1.2322	-1.5411	0.3089	+	Q0VCH9	Q0VCH9	GLI pathogenesis-related 2	4	4	4	33.1	33.1	33.1	17.209	0	11.252	12	2.23657	0.0328139	NI_Mtb;NI_Mbv
1.1991	1.61127	-0.412167	+	Q148J6	Q148J6	Actin-related protein 2/3 complex subunit 4 (Arp2/3 complex 20 kDa subunit) (p20-ARC)	4	4	4	22.6	22.6	22.6	19.667	0	6.1791	15	1.96484	0.0477458	Mbv_NI;Mtb_NI
2.09963	2.0461	0.0535333	+	Q2KI42	Q2KI42	26S proteasome non-ATPase regulatory subunit 11 (26S proteasome regulatory subunit RPN6)	4	4	4	10.4	10.4	10.4	47.463	0	54.764	15	3.13919	0.0104284	Mtb_NI;Mbv_NI
2.22527	2.61167	-0.3864	+	Q32LG3	Q32LG3	Malate dehydrogenase, mitochondrial (EC 1.1.1.37)	4	4	4	13	13	13	35.668	0	7.0543	15	1.93654	0.0496891	Mbv_NI;Mtb_NI
0.996367	1.32633	-0.329967	+	Q3T035	Q3T035	Actin-related protein 2/3 complex subunit 3 (Arp2/3 complex 21 kDa subunit) (p21-ARC)	4	4	4	27	27	27	20.546	0	61.048	34	2.22376	0.0331968	Mbv_NI;Mtb_NI
2.2515	2.55773	-0.306233	+	Q3T054;G5E619;G3MZP2	Q3T054;G5E619;G3MZP2	GTP-binding nuclear protein Ran (GTPase Ran) (Ras-related nuclear protein)	4	4	4	18.5	18.5	18.5	24.423	0	6.1926	15	3.12307	0.0106361	Mbv_NI;Mtb_NI
1.24537	1.27353	-0.0281667	+	Q3T0Y1	Q3T0Y1	Ubiquitin thioesterase (EC 3.4.19.12)	4	4	4	26.2	26.2	26.2	31.308	0	8.5194	12	2.95565	0.013339	Mbv_NI;Mtb_NI
1.03	1.2916	-0.2616	+	Q3T114	Q3T114	2-iminobutanoate/2-iminopropanoate deaminase (EC 3.5.99.10) (Translation inhibitor L-PSP ribonuclease) (EC 3.1.-.-)	4	4	4	39.4	39.4	39.4	14.272	0	9.6486	12	2.27111	0.0313362	Mbv_NI;Mtb_NI
2.04887	1.61247	0.4364	+	Q5E997	Q5E997	F-actin-capping protein subunit alpha-2 (CapZ alpha-2)	4	4	4	19.6	19.6	19.6	32.979	0	18.494	13	2.55378	0.0218611	Mtb_NI;Mbv_NI
-0.863533	1.84047	-2.704	+	Q5E9F1	Q5E9F1	B-cell receptor-associated protein 31	4	4	4	16.7	16.7	16.7	27.901	0	5.8351	8	2.79628	0.0161226	Mtb_Mbv;Mtb_NI
1.96337	2.6255	-0.662133	+	Q3SZ18;E1BA06	Q3SZ18	Hypoxanthine-guanine phosphoribosyltransferase (HGPRT) (HGPRTase) (EC 2.4.2.8)	5	5	1	28	28	5.5	24.498	0	16.293	28	1.98628	0.0458334	Mbv_NI;Mtb_NI
1.49403	1.06443	0.4296	+	Q2KJI3	Q2KJI3	Protein FAM49B	5	5	4	17	17	14.2	36.748	0	10.782	13	2.58319	0.0213843	Mtb_NI;Mbv_NI
1.70063	2.01063	-0.31	+	A0JN39	A0JN39	Coatomer subunit beta (Beta-coat protein) (Beta-COP)	5	5	5	6.6	6.6	6.6	107.13	0	22.063	14	2.98015	0.012996	Mbv_NI;Mtb_NI
-0.243533	-0.9585	0.714967	+	Q45VK8;A2VE92;G3X6M2	Q45VK8;A2VE92;G3X6M2	DAF-2	5	5	5	17.7	17.7	17.7	40.466	0	17.151	27	2.7306	0.017917	Mbv_Mtb;NI_Mtb
1.26137	1.08927	0.1721	+	A7MBJ5;E1BNE2;G3N157	A7MBJ5	Cullin-associated NEDD8-dissociated protein 1 (Cullin-associated and neddylation-dissociated protein 1)	5	5	5	4.1	4.1	4.1	136.37	0	8.8434	9	2.37258	0.0269223	Mtb_NI;Mbv_NI
1.4048	1.98047	-0.575667	+	E1BFV0	E1BFV0	Karyopherin subunit beta 1	5	5	5	7	7	7	97.226	0	44.864	18	2.18751	0.0347605	Mbv_NI;Mtb_NI
0.838033	0.9678	-0.129767	+	F1MDR7	F1MDR7	DnaJ heat shock protein family (Hsp40) member C13	5	5	5	2.3	2.3	2.3	254.44	0	19.178	17	2.49208	0.0223521	Mbv_NI;Mtb_NI
1.74213	1.72973	0.0124	+	F1MFT4	F1MFT4	Heterogeneous nuclear ribonucleoprotein U	5	5	5	7	7	7	77.551	0	9.4831	12	3.55827	0.00612079	Mtb_NI;Mbv_NI
1.7749	2.0892	-0.3143	+	Q3T0V2;F1MR63	Q3T0V2;F1MR63	Aminoacylase 1	5	5	5	11.8	11.8	11.8	41.753	0	4.8097	9	2.04418	0.0421742	Mbv_NI;Mtb_NI
-0.891867	-2.46127	1.5694	+	Q9TRY0;F1MU79	Q9TRY0;F1MU79	Peptidyl-prolyl cis-trans isomerase FKBP4 (PPIase FKBP4) (EC 5.2.1.8) (52 kDa FK506-binding protein) (52 kDa FKBP) (FKBP-52) (FK506-binding protein 4) (FKBP-4) (HSP-binding immunophilin) (HBI) (Immunophilin FKBP52) (Rotamase) [Cleaved into: Peptidyl-prolyl cis-trans isomerase FKBP4, N-terminally processed]	5	5	5	13.5	13.5	13.5	51.529	0	7.7588	5	4.60933	0.00370559	Mbv_Mtb;NI_Mtb;NI_Mbv
1.73103	1.9716	-0.240567	+	F1MV90	F1MV90	Uncharacterized protein	14	5	5	38.3	15.3	15.3	28.984	0	26.199	26	2.01683	0.0440276	Mbv_NI;Mtb_NI
-0.6589	-1.3363	0.6774	+	P16368;F1N430	P16368;F1N430	Metalloproteinase inhibitor 2 (Collagenase inhibitor) (Tissue inhibitor of metalloproteinases 2) (TIMP-2)	5	5	5	21.4	21.4	21.4	24.355	0	10.825	31	2.53717	0.0218611	NI_Mtb
1.6366	1.8676	-0.231	+	Q1JPJ2	Q1JPJ2	Xaa-Pro aminopeptidase 1 (EC 3.4.11.9) (Aminoacylproline aminopeptidase) (Cytosolic aminopeptidase P) (Soluble aminopeptidase P) (sAmp) (X-Pro aminopeptidase 1) (X-prolyl aminopeptidase 1, soluble)	5	5	5	8.7	8.7	8.7	69.789	0	5.8469	8	3.89786	0.00461021	Mbv_NI;Mtb_NI
2.24633	2.24603	0.0003	+	Q1RMR9	Q1RMR9	Protein kinase C and casein kinase substrate in neurons 2	5	5	5	14.2	14.2	14.2	55.89	0	22.258	18	3.28782	0.00898176	Mtb_NI;Mbv_NI
1.26783	1.38163	-0.1138	+	Q3MHF7;H9KUV2	Q3MHF7;H9KUV2	S-methyl-5'-thioadenosine phosphorylase (EC 2.4.2.28) (5'-methylthioadenosine phosphorylase) (MTA phosphorylase) (MTAP) (MTAPase)	5	5	5	16.6	16.6	16.6	31.256	0	8.3151	10	2.32922	0.0284269	Mbv_NI;Mtb_NI
1.8137	1.88377	-0.0700667	+	Q3MHK9	Q3MHK9	Fascin	5	5	5	8.9	8.9	8.9	54.785	0	4.4723	8	3.67914	0.00553068	Mbv_NI;Mtb_NI
1.7906	1.78453	0.00606667	+	Q3T0D0	Q3T0D0	Heterogeneous nuclear ribonucleoprotein K (hnRNP K)	5	5	5	11	11	11	51.019	0	12.667	18	2.52225	0.0219691	Mtb_NI;Mbv_NI
2.34927	2.68123	-0.331967	+	Q3T169	Q3T169	40S ribosomal protein S3 (EC 4.2.99.18)	5	5	5	21.4	21.4	21.4	26.688	0	6.5795	18	2.01429	0.0440276	Mbv_NI;Mtb_NI
1.87053	1.81923	0.0513	+	Q3ZCK1	Q3ZCK1	Eukaryotic translation initiation factor 3 subunit L (eIF3l) (Eukaryotic translation initiation factor 3 subunit 6-interacting protein) (Eukaryotic translation initiation factor 3 subunit E-interacting protein)	5	5	5	8.7	8.7	8.7	66.726	0	6.5214	17	2.56482	0.0218611	Mtb_NI;Mbv_NI
1.01667	1.5751	-0.558433	+	Q58DW5;G3N1F5;G3MYE2	Q58DW5;G3N1F5	60S ribosomal protein L5	5	5	5	16.5	16.5	16.5	34.344	0	8.3612	12	2.08068	0.039927	Mbv_NI;Mtb_NI
2.8707	3.23393	-0.363233	+	Q3MHL3	Q3MHL3	Histone-binding protein RBBP4 (Nucleosome-remodeling factor subunit RBAP48) (Retinoblastoma-binding protein 4) (RBBP-4)	6	6	5	19.3	19.3	16.2	47.655	0	14.165	18	2.06398	0.040856	Mbv_NI;Mtb_NI
0.73	1.5596	-0.8296	+	P23196;A0A140T846	P23196;A0A140T846	DNA-(apurinic or apyrimidinic site) lyase (EC 3.1.-.-) (EC 4.2.99.18) (APEX nuclease) (APEN) (Apurinic-apyrimidinic endonuclease 1) (AP endonuclease 1) (REF-1) (Redox factor-1) [Cleaved into: DNA-(apurinic or apyrimidinic site) lyase, mitochondrial]	6	6	6	22.6	22.6	22.6	35.569	0	41.958	36	2.15549	0.036006	Mtb_NI
2.98133	2.06283	0.9185	+	E1BFR4;F1N2P7	E1BFR4	Plexin A1	6	6	6	3.4	3.4	3.4	211.02	0	6.1311	13	4.03358	0.00461021	Mtb_NI;Mbv_NI;Mbv_Mtb
1.90527	1.71717	0.1881	+	E1BL45	E1BL45	Uncharacterized protein	6	6	6	6.9	6.9	6.9	153.77	0	15.508	23	3.31116	0.00873824	Mtb_NI;Mbv_NI
1.7447	1.75717	-0.0124667	+	Q3T0B2;F1MXE4	Q3T0B2;F1MXE4	26S proteasome non-ATPase regulatory subunit 6 (26S proteasome regulatory subunit RPN7)	6	6	6	14.1	14.1	14.1	45.533	0	10.638	11	2.6052	0.0207424	Mbv_NI;Mtb_NI
2.05033	2.32983	-0.2795	+	G8JKY0;Q5E958	G8JKY0;Q5E958	40S ribosomal protein S8	6	6	6	25.6	25.6	25.6	24.074	0	9.5495	28	2.06088	0.0409126	Mbv_NI;Mtb_NI
-1.31447	-1.53183	0.217367	+	P53712;A0A140T8D2	P53712;A0A140T8D2	Integrin beta-1 (Fibronectin receptor subunit beta) (VLA-4 subunit beta) (CD antigen CD29)	6	6	6	8.6	8.6	8.6	88.093	0	10.089	16	1.93599	0.0496891	NI_Mtb;NI_Mbv
2.11767	2.6809	-0.563233	+	Q58DC0;A0A140T860	Q58DC0;A0A140T860	Serine/threonine-protein phosphatase CPPED1 (EC 3.1.3.16) (Calcineurin-like phosphoesterase domain-containing protein 1)	6	6	6	24	24	24	35.409	0	32.083	21	2.53307	0.0218611	Mbv_NI;Mtb_NI
1.4409	1.16657	0.274333	+	Q5E966	Q5E966	Eukaryotic translation initiation factor 3 subunit I (eIF3i) (Eukaryotic translation initiation factor 3 subunit 2) (eIF-3-beta) (eIF3 p36)	6	6	6	20.6	20.6	20.6	36.472	0	8.2963	20	2.38	0.0266733	Mtb_NI;Mbv_NI
1.78747	2.041	-0.253533	+	Q9GMB8	Q9GMB8	Serine--tRNA ligase, cytoplasmic (EC 6.1.1.11) (Seryl-tRNA synthetase) (SerRS) (Seryl-tRNA(Ser/Sec) synthetase)	6	6	6	14	14	14	58.604	0	10.719	17	2.95859	0.013339	Mbv_NI;Mtb_NI
1.06023	1.25227	-0.192033	+	P81947;F2Z4C1;Q3ZCJ7;F1MNF8;F6RP72;Q32KN8;F2Z4K0;P81948;Q2HJB8	P81947;F2Z4C1;Q3ZCJ7;F1MNF8;F6RP72;Q32KN8;F2Z4K0	Tubulin alpha-1B chain (Alpha-tubulin ubiquitous) (Tubulin K-alpha-1) (Tubulin alpha-ubiquitous chain) [Cleaved into: Detyrosinated tubulin alpha-1B chain]	7	7	1	23.5	23.5	4.7	50.151	0	24.993	44	4.4265	0.00383439	Mbv_NI;Mtb_NI
0.716833	0.9849	-0.268067	+	A6H7I5;F1MW91;E1BA62;Q08DF4	A6H7I5;F1MW91	Dynamin-2 (EC 3.6.5.5)	7	7	7	11.7	11.7	11.7	97.835	0	20.708	21	2.7203	0.0181335	Mbv_NI;Mtb_NI
1.03433	1.28327	-0.248933	+	F1MMK8	F1MMK8	Lysine--tRNA ligase (EC 6.1.1.6) (Lysyl-tRNA synthetase)	7	7	7	11.9	11.9	11.9	71.346	0	9.9523	21	2.52505	0.0219691	Mbv_NI;Mtb_NI
1.6718	2.00907	-0.337267	+	F1MWR8;Q2NKZ1	F1MWR8;Q2NKZ1	T-complex protein 1 subunit eta (TCP-1-eta) (CCT-eta)	7	7	7	15.9	15.9	15.9	59.18	0	10.978	16	2.20226	0.0340443	Mbv_NI;Mtb_NI
2.30673	2.70047	-0.393733	+	F1MXY9;Q3B7L6;A7MB38;A6H7B7	F1MXY9;Q3B7L6	Serine/arginine-rich-splicing factor 6	7	7	7	21.4	21.4	21.4	39.718	0	13.64	25	2.5988	0.0208378	Mbv_NI;Mtb_NI
2.6569	2.70303	-0.0461333	+	G3MXC8;Q3SYX9	G3MXC8	Actin-related protein 2/3 complex subunit 5	7	7	7	43.7	43.7	43.7	16.288	0	63.571	42	4.77792	0.00370559	Mbv_NI;Mtb_NI
0.5004	0.904667	-0.404267	+	G5E589;Q2TBX6	G5E589;Q2TBX6	Proteasome subunit beta (EC 3.4.25.1)	7	7	7	22.4	22.4	22.4	26.318	0	11.691	22	2.1008	0.0386519	Mtb_NI
0.4652	1.13697	-0.671767	+	P12344	P12344	Aspartate aminotransferase, mitochondrial (mAspAT) (EC 2.6.1.1) (Fatty acid-binding protein) (FABP-1) (Glutamate oxaloacetate transaminase 2) (Kynurenine aminotransferase 4) (Kynurenine aminotransferase IV) (Kynurenine--oxoglutarate transaminase 4) (Kynurenine--oxoglutarate transaminase IV) (Plasma membrane-associated fatty acid-binding protein) (FABPpm) (Transaminase A)	7	7	7	18.1	18.1	18.1	47.513	0	18.449	25	2.39207	0.0262717	Mtb_NI;Mtb_Mbv
0.887667	1.4088	-0.521133	+	P13696	P13696	Phosphatidylethanolamine-binding protein 1 (PEBP-1) (Basic cytosolic 21 kDa protein) (HCNPpp) [Cleaved into: Hippocampal cholinergic neurostimulating peptide (HCNP)]	7	7	7	45.5	45.5	45.5	20.985	0	12.774	26	3.75162	0.0050034	Mbv_NI;Mtb_NI;Mtb_Mbv
1.13127	1.80197	-0.6707	+	P62935;G3X8B1;G3MZS9;A4FV72	P62935;G3X8B1	Peptidyl-prolyl cis-trans isomerase A (PPIase A) (EC 5.2.1.8) (Cyclophilin A) (Cyclosporin A-binding protein) (Rotamase A) [Cleaved into: Peptidyl-prolyl cis-trans isomerase A, N-terminally processed]	7	7	7	32.9	32.9	32.9	17.869	0	10.646	62	1.98639	0.0458334	Mtb_NI
-0.620567	-1.2069	0.586333	+	Q0VC51;E1BFL8	Q0VC51;E1BFL8	Interleukin 1 receptor accessory protein	7	7	7	20.8	20.8	20.8	41.667	0	19.163	28	2.69931	0.0183903	Mbv_Mtb;NI_Mtb;NI_Mbv
-0.505733	2.3795	-2.88523	+	Q0VCK0	Q0VCK0	Bifunctional purine biosynthesis protein PURH [Includes: Phosphoribosylaminoimidazolecarboxamide formyltransferase (EC 2.1.2.3) (5-aminoimidazole-4-carboxamide ribonucleotide formyltransferase) (AICAR transformylase); IMP cyclohydrolase (EC 3.5.4.10) (ATIC) (IMP synthase) (Inosinicase)]	7	7	7	15.7	15.7	15.7	64.482	0	36.642	13	3.95622	0.00461021	Mtb_Mbv;Mtb_NI
2.20047	2.2978	-0.0973333	+	Q27971	Q27971	Calpain-2 catalytic subunit (EC 3.4.22.53) (Calcium-activated neutral proteinase 2) (CANP 2) (Calpain M-type) (Calpain-2 large subunit) (Millimolar-calpain) (M-calpain)	7	7	7	11	11	11	79.934	0	9.5338	21	3.71689	0.00523934	Mbv_NI;Mtb_NI
1.08743	1.58337	-0.495933	+	Q3MHX5	Q3MHX5	Succinate--CoA ligase [GDP-forming] subunit beta, mitochondrial (EC 6.2.1.4) (GTP-specific succinyl-CoA synthetase subunit beta) (G-SCS) (GTPSCS) (Succinyl-CoA synthetase beta-G chain) (SCS-betaG)	7	7	7	15.5	15.5	15.5	46.69	0	16.111	24	2.62676	0.0203611	Mbv_NI;Mtb_NI
2.43427	2.43577	-0.0015	+	Q6EWQ7;F1MN49	Q6EWQ7	Eukaryotic translation initiation factor 5A-1 (eIF-5A-1) (eIF-5A1) (Eukaryotic initiation factor 5A isoform 1) (eIF-5A) (eIF-4D)	7	7	7	43.5	43.5	43.5	16.832	0	31.824	16	3.41464	0.00733112	Mbv_NI;Mtb_NI
3.73667	3.83197	-0.0953	+	Q5E9D0;A0A140T862	Q5E9D0;A0A140T862	Eukaryotic translation initiation factor 2 subunit 2 (Eukaryotic translation initiation factor 2 subunit beta) (eIF-2-beta)	8	8	8	28.8	28.8	28.8	38.286	0	58.21	37	4.63353	0.00370559	Mbv_NI;Mtb_NI
3.01157	3.11977	-0.1082	+	A3KMV5	A3KMV5	Ubiquitin-like modifier-activating enzyme 1 (EC 6.2.1.45) (Ubiquitin-activating enzyme E1)	8	8	8	10.8	10.8	10.8	117.83	0	31.584	30	4.17432	0.00456856	Mbv_NI;Mtb_NI
3.0882	3.6368	-0.5486	+	A7MB62;F1MRG7	A7MB62;F1MRG7	Actin-related protein 2 (Actin-like protein 2)	8	8	8	21.8	21.8	21.8	44.76	0	14.018	22	3.95628	0.00461021	Mbv_NI;Mtb_NI
2.63417	2.7092	-0.0750333	+	A7YW98	A7YW98	Arginine--tRNA ligase, cytoplasmic (EC 6.1.1.19) (Arginyl-tRNA synthetase) (ArgRS)	8	8	8	12.6	12.6	12.6	75.56	0	10.209	21	3.86002	0.00461021	Mbv_NI;Mtb_NI
2.0271	2.01493	0.0121667	+	E1BNQ9	E1BNQ9	Uncharacterized protein	8	8	8	15.2	15.2	15.2	85.191	0	105.26	30	2.60643	0.0207424	Mtb_NI;Mbv_NI
1.2713	1.58573	-0.314433	+	F1MNV8	F1MNV8	Peptidylprolyl isomerase (EC 5.2.1.8)	8	8	8	9	9	9	130.85	0	37.466	27	2.83988	0.0160018	Mbv_NI;Mtb_NI
1.2409	1.1405	0.1004	+	F1N2F1	F1N2F1	Family with sequence similarity 129 member A	8	8	8	14	14	14	103.57	0	59.178	34	2.53222	0.0218611	Mtb_NI;Mbv_NI
2.6088	3.30743	-0.698633	+	P17248	P17248	Tryptophan--tRNA ligase, cytoplasmic (EC 6.1.1.2) (Tryptophanyl-tRNA synthetase) (TrpRS) [Cleaved into: T1-TrpRS; T2-TrpRS]	8	8	8	21	21	21	53.811	0	39.253	45	2.34792	0.0276382	Mbv_NI;Mtb_NI
1.55613	1.9116	-0.355467	+	P61286;A4IFC3	P61286	Polyadenylate-binding protein 1 (PABP-1) (Poly(A)-binding protein 1)	8	8	8	13.8	13.8	13.8	70.67	0	10.126	21	4.01287	0.00461021	Mbv_NI;Mtb_NI
2.8912	3.17867	-0.287467	+	P79135	P79135	Interferon-induced GTP-binding protein Mx1 (Myxoma resistance protein 1) (Myxovirus resistance protein 1)	8	8	8	14.2	14.2	14.2	74.804	0	28.712	28	4.18735	0.00456856	Mbv_NI;Mtb_NI
2.00503	2.02417	-0.0191333	+	Q2KJ46	Q2KJ46	26S proteasome non-ATPase regulatory subunit 3 (26S proteasome regulatory subunit RPN3)	8	8	8	16.7	16.7	16.7	60.956	0	15.842	26	3.82787	0.00461021	Mbv_NI;Mtb_NI
-2.97587	-2.95787	-0.018	+	Q58CQ9;A0A140T891	Q58CQ9;A0A140T891	Pantetheinase (EC 3.5.1.92) (Pantetheine hydrolase) (Vascular non-inflammatory molecule 1) (Vanin-1)	8	8	8	18.6	18.6	18.6	56.946	0	25.834	29	3.3091	0.00873824	NI_Mbv;NI_Mtb
1.3668	1.41853	-0.0517333	+	Q5E947	Q5E947	Peroxiredoxin-1 (EC 1.11.1.15)	9	9	7	42.2	42.2	34.7	22.209	0	14.082	54	2.33697	0.0281327	Mbv_NI;Mtb_NI
0.9974	1.28143	-0.284033	+	E1BBM1	E1BBM1	Glyoxalase domain containing 4	9	9	9	30.5	30.5	30.5	33.23	0	16.362	40	3.89425	0.00461021	Mbv_NI;Mtb_NI
2.0846	2.93203	-0.847433	+	P10881	P10881	Lupus La protein homolog (La autoantigen homolog) (La ribonucleoprotein)	9	9	9	16.1	16.1	16.1	46.533	0	14.868	25	2.47622	0.0229891	Mbv_NI;Mtb_NI
0.466967	0.973533	-0.506567	+	P12624;F1N2N5;E1B916	P12624;F1N2N5;E1B916	Myristoylated alanine-rich C-kinase substrate (MARCKS) (ACAMP-81)	9	9	9	48.6	48.6	48.6	31.664	0	158.72	54	3.115	0.0106521	Mbv_NI;Mtb_NI;Mtb_Mbv
1.30947	1.79457	-0.4851	+	Q0VCY7	Q0VCY7	Serine/arginine-rich splicing factor 1 (Splicing factor, arginine/serine-rich 1)	9	9	9	30.2	30.2	30.2	27.744	0	13.792	39	2.79206	0.0161226	Mbv_NI;Mtb_NI
1.1315	1.36873	-0.237233	+	Q1JPB0;G1K1L8	Q1JPB0	Leukocyte elastase inhibitor (LEI) (Serpin B1)	9	9	9	18.3	18.3	18.3	42.235	0	36.875	45	2.51268	0.0220648	Mbv_NI;Mtb_NI
2.0713	2.18673	-0.115433	+	Q32LP0;G3N0K1;F1MMJ5	Q32LP0;G3N0K1	Fermitin family homolog 3 (Kindlin-3) (Unc-112-related protein 2)	9	9	9	14.6	14.6	14.6	75.782	0	19.329	34	2.9995	0.012996	Mbv_NI;Mtb_NI
2.25453	2.39723	-0.1427	+	Q3SYW6	Q3SYW6	Eukaryotic translation initiation factor 3 subunit C (eIF3c) (Eukaryotic translation initiation factor 3 subunit 8) (eIF3 p110)	9	9	9	11.8	11.8	11.8	105.36	0	63.029	41	2.24591	0.0325119	Mbv_NI;Mtb_NI
0.457367	0.855867	-0.3985	+	G1K1Q2;G3MWU1;O62768	G1K1Q2;G3MWU1;O62768	Thioredoxin reductase 1, cytoplasmic	10	10	10	22.1	22.1	22.1	54.563	0	16.916	46	2.04272	0.0421742	Mtb_NI
1.74117	1.81207	-0.0709	+	G3X6L9	G3X6L9	Glutamyl-prolyl-tRNA synthetase	10	10	10	7.6	7.6	7.6	169.92	0	19.074	38	2.12835	0.0369362	Mbv_NI;Mtb_NI
1.6555	2.07303	-0.417533	+	Q2HJG5	Q2HJG5	Vacuolar protein sorting-associated protein 35 (Vesicle protein sorting 35)	10	10	10	14.4	14.4	14.4	91.75	0	22.591	30	2.25377	0.0323404	Mbv_NI;Mtb_NI
2.3207	2.47027	-0.149567	+	Q3SZ54;Q3SZ65;Q2NL22	Q3SZ54	Eukaryotic initiation factor 4A-I (eIF-4A-I) (eIF4A-I) (EC 3.6.4.13) (ATP-dependent RNA helicase eIF4A-1)	10	10	10	22.4	22.4	22.4	46.153	0	38.292	44	2.11251	0.0380773	Mbv_NI;Mtb_NI
0.6731	1.12927	-0.456167	+	Q3ZBG0;E1BD83	Q3ZBG0	Proteasome subunit alpha type-7 (EC 3.4.25.1)	10	10	10	38.7	38.7	38.7	27.869	0	28.772	36	2.30099	0.0298605	Mbv_NI;Mtb_NI
1.4851	1.83827	-0.353167	+	Q58CQ2	Q58CQ2	Actin-related protein 2/3 complex subunit 1B (Arp2/3 complex 41 kDa subunit) (p41-ARC)	10	10	10	30.1	30.1	30.1	40.975	0	51.728	43	4.33301	0.00411033	Mbv_NI;Mtb_NI
0.8278	0.8467	-0.0189	+	Q865V6	Q865V6	Macrophage-capping protein (Actin regulatory protein CAP-G)	10	10	10	32.7	32.7	32.7	38.876	0	43.945	67	3.23502	0.00927982	Mbv_NI;Mtb_NI
-0.769467	-1.63247	0.863	+	B8Y9S9;P07589;G5E5A9;B8Y9T0	B8Y9S9;P07589;G5E5A9;B8Y9T0	Embryo-specific fibronectin 1 transcript variant (Fibronectin)	11	11	11	5.9	5.9	5.9	262.42	0	15.357	28	3.61324	0.00612079	Mbv_Mtb;NI_Mtb;NI_Mbv
1.14733	1.4622	-0.314867	+	E1B7R4	E1B7R4	Eukaryotic translation initiation factor 3 subunit A (eIF3a) (Eukaryotic translation initiation factor 3 subunit 10) (eIF-3-theta)	11	11	11	7	7	7	166.27	0	15.214	20	2.746	0.0174987	Mbv_NI;Mtb_NI
2.27427	2.4411	-0.166833	+	Q5W5U3;F1MZV1;P27595	Q5W5U3;F1MZV1	Hexokinase 1 (EC 2.7.1.1)	11	11	11	12.3	12.3	12.3	102.21	0	22.202	32	2.74613	0.0174987	Mbv_NI;Mtb_NI
1.79267	1.90337	-0.1107	+	P41541	P41541	General vesicular transport factor p115 (Protein USO1 homolog) (Transcytosis-associated protein) (TAP) (Vesicle-docking protein)	11	11	11	13.2	13.2	13.2	107.51	0	21.012	19	2.25125	0.0323404	Mbv_NI;Mtb_NI
1.14383	1.60117	-0.457333	+	Q3SZ62;G3N3V1;Q32KV0;F1N2F2	Q3SZ62	Phosphoglycerate mutase 1 (EC 5.4.2.11) (EC 5.4.2.4) (BPG-dependent PGAM 1) (Phosphoglycerate mutase isozyme B) (PGAM-B)	11	11	11	49.6	49.6	49.6	28.852	0	100.12	85	2.13711	0.0368689	Mbv_NI;Mtb_NI
1.0295	1.1536	-0.1241	+	Q3ZCI9;G3X861	Q3ZCI9;G3X861	T-complex protein 1 subunit theta (TCP-1-theta) (CCT-theta)	11	11	11	22.4	22.4	22.4	59.609	0	28.853	39	3.48977	0.0065658	Mbv_NI;Mtb_NI
0.621567	0.895	-0.273433	+	P63103;E1BDS9	P63103	14-3-3 protein zeta/delta (Factor activating exoenzyme S) (FAS) (Protein kinase C inhibitor protein 1) (KCIP-1)	14	12	11	59.6	52.2	48.6	27.745	0	93.878	122	1.93253	0.0498255	Mtb_NI
-1.68423	-2.1674	0.483167	+	E1BNR9	E1BNR9	Semaphorin 7A	12	12	12	19.2	19.2	19.2	75.115	0	65.922	80	4.29941	0.00411033	NI_Mtb;NI_Mbv
1.34393	1.87263	-0.5287	+	Q29465;F1MHM5	Q29465;F1MHM5	Tyrosine--tRNA ligase, cytoplasmic (EC 6.1.1.1) (Tyrosyl-tRNA synthetase) (TyrRS) [Cleaved into: Tyrosine--tRNA ligase, cytoplasmic, N-terminally processed]	12	12	12	25	25	25	59.149	0	20.628	46	2.30892	0.0295684	Mbv_NI;Mtb_NI
1.67497	1.8532	-0.178233	+	Q0IIM3	Q0IIM3	Heat shock protein 105 kDa (Heat shock 110 kDa protein)	12	12	12	16.1	16.1	16.1	96.725	0	25.351	26	4.06453	0.00461021	Mbv_NI;Mtb_NI
1.22963	1.42173	-0.1921	+	Q3MHR7;F1MEL0	Q3MHR7	Actin-related protein 2/3 complex subunit 2 (Arp2/3 complex 34 kDa subunit) (p34-ARC)	12	12	12	34.7	34.7	34.7	34.349	0	26.234	64	2.70506	0.0183903	Mbv_NI;Mtb_NI
0.828667	0.905667	-0.077	+	Q3T0K2;F1N5P4	Q3T0K2;F1N5P4	T-complex protein 1 subunit gamma (TCP-1-gamma) (CCT-gamma)	12	12	12	19.8	19.8	19.8	60.585	0	18.195	29	2.15008	0.036006	Mbv_NI;Mtb_NI
1.02473	1.52677	-0.502033	+	O02751;F1MS40	O02751;F1MS40	Craniofacial development protein 2 (p97 bucentaur protein)	13	13	12	27.9	27.9	26.5	66.324	0	272.9	49	2.97993	0.012996	Mbv_NI;Mtb_NI
1.4965	2.33997	-0.843467	+	P62157;F1N6C0;F1MLH6;G3MZK7	P62157;F1N6C0;F1MLH6	Calmodulin (CaM)	13	13	13	74.5	74.5	74.5	16.837	0	291.14	124	3.15925	0.0103198	Mbv_NI;Mtb_NI
0.437233	0.919033	-0.4818	+	G5E5C8;Q2TBL6;Q58DR3	G5E5C8;Q2TBL6;Q58DR3	Transaldolase (EC 2.2.1.2)	13	13	13	34.4	34.4	34.4	37.681	0	50.169	67	2.15054	0.036006	Mtb_NI
1.2113	1.3854	-0.1741	+	O02675;A7MBI5;E1BER6	O02675	Dihydropyrimidinase-related protein 2 (DRP-2) (Neural-specific protein NSP60)	13	13	13	30.4	30.4	30.4	62.277	0	61.072	67	2.49386	0.0223521	Mbv_NI;Mtb_NI
0.758633	1.09527	-0.336633	+	Q0P5E0	Q0P5E0	Lymphocyte-specific protein 1	13	13	13	48.2	48.2	48.2	39.325	0	249.68	101	3.5267	0.00624479	Mbv_NI;Mtb_NI
1.35493	1.76927	-0.414333	+	Q863B3	Q863B3	Staphylococcal nuclease domain-containing protein 1 (EC 3.1.31.1) (100 kDa coactivator) (p100 co-activator)	13	13	13	17.8	17.8	17.8	101.99	0	50.645	42	3.3141	0.00873824	Mbv_NI;Mtb_NI
1.71543	2.54423	-0.8288	+	Q9XSK7;G3X6L4;Q32LK8	Q9XSK7;G3X6L4	Hepatoma-derived growth factor (HDGF)	13	13	13	56.1	56.1	56.1	26.604	0	29.981	48	2.79204	0.0161226	Mbv_NI;Mtb_NI
-0.765067	-1.42967	0.6646	+	F1MC45	F1MC45	Complement factor H	14	14	1	19.5	19.5	1.5	96.592	0	27.654	54	2.01844	0.0440276	NI_Mtb
1.4059	1.71777	-0.311867	+	A6QLB7;Q3SYV4	A6QLB7;Q3SYV4	Adenylyl cyclase-associated protein	14	14	14	28.2	28.2	28.2	51.201	0	73.782	77	2.63839	0.0200338	Mbv_NI;Mtb_NI
0.6167	1.1028	-0.4861	+	P81287;F6QVC9	P81287;F6QVC9	Annexin A5 (Anchorin CII) (Annexin V) (Annexin-5) (Calphobindin I) (CBP-I) (Endonexin II) (Lipocortin V) (Placental anticoagulant protein 4) (Placental anticoagulant protein I) (PAP-I) (Thromboplastin inhibitor) (Vascular anticoagulant-alpha) (VAC-alpha)	14	14	14	41.7	41.7	41.7	36.088	0	69.513	102	2.65625	0.0196449	Mbv_NI;Mtb_NI
2.3325	2.66563	-0.333133	+	A6QQ11	A6QQ11	PGM2 protein (Fragment)	15	15	15	23.3	23.3	23.3	69.581	0	25.072	59	3.77526	0.00490753	Mbv_NI;Mtb_NI
1.27177	1.88043	-0.608667	+	E1BP91	E1BP91	Aminopeptidase (EC 3.4.11.-)	15	15	15	16.1	16.1	16.1	103.6	0	42.568	61	2.84367	0.0160018	Mbv_NI;Mtb_NI
0.779233	1.32663	-0.5474	+	P20004	P20004	Aconitate hydratase, mitochondrial (Aconitase) (EC 4.2.1.3) (Citrate hydro-lyase)	15	15	15	21.8	21.8	21.8	85.358	0	32.71	59	2.28541	0.0305392	Mbv_NI;Mtb_NI
1.17493	1.37543	-0.2005	+	P61157;F1N049;F1N6J8	P61157;F1N049	Actin-related protein 3 (Actin-2) (Actin-like protein 3)	15	15	15	34.2	34.2	34.2	47.371	0	27.08	70	4.56628	0.00370559	Mbv_NI;Mtb_NI
0.792467	1.1808	-0.388333	+	P19858;F1MK19;E1BNS9	P19858	L-lactate dehydrogenase A chain (LDH-A) (EC 1.1.1.27) (LDH muscle subunit) (LDH-M)	16	16	13	41.9	41.9	35.2	36.597	0	119.14	185	2.15189	0.036006	Mbv_NI;Mtb_NI
0.582933	1.31903	-0.7361	+	Q3MHL4;A6QLP2	Q3MHL4	Adenosylhomocysteinase (AdoHcyase) (EC 3.3.1.1) (S-adenosyl-L-homocysteine hydrolase)	16	16	16	32.9	32.9	32.9	47.637	0	35.251	85	3.1657	0.0103198	Mbv_NI;Mtb_NI;Mtb_Mbv
1.6348	1.46183	0.172967	+	Q3ZC84	Q3ZC84	Cytosolic non-specific dipeptidase (EC 3.4.13.18) (CNDP dipeptidase 2)	16	16	16	33.1	33.1	33.1	52.655	0	63.92	129	3.25194	0.00927982	Mtb_NI;Mbv_NI
1.02107	1.34587	-0.3248	+	Q5KR47	Q5KR47	Tropomyosin alpha-3 chain (Gamma-tropomyosin) (Tropomyosin-3)	17	17	4	40.8	40.8	15.1	32.818	0	63.089	112	1.96192	0.04781	Mbv_NI;Mtb_NI
-0.7906	-1.25853	0.467933	+	G3MYD9	G3MYD9	Integrin subunit alpha M	17	17	16	16.3	16.3	15.6	127.65	0	58.297	64	3.01142	0.0128669	NI_Mtb;NI_Mbv
2.69427	2.73247	-0.0382	+	F1MLU7	F1MLU7	Kinectin 1	17	17	17	14.7	14.7	14.7	150.66	0	39.347	46	3.88113	0.00461021	Mbv_NI;Mtb_NI
3.53663	2.78243	0.7542	+	F1MSI2	F1MSI2	Agrin	17	17	17	11.5	11.5	11.5	215.2	0	64.162	71	2.82244	0.0161226	Mtb_NI;Mbv_NI
1.1698	1.59	-0.4202	+	P60712;F1MRD0	P60712;F1MRD0	Actin, cytoplasmic 1 (Beta-actin) [Cleaved into: Actin, cytoplasmic 1, N-terminally processed]	18	18	2	46.4	46.4	7.2	41.736	0	237.79	266	3.53353	0.00624479	Mbv_NI;Mtb_NI
1.72053	1.8262	-0.105667	+	Q28046;G3X6T2;F1MCZ3	Q28046;G3X6T2;F1MCZ3	Adseverin (Scinderin) (SC)	18	18	18	25.9	25.9	25.9	80.577	0	88.741	109	2.18982	0.0347605	Mbv_NI;Mtb_NI
0.620267	1.1459	-0.525633	+	F1MUT3	F1MUT3	Xanthine dehydrogenase/oxidase	19	19	1	16.1	16.1	0.8	146.76	0	126.05	57	2.17031	0.0352434	Mtb_NI
1.0834	1.25463	-0.171233	+	Q3SYU2	Q3SYU2	Elongation factor 2 (EF-2)	19	19	18	21.3	21.3	20.2	95.367	0	36.196	83	3.55899	0.00612079	Mbv_NI;Mtb_NI
2.61853	2.9329	-0.314367	+	F1MDC1	F1MDC1	Ribosome binding protein 1	20	20	20	14.5	14.5	14.5	166.91	0	153.26	71	2.13149	0.0368933	Mbv_NI;Mtb_NI
1.22427	1.5254	-0.301133	+	F1N161;F1MR96;F1MD74;G3N2N7;P20811	F1N161;F1MR96;F1MD74;G3N2N7;P20811	Calpastatin	20	20	20	30	30	30	84.219	0	193.51	70	2.49856	0.0223521	Mbv_NI;Mtb_NI
1.00543	1.0355	-0.0300667	+	Q76LV1;G5E507	Q76LV1;G5E507	Heat shock protein HSP 90-beta	21	21	5	26.4	26.4	7.7	83.252	0	131.44	123	2.53894	0.0218611	Mbv_NI;Mtb_NI
1.4131	1.68777	-0.274667	+	E1BBY7	E1BBY7	Heat shock protein family A (Hsp70) member 4	21	21	21	32.1	32.1	32.1	94.508	0	53.543	90	3.93959	0.00461021	Mbv_NI;Mtb_NI
1.2814	1.4449	-0.1635	+	F1N789	F1N789	Vinculin	21	21	21	21	21	21	123.86	0	34.807	80	2.67686	0.0191505	Mbv_NI;Mtb_NI
0.7442	1.0215	-0.2773	+	P04272	P04272	Annexin A2 (Annexin II) (Annexin-2) (Calpactin I heavy chain) (Calpactin-1 heavy chain) (Chromobindin-8) (Lipocortin II) (Placental anticoagulant protein IV) (PAP-IV) (Protein I) (p36)	21	21	21	53.4	53.4	53.4	38.612	0	79.38	155	2.07902	0.039927	Mbv_NI;Mtb_NI
1.06423	1.26603	-0.2018	+	Q9XSJ4;F1MB08;Q3ZC09;F1N0N9	Q9XSJ4;F1MB08	Alpha-enolase (EC 4.2.1.11) (2-phospho-D-glycerate hydro-lyase) (Enolase 1) (HAP47) (Non-neural enolase) (NNE) (Phosphopyruvate hydratase)	22	22	21	43.3	43.3	39.2	47.326	0	224.23	251	3.45706	0.00680737	Mbv_NI;Mtb_NI
0.727633	1.05303	-0.3254	+	A5D984;Q1JPG7	A5D984	Pyruvate kinase (EC 2.7.1.40)	22	22	22	42.4	42.4	42.4	57.948	0	78.348	124	2.98436	0.012996	Mbv_NI;Mtb_NI
-1.3267	-1.69867	0.371967	+	E1BKM4	E1BKM4	Programmed cell death 6 interacting protein	22	22	22	20.9	20.9	20.9	100.99	0	39.47	109	3.14793	0.0104033	NI_Mtb;NI_Mbv
2.67663	2.54573	0.1309	+	F1N7I5	F1N7I5	Nuclear mitotic apparatus protein 1	22	22	22	12.8	12.8	12.8	238.98	0	73.549	62	3.24477	0.00927982	Mtb_NI;Mbv_NI
0.6427	0.997933	-0.355233	+	P62261	P62261	14-3-3 protein epsilon (14-3-3E)	24	24	22	77.6	77.6	70.6	29.174	0	207.68	183	4.49683	0.00372694	Mbv_NI;Mtb_NI;Mtb_Mbv
0.469767	0.739233	-0.269467	+	Q0VCM4;F1MU24;P79334;F1MJ28;Q3B7M9	Q0VCM4	Glycogen phosphorylase, liver form (EC 2.4.1.1)	25	25	25	23.6	23.6	23.6	97.455	0	54.777	132	2.17802	0.0352434	Mbv_NI;Mtb_NI
0.7814	0.9569	-0.1755	+	F1MC48	F1MC48	IQ motif containing GTPase activating protein 1	26	26	25	18.6	18.6	18.2	182.78	0	108.55	118	2.13248	0.0368933	Mbv_NI;Mtb_NI
-0.743267	-1.2003	0.457033	+	P32592	P32592	Integrin beta-2 (Cell surface adhesion glycoproteins LFA-1/CR3/p150,95 subunit beta) (Complement receptor C3 subunit beta) (CD antigen CD18)	27	27	27	37.1	37.1	37.1	84.399	0	244.22	125	3.59072	0.00612079	Mbv_Mtb;NI_Mtb;NI_Mbv
0.671667	1.29013	-0.618467	+	Q3T0P6;G3X7N4	Q3T0P6;G3X7N4	Phosphoglycerate kinase 1 (EC 2.7.2.3)	27	27	27	65.5	65.5	65.5	44.537	0	150.39	135	2.80385	0.0161226	Mbv_NI;Mtb_NI;Mtb_Mbv
1.50397	1.9195	-0.415533	+	F1MYX5	F1MYX5	Lymphocyte cytosolic protein 1	31	31	24	51.2	51.2	41.5	70.111	0	158.53	228	3.22974	0.00927982	Mbv_NI;Mtb_NI
1.09597	1.2823	-0.186333	+	F1MDH3;F1MQI1	F1MDH3	Talin 1	31	31	31	14.9	14.9	14.9	270.81	0	163.29	108	3.8182	0.00461021	Mbv_NI;Mtb_NI
1.08607	1.10537	-0.0193	+	Q3ZBT1;G3X757	Q3ZBT1;G3X757	Transitional endoplasmic reticulum ATPase (TER ATPase) (EC 3.6.4.6) (15S Mg(2+)-ATPase p97 subunit) (Valosin-containing protein) (VCP)	31	31	31	35.2	35.2	35.2	89.329	0	285.21	202	2.55539	0.0218611	Mbv_NI;Mtb_NI
0.9349	1.1831	-0.2482	+	E1BG05;G3MXE5	E1BG05;G3MXE5	Apolipoprotein B receptor	33	33	33	44.3	44.3	44.3	108.86	0	323.31	211	3.05987	0.0116973	Mbv_NI;Mtb_NI
0.936433	1.00317	-0.0667333	+	A5D7D1;E1BLT3	A5D7D1	Alpha-actinin-4 (Non-muscle alpha-actinin 4)	34	34	26	38.3	38.3	29.3	104.93	0	186.3	242	2.60743	0.0207424	Mbv_NI;Mtb_NI
0.9829	1.11733	-0.134433	+	P49951;F1MPU0	P49951;F1MPU0	Clathrin heavy chain 1	34	34	34	19.8	19.8	19.8	191.59	0	146.05	153	2.35144	0.0276382	Mbv_NI;Mtb_NI
1.0491	1.10917	-0.0600667	+	F1MYG5	F1MYG5	Lamin A/C	39	39	38	48.9	48.9	47.6	74.126	0	136.76	186	2.80097	0.0161226	Mbv_NI;Mtb_NI
0.8076	1.0163	-0.2087	+	Q2HJ49	Q2HJ49	Moesin (Membrane-organizing extension spike protein)	40	40	32	49.4	49.4	40	67.974	0	164.53	271	3.17583	0.010308	Mbv_NI;Mtb_NI
-0.399333	-0.993267	0.593933	+	E1BGJ0	E1BGJ0	LDL receptor related protein 1	52	52	52	14.6	14.6	14.6	504.76	0	323.31	265	2.53363	0.0218611	Mbv_Mtb;NI_Mtb
1.81277	2.10213	-0.289367	+	F1MCK2	F1MCK2	AHNAK nucleoprotein	71	71	71	34.6	34.6	34.6	586.96	0	241	199	2.22193	0.0331968	Mbv_NI;Mtb_NI
0.789033	1.03357	-0.244533	+	F1MQ37;Q27991;F1MYM9;F1MM07;F1MZX6;Q9BE39;F1N775;Q9BE40;E1BP87;Q9BE41;F1N2G0;F1MTZ2;F1MRC2	F1MQ37	Myosin heavy chain 9	78	78	73	35.5	35.5	33.6	227.1	0	323.31	446	5.06276	0.00370559	Mbv_NI;Mtb_NI;Mtb_Mbv
0.8488	0.912167	-0.0633667	+	F1N169	F1N169	Filamin A	81	81	73	35.3	35.3	33.3	281.05	0	323.31	473	3.08779	0.0111516	Mbv_NI;Mtb_NI
0.787633	0.829767	-0.0421333	+	E1BF59	E1BF59	Plectin	146	146	146	30.9	30.9	30.9	527.52	0	323.31	657	2.53486	0.0218611	Mbv_NI;Mtb_NI

## Sheet: all proteins
Protein IDs	Majority protein IDs	Peptide counts (all)	Peptide counts (razor+unique)	Peptide counts (unique)	Fasta headers	Number of proteins	Peptides	Razor + unique peptides	Unique peptides	Peptides Mbv_D1	Peptides Mbv_D2	Peptides Mbv_D3	Peptides Mtb_D1	Peptides Mtb_D2	Peptides Mtb_D3	Peptides NI_D1	Peptides NI_D2	Peptides NI_D3	Razor + unique peptides Mbv_D1	Razor + unique peptides Mbv_D2	Razor + unique peptides Mbv_D3	Razor + unique peptides Mtb_D1	Razor + unique peptides Mtb_D2	Razor + unique peptides Mtb_D3	Razor + unique peptides NI_D1	Razor + unique peptides NI_D2	Razor + unique peptides NI_D3	Unique peptides Mbv_D1	Unique peptides Mbv_D2	Unique peptides Mbv_D3	Unique peptides Mtb_D1	Unique peptides Mtb_D2	Unique peptides Mtb_D3	Unique peptides NI_D1	Unique peptides NI_D2	Unique peptides NI_D3	Sequence coverage [%]	Unique + razor sequence coverage [%]	Unique sequence coverage [%]	Mol. weight [kDa]	Sequence length	Sequence lengths	Q-value	Score	Identification type Mbv_D1	Identification type Mbv_D2	Identification type Mbv_D3	Identification type Mtb_D1	Identification type Mtb_D2
Q3SYW2;A0A0A0MP91;Q0V7N2	Q3SYW2;A0A0A0MP91;Q0V7N2	16;16;16	16;16;16	16;16;16	;;	3	16	16	16	16	12	15	14	11	15	9	5	10	16	12	15	14	11	15	9	5	10	16	12	15	14	11	15	9	5	10	22.4	22.4	22.4	82.905	750	750;750;787	0	75.721	By MS/MS	By MS/MS	By MS/MS	By MS/MS	By MS/MS
A0A0A0MP92;CON__A2I7N3;A2I7N3	A0A0A0MP92;CON__A2I7N3;A2I7N3	7;5;5	1;0;0	1;0;0	;;	3	7	1	1	5	4	2	4	5	7	6	4	6	1	1	0	1	1	1	1	0	1	1	1	0	1	1	1	1	0	1	17.5	3.8	3.8	47.015	417	417;417;417	0.0038521	1.8919	By matching	By matching	By matching	By matching	By MS/MS
Q3ZBX9;A1A4R1;P0C0S9;F2Z4I6;F2Z4G5;A0A0A0MPA2;A0A0A0MP93;Q17QG8;F1MRN2;E1BH22	Q3ZBX9;A1A4R1;P0C0S9;F2Z4I6;F2Z4G5;A0A0A0MPA2;A0A0A0MP93;Q17QG8	4;4;4;4;4;4;2;2;1;1	4;4;4;4;4;4;2;2;1;1	1;1;1;1;1;1;0;0;0;0	;;;;;;;	10	4	4	1	3	3	3	3	3	4	3	1	2	3	3	3	3	3	4	3	1	2	1	1	1	1	1	1	1	1	1	35.7	35.7	8.5	14.019	129	129;129;130;130;130;130;130;143;131;136	0	15.44	By MS/MS	By MS/MS	By MS/MS	By MS/MS	By MS/MS
A0A0A0MPA4;Q56JX5;A0A0A0MPA7	A0A0A0MPA4;Q56JX5;A0A0A0MPA7	2;2;1	2;2;1	2;2;1	;;	3	2	2	2	1	1	1	2	2	2	0	0	1	1	1	1	2	2	2	0	0	1	1	1	1	2	2	2	0	0	1	15.8	15.8	15.8	13.165	120	120;125;119	0.0059215	1.6822	By matching	By MS/MS	By matching	By MS/MS	By matching
A0A0B4J192;Q3T119	A0A0B4J192;Q3T119	1;1	1;1	1;1	;	2	1	1	1	1	0	0	0	0	1	0	0	0	1	0	0	0	0	1	0	0	0	1	0	0	0	0	1	0	0	0	3.2	3.2	3.2	35.044	315	315;354	0.0031056	1.9168	By MS/MS
A0A140T831;P25417;A6QPZ0;P35478	A0A140T831;P25417;A6QPZ0	3;2;2;1	3;2;2;1	3;2;2;1	;;	4	3	3	3	3	3	3	3	3	3	2	1	3	3	3	3	3	3	3	2	1	3	3	3	3	3	3	3	2	1	3	43.9	43.9	43.9	11.17	98	98;98;101;101	0	33.561	By MS/MS	By MS/MS	By MS/MS	By MS/MS	By MS/MS
A5PK63;A0A140T832	A5PK63;A0A140T832	2;2	2;2	2;2	;	2	2	2	2	0	0	0	0	0	2	0	0	0	0	0	0	0	0	2	0	0	0	0	0	0	0	0	2	0	0	0	24.4	24.4	24.4	15.582	135	135;135	0	6.6701
P09428;A0A140T838	P09428;A0A140T838	1;1	1;1	1;1	;	2	1	1	1	1	0	0	1	0	1	0	0	0	1	0	0	1	0	1	0	0	0	1	0	0	1	0	1	0	0	0	5.6	5.6	5.6	30.76	266	266;266	0	2.6515	By matching			By MS/MS
P17690;CON__P17690;A0A140T843	P17690;CON__P17690;A0A140T843	2;2;2	2;2;2	2;2;2	;;	3	2	2	2	2	2	2	2	0	2	1	0	1	2	2	2	2	0	2	1	0	1	2	2	2	2	0	2	1	0	1	11.9	11.9	11.9	38.252	345	345;345;345	0	15.771	By MS/MS	By MS/MS	By MS/MS	By MS/MS
P23196;A0A140T846	P23196;A0A140T846	6;6	6;6	6;6	;	2	6	6	6	4	5	5	4	6	6	3	2	6	4	5	5	4	6	6	3	2	6	4	5	5	4	6	6	3	2	6	22.6	22.6	22.6	35.569	318	318;318	0	41.958	By MS/MS	By MS/MS	By MS/MS	By MS/MS	By MS/MS
A0A140T850;Q5EAC2	A0A140T850;Q5EAC2	5;4	5;4	5;4	;	2	5	5	5	2	2	2	3	4	4	0	1	1	2	2	2	3	4	4	0	1	1	2	2	2	3	4	4	0	1	1	12.4	12.4	12.4	52.093	474	474;474	0	18.455	By MS/MS	By MS/MS	By MS/MS	By MS/MS	By MS/MS
Q27954;A0A140T856	Q27954;A0A140T856	7;7	7;7	7;7	;	2	7	7	7	5	4	4	5	4	7	0	0	2	5	4	4	5	4	7	0	0	2	5	4	4	5	4	7	0	0	2	6.1	6.1	6.1	138.36	1224	1224;1224	0	8.6799	By MS/MS	By MS/MS	By MS/MS	By MS/MS	By MS/MS
A0A140T861;Q28009;E1BGX1	A0A140T861;Q28009;E1BGX1	2;2;1	2;2;1	2;2;1	;;	3	2	2	2	1	1	1	1	1	2	0	0	0	1	1	1	1	1	2	0	0	0	1	1	1	1	1	2	0	0	0	5.1	5.1	5.1	52.239	512	512;513;470	0	3.2749	By MS/MS	By MS/MS	By MS/MS	By matching	By MS/MS
Q5E9D0;A0A140T862	Q5E9D0;A0A140T862	8;8	8;8	8;8	;	2	8	8	8	5	4	4	7	4	7	2	1	2	5	4	4	7	4	7	2	1	2	5	4	4	7	4	7	2	1	2	28.8	28.8	28.8	38.286	333	333;333	0	58.21	By MS/MS	By MS/MS	By MS/MS	By MS/MS	By MS/MS
A0A140T869;Q28055;P68210	A0A140T869	3;1;1	3;1;1	3;1;1		3	3	3	3	0	1	0	2	0	3	0	0	0	0	1	0	2	0	3	0	0	0	0	1	0	2	0	3	0	0	0	29.1	29.1	29.1	13.005	117	117;112;121	0	4.5706		By matching		By MS/MS
P00366;A0A140T871	P00366;A0A140T871	8;8	8;8	8;8	;	2	8	8	8	5	5	6	6	6	8	2	2	1	5	5	6	6	6	8	2	2	1	5	5	6	6	6	8	2	2	1	15.9	15.9	15.9	61.511	558	558;561	0	15.24	By MS/MS	By MS/MS	By MS/MS	By MS/MS	By MS/MS
Q03247;CON__Q03247;A0A140T881	Q03247;CON__Q03247;A0A140T881	3;3;3	3;3;3	3;3;3	;;	3	3	3	3	2	3	2	2	2	3	2	1	2	2	3	2	2	2	3	2	1	2	2	3	2	2	2	3	2	1	2	12.7	12.7	12.7	35.979	316	316;316;316	0	3.696	By MS/MS	By MS/MS	By MS/MS	By MS/MS	By MS/MS
P53620;A0A140T886	P53620;A0A140T886	6;6	6;6	6;6	;	2	6	6	6	2	0	2	5	2	4	0	0	1	2	0	2	5	2	4	0	0	1	2	0	2	5	2	4	0	0	1	7.8	7.8	7.8	97.385	874	874;874	0	8.9983	By MS/MS		By MS/MS	By MS/MS	By MS/MS
P31754;A0A140T887	P31754;A0A140T887	4;4	4;4	4;4	;	2	4	4	4	2	2	2	3	2	4	0	0	0	2	2	2	3	2	4	0	0	0	2	2	2	3	2	4	0	0	0	9.6	9.6	9.6	52.229	480	480;480	0	5.838	By MS/MS	By MS/MS	By MS/MS	By MS/MS	By MS/MS
P68250;A0A140T894	P68250;A0A140T894	13;13	8;8	8;8	;	2	13	8	8	10	10	10	10	10	12	8	5	7	6	7	6	6	6	7	4	3	4	6	7	6	6	6	7	4	3	4	61.4	43.9	43.9	28.081	246	246;246	0	112.04	By MS/MS	By MS/MS	By MS/MS	By MS/MS	By MS/MS
A0A140T897;P02769;CON__P02769	A0A140T897;P02769;CON__P02769	50;48;48	50;48;48	45;43;43	;;	3	50	50	45	47	47	44	47	46	48	45	38	47	47	47	44	47	46	48	45	38	47	42	42	39	42	41	43	40	34	42	67.2	67.2	61	69.323	607	607;607;607	0	323.31	By MS/MS	By MS/MS	By MS/MS	By MS/MS	By MS/MS
A0A140T8A4;Q1JPJ8	A0A140T8A4;Q1JPJ8	4;3	4;3	4;3	;	2	4	4	4	3	3	1	4	3	3	0	0	2	3	3	1	4	3	3	0	0	2	3	3	1	4	3	3	0	0	2	7.7	7.7	7.7	78.191	687	687;687	0	4.772	By MS/MS	By MS/MS	By matching	By MS/MS	By MS/MS
Q9XSG3;A0A140T8A5	Q9XSG3;A0A140T8A5	14;14	14;14	14;14	;	2	14	14	14	12	12	13	13	13	14	10	6	11	12	12	13	13	13	14	10	6	11	12	12	13	13	13	14	10	6	11	36.2	36.2	36.2	46.785	414	414;414	0	48.767	By MS/MS	By MS/MS	By MS/MS	By MS/MS	By MS/MS
Q5E968;A0A140T8A8;A4IFS7;Q5E998;P25975	Q5E968;A0A140T8A8	5;5;1;1;1	5;5;1;1;1	5;5;1;1;1	;	5	5	5	5	5	5	5	4	4	5	3	3	4	5	5	5	4	4	5	3	3	4	5	5	5	4	4	5	3	3	4	17	17	17	36.947	329	329;334;333;334;334	0	6.6347	By MS/MS	By MS/MS	By MS/MS	By MS/MS	By MS/MS
P26779;F1MXP8;A0A140T8C6	P26779;F1MXP8;A0A140T8C6	11;11;11	11;11;11	11;11;11	;;	3	11	11	11	5	5	5	6	4	9	3	3	8	5	5	5	6	4	9	3	3	8	5	5	5	6	4	9	3	3	8	15.8	15.8	15.8	58.051	525	525;525;528	0	16.779	By MS/MS	By MS/MS	By MS/MS	By MS/MS	By MS/MS
Q95M12;A0A140T8D4	Q95M12;A0A140T8D4	9;9	9;9	9;9	;	2	9	9	9	7	6	6	6	6	9	5	4	6	7	6	6	6	6	9	5	4	6	7	6	6	6	6	9	5	4	6	19.9	19.9	19.9	49.283	433	433;433	0	26.086	By MS/MS	By MS/MS	By MS/MS	By MS/MS	By MS/MS
A0JBZ9	A0JBZ9	5	4	4		1	5	4	4	4	3	4	5	4	5	3	4	3	3	3	4	4	3	4	2	3	2	3	3	4	4	3	4	2	3	2	10.7	9.5	9.5	70.833	634	634	0	49.98	By MS/MS	By MS/MS	By MS/MS	By MS/MS	By MS/MS
A0JN39	A0JN39	5	5	5		1	5	5	5	5	4	5	5	4	5	2	0	0	5	4	5	5	4	5	2	0	0	5	4	5	5	4	5	2	0	0	6.6	6.6	6.6	107.13	953	953	0	22.063	By MS/MS	By MS/MS	By MS/MS	By MS/MS	By MS/MS
A0JN52	A0JN52	2	2	2		1	2	2	2	0	0	0	0	0	2	0	0	0	0	0	0	0	0	2	0	0	0	0	0	0	0	0	2	0	0	0	2.4	2.4	2.4	135.58	1217	1217	0	4.4637
G1K1R3;A0JNC0	G1K1R3;A0JNC0	1;1	1;1	1;1	;	2	1	1	1	0	0	0	0	1	0	0	0	0	0	0	0	0	1	0	0	0	0	0	0	0	0	1	0	0	0	0	4.2	4.2	4.2	40.33	358	358;359	0.00080064	2.0434					By MS/MS
A0JNE6	A0JNE6	2	2	2		1	2	2	2	1	1	2	2	1	2	0	0	0	1	1	2	2	1	2	0	0	0	1	1	2	2	1	2	0	0	0	6.4	6.4	6.4	60.199	533	533	0	3.3936	By MS/MS	By MS/MS	By MS/MS	By MS/MS	By matching
A0JNJ5;P85100	A0JNJ5;P85100	1;1	1;1	1;1	;	2	1	1	1	0	0	0	0	0	1	0	0	0	0	0	0	0	0	1	0	0	0	0	0	0	0	0	1	0	0	0	8.3	8.3	8.3	20.932	192	192;199	0	2.7449
A1A4J1	A1A4J1	2	2	2		1	2	2	2	2	1	1	1	1	2	0	0	1	2	1	1	1	1	2	0	0	1	2	1	1	1	1	2	0	0	1	2.2	2.2	2.2	85.291	780	780	0.005948	1.7023	By matching	By MS/MS	By MS/MS	By MS/MS	By MS/MS
A1A4K3	A1A4K3	13	13	13		1	13	13	13	8	8	11	11	11	11	5	2	5	8	8	11	11	11	11	5	2	5	8	8	11	11	11	11	5	2	5	12.1	12.1	12.1	126.93	1140	1140	0	18.719	By MS/MS	By MS/MS	By MS/MS	By MS/MS	By MS/MS
A1A4K5	A1A4K5	2	2	2		1	2	2	2	1	0	1	0	0	2	0	0	0	1	0	1	0	0	2	0	0	0	1	0	1	0	0	2	0	0	0	2.3	2.3	2.3	101.72	888	888	0.00988	1.4828	By MS/MS		By matching
A1A4M4	A1A4M4	1	1	1		1	1	1	1	1	0	1	1	1	0	0	0	0	1	0	1	1	1	0	0	0	0	1	0	1	1	1	0	0	0	0	4.4	4.4	4.4	30.012	273	273	0.0096685	1.4065	By MS/MS		By MS/MS	By MS/MS	By MS/MS
A1A4Q4	A1A4Q4	1	1	1		1	1	1	1	0	0	0	1	0	0	0	0	0	0	0	0	1	0	0	0	0	0	0	0	0	1	0	0	0	0	0	15.6	15.6	15.6	7.0662	64	64	0	3.4581				By MS/MS
Q3ZBD1;A1L528;G3MYN4;Q2HJH2	Q3ZBD1;A1L528;G3MYN4;Q2HJH2	4;4;2;2	4;4;2;2	3;3;1;1	;;;	4	4	4	3	2	2	2	3	3	4	1	1	2	2	2	2	3	3	4	1	1	2	2	2	2	2	2	3	1	1	2	23.1	23.1	16.8	19.018	173	173;205;197;201	0	3.2924	By matching	By matching	By MS/MS	By MS/MS	By matching
A1L5A6	A1L5A6	1	1	1		1	1	1	1	0	0	0	1	0	1	0	0	0	0	0	0	1	0	1	0	0	0	0	0	0	1	0	1	0	0	0	3.9	3.9	3.9	41.954	407	407	0	2.629				By MS/MS
CON__A2I7N0;A2I7N0;A2I7N2	CON__A2I7N0;A2I7N0;A2I7N2	4;4;4	2;2;2	0;0;0	;;	3	4	2	0	3	3	2	2	3	4	4	3	3	2	2	2	2	2	2	2	1	2	0	0	0	0	0	0	0	0	0	8.3	4.4	0	46.311	411	411;411;414	0	2.9009	By MS/MS	By MS/MS	By MS/MS	By MS/MS	By MS/MS
A2VDK6	A2VDK6	3	3	3		1	3	3	3	2	2	1	3	1	3	0	0	1	2	2	1	3	1	3	0	0	1	2	2	1	3	1	3	0	0	1	6.9	6.9	6.9	54.03	493	493	0	7.4718	By MS/MS	By MS/MS	By matching	By MS/MS	By MS/MS
P58352;A2VDL2	P58352;A2VDL2	1;1	1;1	1;1	;	2	1	1	1	1	1	1	1	1	1	1	0	0	1	1	1	1	1	1	1	0	0	1	1	1	1	1	1	1	0	0	2.2	2.2	2.2	54.019	494	494;494	0	2.1856	By matching	By MS/MS	By matching	By MS/MS	By MS/MS
F1MVW5;A2VDL8	F1MVW5;A2VDL8	3;3	2;2	2;2	;	2	3	2	2	2	2	2	2	1	3	0	0	1	1	1	1	1	0	2	0	0	0	1	1	1	1	0	2	0	0	0	4.7	3.3	3.3	86.545	767	767;768	0	2.8309	By matching	By matching	By MS/MS	By matching	By matching
A2VDN8;G3MWI5	A2VDN8;G3MWI5	3;3	3;3	3;3	;	2	3	3	3	3	2	3	3	3	3	0	1	1	3	2	3	3	3	3	0	1	1	3	2	3	3	3	3	0	1	1	6.1	6.1	6.1	53.125	474	474;524	0	4.474	By MS/MS	By MS/MS	By MS/MS	By MS/MS	By MS/MS
A2VDX0;F1MG94	A2VDX0;F1MG94	2;1	2;1	2;1	;	2	2	2	2	1	0	1	2	1	1	0	0	0	1	0	1	2	1	1	0	0	0	1	0	1	2	1	1	0	0	0	9.2	9.2	9.2	39.564	349	349;602	0.00080645	2.0907	By MS/MS		By matching	By matching	By matching
A2VDZ9	A2VDZ9	2	2	2		1	2	2	2	1	1	1	2	2	2	0	0	0	1	1	1	2	2	2	0	0	0	1	1	1	2	2	2	0	0	0	9.9	9.9	9.9	27.158	243	243	0	4.0593	By matching	By MS/MS	By matching	By matching	By MS/MS
P79103;F1MJH2;A2VE06;G3N0K3;G3N267;E1BGR7	P79103;F1MJH2;A2VE06;G3N0K3;G3N267	3;3;3;2;2;1	3;3;3;2;2;1	3;3;3;2;2;1	;;;;	6	3	3	3	3	3	3	3	3	2	0	1	1	3	3	3	3	3	2	0	1	1	3	3	3	3	3	2	0	1	1	8.7	8.7	8.7	29.597	263	263;263;263;262;263;263	0	3.3034	By MS/MS	By MS/MS	By MS/MS	By matching	By MS/MS
A2VE14	A2VE14	6	6	6		1	6	6	6	3	3	3	5	5	3	0	0	1	3	3	3	5	5	3	0	0	1	3	3	3	5	5	3	0	0	1	17.1	17.1	17.1	38.305	346	346	0	10.938	By MS/MS	By MS/MS	By MS/MS	By MS/MS	By MS/MS
A2VE46	A2VE46	5	4	4		1	5	4	4	2	1	1	3	1	4	0	0	0	1	0	0	2	0	3	0	0	0	1	0	0	2	0	3	0	0	0	22.7	16.2	16.2	28.336	247	247	0	7.2257	By matching	By matching	By matching	By MS/MS	By matching
A2VE52	A2VE52	1	1	1		1	1	1	1	1	1	1	1	1	1	0	0	0	1	1	1	1	1	1	0	0	0	1	1	1	1	1	1	0	0	0	4.2	4.2	4.2	26.885	237	237	0	2.1868	By MS/MS	By MS/MS	By MS/MS	By MS/MS	By MS/MS
F1MJZ1;A2VE70	F1MJZ1;A2VE70	2;2	2;2	2;2	;	2	2	2	2	2	2	2	2	2	2	0	0	1	2	2	2	2	2	2	0	0	1	2	2	2	2	2	2	0	0	1	3.8	3.8	3.8	87.828	783	783;783	0	4.4578	By MS/MS	By MS/MS	By MS/MS	By matching	By MS/MS
A2VE79	A2VE79	1	1	1		1	1	1	1	0	0	1	1	1	0	1	0	0	0	0	1	1	1	0	1	0	0	0	0	1	1	1	0	1	0	0	8.1	8.1	8.1	19.362	172	172	0	3.1989			By MS/MS	By MS/MS	By MS/MS
Q45VK8;A2VE92;G3X6M2	Q45VK8;A2VE92;G3X6M2	5;5;5	5;5;5	5;5;5	;;	3	5	5	5	4	4	4	3	4	5	3	2	4	4	4	4	3	4	5	3	2	4	4	4	4	3	4	5	3	2	4	17.7	17.7	17.7	40.466	367	367;374;542	0	17.151	By MS/MS	By MS/MS	By MS/MS	By MS/MS	By MS/MS
A3KMV5	A3KMV5	8	8	8		1	8	8	8	6	6	4	7	7	8	1	0	2	6	6	4	7	7	8	1	0	2	6	6	4	7	7	8	1	0	2	10.8	10.8	10.8	117.83	1058	1058	0	31.584	By MS/MS	By MS/MS	By MS/MS	By MS/MS	By MS/MS
A3KMV6	A3KMV6	3	2	2		1	3	2	2	3	1	2	3	2	3	1	1	1	2	0	1	2	1	2	0	0	0	2	0	1	2	1	2	0	0	0	6	4.1	4.1	70.955	633	633	0	5.1386	By MS/MS	By matching	By matching	By MS/MS	By matching
F1MC76;A3KMX8	F1MC76;A3KMX8	4;4	4;4	4;4	;	2	4	4	4	2	2	3	2	3	4	1	0	0	2	2	3	2	3	4	1	0	0	2	2	3	2	3	4	1	0	0	10.7	10.7	10.7	50.93	441	441;441	0	6.423	By MS/MS	By matching	By MS/MS	By MS/MS	By MS/MS
A3KMY8	A3KMY8	5	5	5		1	5	5	5	4	4	4	3	4	5	1	3	1	4	4	4	3	4	5	1	3	1	4	4	4	3	4	5	1	3	1	6.3	6.3	6.3	74.469	652	652	0	5.3661	By MS/MS	By MS/MS	By MS/MS	By MS/MS	By MS/MS
F1MHP6;A3KN12	F1MHP6;A3KN12	2;2	2;2	2;2	;	2	2	2	2	1	2	2	2	2	2	1	1	2	1	2	2	2	2	2	1	1	2	1	2	2	2	2	2	1	1	2	4.1	4.1	4.1	55.467	490	490;490	0	4.1911	By matching	By MS/MS	By MS/MS	By MS/MS	By MS/MS
A3KN51	A3KN51	3	3	3		1	3	3	3	2	1	2	1	2	2	0	1	2	2	1	2	1	2	2	0	1	2	2	1	2	1	2	2	0	1	2	7.4	7.4	7.4	44.055	391	391	0	3.8552	By matching	By matching	By matching	By matching	By MS/MS
A4FUA8	A4FUA8	4	4	4		1	4	4	4	4	4	3	4	4	4	2	2	2	4	4	3	4	4	4	2	2	2	4	4	3	4	4	4	2	2	2	18.2	18.2	18.2	32.931	286	286	0	36.3	By MS/MS	By MS/MS	By MS/MS	By MS/MS	By MS/MS
A4FUC2	A4FUC2	2	2	2		1	2	2	2	1	0	0	1	1	1	0	0	0	1	0	0	1	1	1	0	0	0	1	0	0	1	1	1	0	0	0	3.6	3.6	3.6	96.03	858	858	0	3.0332	By matching			By matching	By MS/MS
A4FUC8	A4FUC8	2	2	2		1	2	2	2	2	1	2	2	2	2	0	2	0	2	1	2	2	2	2	0	2	0	2	1	2	2	2	2	0	2	0	2.5	2.5	2.5	94.132	832	832	0	3.3177	By matching	By MS/MS	By MS/MS	By MS/MS	By MS/MS
F1N6D5;A4FUD3	F1N6D5;A4FUD3	3;3	2;2	2;2	;	2	3	2	2	1	1	0	3	1	3	0	0	0	0	0	0	2	1	2	0	0	0	0	0	0	2	1	2	0	0	0	3.1	2.1	2.1	109.44	972	972;972	0.0097222	1.4275	By matching	By matching		By MS/MS	By matching
A4FUG5	A4FUG5	4	4	4		1	4	4	4	3	3	2	4	2	3	2	0	0	3	3	2	4	2	3	2	0	0	3	3	2	4	2	3	2	0	0	11.9	11.9	11.9	57.457	519	519	0	24.423	By MS/MS	By MS/MS	By MS/MS	By MS/MS	By MS/MS
A4FUZ1	A4FUZ1	4	4	4		1	4	4	4	1	2	1	2	3	4	0	1	1	1	2	1	2	3	4	0	1	1	1	2	1	2	3	4	0	1	1	27.7	27.7	27.7	20.765	184	184	0	4.2464	By matching	By matching	By matching	By matching	By MS/MS
A4FUZ3	A4FUZ3	3	3	3		1	3	3	3	0	1	1	3	0	2	0	0	0	0	1	1	3	0	2	0	0	0	0	1	1	3	0	2	0	0	0	9.1	9.1	9.1	49.184	440	440	0	3.0226		By matching	By matching	By MS/MS
A4FV08;Q17QL1	A4FV08	7;1	7;1	7;1		2	7	7	7	6	6	5	5	6	6	3	2	1	6	6	5	5	6	6	3	2	1	6	6	5	5	6	6	3	2	1	23.5	23.5	23.5	32.58	289	289;276	0	10.866	By MS/MS	By MS/MS	By MS/MS	By MS/MS	By MS/MS
A4FV54;Q58DS5;A0A140T898;Q1RMR4	A4FV54	3;1;1;1	2;0;0;0	2;0;0;0		4	3	2	2	2	2	2	3	3	3	2	1	2	2	2	2	2	2	2	2	1	2	2	2	2	2	2	2	2	1	2	17.9	12.6	12.6	23.684	207	207;203;203;212	0	6.1323	By MS/MS	By MS/MS	By MS/MS	By MS/MS	By MS/MS
Q5E9E2;A4IF97;Q1LZF9	Q5E9E2;A4IF97;Q1LZF9	5;5;3	5;5;3	5;5;3	;;	3	5	5	5	4	4	3	4	4	5	2	1	2	4	4	3	4	4	5	2	1	2	4	4	3	4	4	5	2	1	2	29.7	29.7	29.7	19.865	172	172;171;172	0	14.448	By MS/MS	By MS/MS	By MS/MS	By MS/MS	By MS/MS
A4IFE3;G3N132	A4IFE3;G3N132	3;3	1;1	1;1	;	2	3	1	1	2	2	1	2	2	3	1	1	2	0	0	0	0	0	1	0	0	0	0	0	0	0	0	1	0	0	0	8.5	4	4	42.294	376	376;377	0	2.2337	By matching	By matching	By matching	By matching	By matching
A4IFF5	A4IFF5	1	1	1		1	1	1	1	0	1	1	1	1	1	1	1	1	0	1	1	1	1	1	1	1	1	0	1	1	1	1	1	1	1	1	1.9	1.9	1.9	54.313	481	481	0.0066323	1.666		By MS/MS	By MS/MS	By MS/MS	By matching
A4IFN7	A4IFN7	2	2	2		1	2	2	2	0	0	1	2	1	1	0	0	0	0	0	1	2	1	1	0	0	0	0	0	1	2	1	1	0	0	0	2.9	2.9	2.9	100.36	875	875	0	2.4979			By MS/MS	By MS/MS	By matching
A4IFT6	A4IFT6	1	1	1		1	1	1	1	0	0	0	1	1	1	0	0	0	0	0	0	1	1	1	0	0	0	0	0	0	1	1	1	0	0	0	4.9	4.9	4.9	25.335	225	225	0.0096886	1.4142				By MS/MS	By MS/MS
Q58DL4;F1MWN1;A5D785	Q58DL4;F1MWN1;A5D785	3;3;3	3;3;3	3;3;3	;;	3	3	3	3	0	1	1	3	1	2	0	0	0	0	1	1	3	1	2	0	0	0	0	1	1	3	1	2	0	0	0	7.3	7.3	7.3	65.643	574	574;971;971	0	12.025		By MS/MS	By MS/MS	By MS/MS	By MS/MS
A5D794	A5D794	2	2	2		1	2	2	2	1	0	0	1	0	1	0	0	0	1	0	0	1	0	1	0	0	0	1	0	0	1	0	1	0	0	0	2.3	2.3	2.3	157.37	1413	1413	0	2.257	By MS/MS			By MS/MS
A5D7A0	A5D7A0	8	8	8		1	8	8	8	6	7	7	7	7	8	2	1	4	6	7	7	7	7	8	2	1	4	6	7	7	7	7	8	2	1	4	33.9	33.9	33.9	26.918	242	242	0	33.22	By MS/MS	By MS/MS	By MS/MS	By MS/MS	By MS/MS
A5D7A2	A5D7A2	6	6	6		1	6	6	6	3	3	4	5	3	5	1	0	0	3	3	4	5	3	5	1	0	0	3	3	4	5	3	5	1	0	0	8.7	8.7	8.7	83.117	739	739	0	7.8088	By MS/MS	By MS/MS	By MS/MS	By MS/MS	By MS/MS
A5D7C8	A5D7C8	4	4	4		1	4	4	4	3	3	3	4	2	4	0	0	0	3	3	3	4	2	4	0	0	0	3	3	3	4	2	4	0	0	0	6.1	6.1	6.1	81.547	735	735	0	11.873	By MS/MS	By matching	By MS/MS	By MS/MS	By matching
A5D7D1;E1BLT3	A5D7D1	34;1	34;1	26;1		2	34	34	26	29	28	28	31	27	32	16	8	18	29	28	28	31	27	32	16	8	18	22	21	21	24	21	24	14	7	14	38.3	38.3	29.3	104.93	911	911;2564	0	186.3	By MS/MS	By MS/MS	By MS/MS	By MS/MS	By MS/MS
A5D7E6	A5D7E6	3	3	3		1	3	3	3	3	3	3	3	3	3	2	1	3	3	3	3	3	3	3	2	1	3	3	3	3	3	3	3	2	1	3	12.3	12.3	12.3	30.019	268	268	0	6.7757	By MS/MS	By MS/MS	By MS/MS	By MS/MS	By MS/MS
P38657;A5D7E8	P38657;A5D7E8	20;20	20;20	20;20	;	2	20	20	20	19	19	18	18	20	19	13	14	17	19	19	18	18	20	19	13	14	17	19	19	18	18	20	19	13	14	17	37.4	37.4	37.4	56.929	505	505;505	0	52.369	By MS/MS	By MS/MS	By MS/MS	By MS/MS	By MS/MS
A5D7I1	A5D7I1	2	2	2		1	2	2	2	1	2	1	2	1	2	1	0	0	1	2	1	2	1	2	1	0	0	1	2	1	2	1	2	1	0	0	3	3	3	100.21	910	910	0	5.3111	By matching	By matching	By matching	By MS/MS	By matching
P52193;A5D7J6	P52193;A5D7J6	15;15	15;15	15;15	;	2	15	15	15	13	13	14	12	15	14	11	8	14	13	13	14	12	15	14	11	8	14	13	13	14	12	15	14	11	8	14	39.3	39.3	39.3	48.038	417	417;417	0	68.264	By MS/MS	By MS/MS	By MS/MS	By MS/MS	By MS/MS
A5D7J9	A5D7J9	1	1	1		1	1	1	1	0	0	0	0	0	1	0	0	0	0	0	0	0	0	1	0	0	0	0	0	0	0	0	1	0	0	0	3.6	3.6	3.6	59.679	527	527	0.0023419	1.9264
A5D7K0	A5D7K0	7	7	7		1	7	7	7	6	5	5	6	6	7	1	1	2	6	5	5	6	6	7	1	1	2	6	5	5	6	6	7	1	1	2	26	26	26	33.643	296	296	0	12.811	By MS/MS	By MS/MS	By MS/MS	By MS/MS	By MS/MS
M0QVZ6;A5D7M6;Q5XQN5;CON__Q5XQN5;CON__Q922U2;A4IFP2;CON__H-INV:HIT000016045;P04261;P04262	M0QVZ6;A5D7M6;Q5XQN5;CON__Q5XQN5;CON__Q922U2	27;27;27;27;21;8;4;3;2	1;1;1;1;0;0;0;0;0	1;1;1;1;0;0;0;0;0	;;;;	9	27	1	1	24	23	24	24	24	23	24	19	25	0	0	0	1	0	0	0	0	0	0	0	0	1	0	0	0	0	0	33.9	1.7	1.7	60.666	573	573;597;601;601;580;549;99;182;166	0	2.3514	By matching	By matching	By matching	By MS/MS	By matching
A5D7P3;P43033	A5D7P3;P43033	3;2	3;2	3;2	;	2	3	3	3	3	2	2	3	2	2	0	0	1	3	2	2	3	2	2	0	0	1	3	2	2	3	2	2	0	0	1	9.8	9.8	9.8	46.67	410	410;410	0	5.2487	By MS/MS	By MS/MS	By matching	By MS/MS	By MS/MS
P81125;A5D7S0	P81125;A5D7S0	2;2	2;2	2;2	;	2	2	2	2	2	1	2	2	2	2	0	0	1	2	1	2	2	2	2	0	0	1	2	1	2	2	2	2	0	0	1	7.8	7.8	7.8	33.224	295	295;295	0	3.7364	By MS/MS	By matching	By MS/MS	By MS/MS	By MS/MS
Q8MJJ7;A5D7U9	Q8MJJ7;A5D7U9	3;3	3;3	3;3	;	2	3	3	3	3	3	2	3	3	3	1	0	1	3	3	2	3	3	3	1	0	1	3	3	2	3	3	3	1	0	1	11.3	11.3	11.3	38.402	337	337;337	0	13.126	By MS/MS	By MS/MS	By MS/MS	By MS/MS	By MS/MS
Q32PI5;A5D973	Q32PI5;A5D973	5;5	5;5	5;5	;	2	5	5	5	4	3	4	5	4	5	2	1	1	4	3	4	5	4	5	2	1	1	4	3	4	5	4	5	2	1	1	8.5	8.5	8.5	65.29	589	589;589	0	8.3793	By MS/MS	By MS/MS	By MS/MS	By MS/MS	By MS/MS
A5D980;F1N376	A5D980	9;1	9;1	9;1		2	9	9	9	6	7	7	7	6	7	1	3	3	6	7	7	7	6	7	1	3	3	6	7	7	7	6	7	1	3	3	16.5	16.5	16.5	67.388	593	593;514	0	16.079	By MS/MS	By MS/MS	By MS/MS	By MS/MS	By MS/MS
A5D984;Q1JPG7	A5D984	22;1	22;1	22;1		2	22	22	22	19	17	18	19	18	22	13	8	16	19	17	18	19	18	22	13	8	16	19	17	18	19	18	22	13	8	16	42.4	42.4	42.4	57.948	531	531;526	0	78.348	By MS/MS	By MS/MS	By MS/MS	By MS/MS	By MS/MS
A5D989	A5D989	4	4	4		1	4	4	4	2	0	0	2	1	3	0	0	1	2	0	0	2	1	3	0	0	1	2	0	0	2	1	3	0	0	1	16.4	16.4	16.4	31.141	280	280	0	4.6478	By MS/MS			By MS/MS	By matching
Q3SZF3;A5D9B4;E1BF20	Q3SZF3;A5D9B4;E1BF20	2;2;2	2;2;2	2;2;2	;;	3	2	2	2	1	0	1	2	1	2	0	1	0	1	0	1	2	1	2	0	1	0	1	0	1	2	1	2	0	1	0	7.3	7.3	7.3	49.264	449	449;449;472	0	7.0557	By MS/MS		By MS/MS	By MS/MS	By matching
A5D9E9;Q3SYT3;F1N0N3	A5D9E9;Q3SYT3	10;5;2	10;5;2	10;5;2	;	3	10	10	10	9	5	8	9	4	9	1	0	2	9	5	8	9	4	9	1	0	2	9	5	8	9	4	9	1	0	2	13.2	13.2	13.2	80.212	705	705;394;371	0	24.72	By MS/MS	By MS/MS	By MS/MS	By MS/MS	By matching
A5D9F0	A5D9F0	1	1	1		1	1	1	1	1	1	0	1	0	1	0	0	0	1	1	0	1	0	1	0	0	0	1	1	0	1	0	1	0	0	0	3.3	3.3	3.3	54.113	478	478	0	3.6341	By matching	By matching		By MS/MS
A5D9H5;A6H6Y0	A5D9H5;A6H6Y0	4;4	4;4	4;4	;	2	4	4	4	3	4	4	4	2	4	2	0	1	3	4	4	4	2	4	2	0	1	3	4	4	4	2	4	2	0	1	17.6	17.6	17.6	32.848	306	306;355	0	18.91	By MS/MS	By MS/MS	By MS/MS	By MS/MS	By matching
A5PJD6	A5PJD6	2	2	2		1	2	2	2	0	0	2	2	1	2	1	0	0	0	0	2	2	1	2	1	0	0	0	0	2	2	1	2	1	0	0	3.9	3.9	3.9	60.311	541	541	0.0015711	1.9497			By matching	By MS/MS	By matching
A5PJN2	A5PJN2	1	1	1		1	1	1	1	1	1	0	1	1	1	0	0	0	1	1	0	1	1	1	0	0	0	1	1	0	1	1	1	0	0	0	3	3	3	54.296	468	468	0	2.2306	By MS/MS	By MS/MS		By MS/MS	By MS/MS
A5PJQ7	A5PJQ7	1	1	1		1	1	1	1	0	0	0	1	0	0	0	0	0	0	0	0	1	0	0	0	0	0	0	0	0	1	0	0	0	0	0	2.8	2.8	2.8	65.075	579	579	1	-2				By MS/MS
A5PJT7	A5PJT7	12	12	12		1	12	12	12	11	12	11	11	11	12	8	6	11	11	12	11	11	11	12	8	6	11	11	12	11	11	11	12	8	6	11	24.2	24.2	24.2	57.636	517	517	0	19.473	By MS/MS	By MS/MS	By MS/MS	By MS/MS	By MS/MS
A5PJY9;Q08DB4	A5PJY9	3;1	3;1	3;1		2	3	3	3	1	1	2	2	1	2	0	0	0	1	1	2	2	1	2	0	0	0	1	1	2	2	1	2	0	0	0	5.6	5.6	5.6	59.616	533	533;537	0	3.3171	By matching	By MS/MS	By matching	By matching	By MS/MS
F1N0M0;A5PK39	F1N0M0;A5PK39	9;9	9;9	9;9	;	2	9	9	9	6	7	5	6	6	6	2	2	3	6	7	5	6	6	6	2	2	3	6	7	5	6	6	6	2	2	3	7.4	7.4	7.4	138.34	1249	1249;1249	0	13.576	By MS/MS	By MS/MS	By MS/MS	By MS/MS	By MS/MS
A5PK45	A5PK45	2	2	2		1	2	2	2	0	1	2	2	2	1	0	1	1	0	1	2	2	2	1	0	1	1	0	1	2	2	2	1	0	1	1	4.3	4.3	4.3	71.546	623	623	0	4.6815		By MS/MS	By MS/MS	By MS/MS	By MS/MS
Q5E9F8;P84227;P68432;G3N2P2;G3MYD7;E1BGN3;A5PK61;Q3SZB8	Q5E9F8;P84227;P68432;G3N2P2;G3MYD7;E1BGN3;A5PK61	3;3;3;3;3;3;3;1	3;3;3;3;3;3;3;1	3;3;3;3;3;3;3;1	;;;;;;	8	3	3	3	3	3	3	3	3	3	2	2	3	3	3	3	3	3	3	2	2	3	3	3	3	3	3	3	2	2	3	13.2	13.2	13.2	15.328	136	136;136;136;136;136;136;136;136	0	3.808	By MS/MS	By matching	By matching	By MS/MS	By MS/MS
A5PK88	A5PK88	2	2	2		1	2	2	2	2	2	1	2	2	2	1	0	1	2	2	1	2	2	2	1	0	1	2	2	1	2	2	2	1	0	1	13.3	13.3	13.3	24.116	211	211	0	5.6728	By MS/MS	By MS/MS	By MS/MS	By MS/MS	By MS/MS
A5PKA5	A5PKA5	2	2	2		1	2	2	2	1	1	1	2	2	1	0	0	0	1	1	1	2	2	1	0	0	0	1	1	1	2	2	1	0	0	0	4.6	4.6	4.6	61.126	541	541	0	2.1628	By matching	By matching	By matching	By MS/MS	By MS/MS
A5PKB9	A5PKB9	1	1	1		1	1	1	1	0	0	0	0	0	1	0	1	1	0	0	0	0	0	1	0	1	1	0	0	0	0	0	1	0	1	1	6.4	6.4	6.4	23.755	218	218	0	2.3424
P62871;P11017;A5PKD6;E1BB14	P62871;P11017;A5PKD6;E1BB14	2;2;2;1	2;2;2;1	2;2;2;1	;;;	4	2	2	2	1	1	1	1	1	0	1	0	1	1	1	1	1	1	0	1	0	1	1	1	1	1	1	0	1	0	1	5.9	5.9	5.9	37.377	340	340;340;340;340	0	3.1002	By MS/MS	By matching	By MS/MS	By matching	By MS/MS
F1MSW6;A5PKF6	F1MSW6;A5PKF6	1;1	1;1	1;1	;	2	1	1	1	0	0	0	0	0	1	0	0	0	0	0	0	0	0	1	0	0	0	0	0	0	0	0	1	0	0	0	3.5	3.5	3.5	42.607	376	376;415	0	2.7607
A5PKG9	A5PKG9	3	3	3		1	3	3	3	3	3	3	3	3	3	2	2	2	3	3	3	3	3	3	2	2	2	3	3	3	3	3	3	2	2	2	6.3	6.3	6.3	59.332	527	527	0	5.6622	By MS/MS	By MS/MS	By MS/MS	By MS/MS	By MS/MS
A5PKH0	A5PKH0	2	2	2		1	2	2	2	0	1	0	1	2	2	0	0	0	0	1	0	1	2	2	0	0	0	0	1	0	1	2	2	0	0	0	13.4	13.4	13.4	51.587	469	469	0	31.229		By matching		By MS/MS	By MS/MS
F1MR28;A5PKL1	F1MR28;A5PKL1	1;1	1;1	1;1	;	2	1	1	1	1	1	1	1	0	1	0	0	0	1	1	1	1	0	1	0	0	0	1	1	1	1	0	1	0	0	0	1.8	1.8	1.8	86.856	771	771;872	0	2.483	By matching	By matching	By matching	By MS/MS
P0C1G6;A6H709	P0C1G6;A6H709	5;5	5;5	5;5	;	2	5	5	5	3	3	2	4	4	4	0	0	0	3	3	2	4	4	4	0	0	0	3	3	2	4	4	4	0	0	0	8	8	8	68.92	585	585;585	0	18.181	By MS/MS	By MS/MS	By MS/MS	By MS/MS	By MS/MS
A6H734	A6H734	2	2	2		1	2	2	2	2	2	2	1	1	1	1	0	1	2	2	2	1	1	1	1	0	1	2	2	2	1	1	1	1	0	1	4.4	4.4	4.4	55.322	500	500	0	2.9375	By MS/MS	By matching	By MS/MS	By MS/MS	By matching
G1K1R6;A6H768	G1K1R6;A6H768	2;2	2;2	2;2	;	2	2	2	2	1	0	1	2	1	2	0	0	0	1	0	1	2	1	2	0	0	0	1	0	1	2	1	2	0	0	0	8.2	8.2	8.2	42.242	392	392;392	0	2.7329	By matching		By MS/MS	By matching	By MS/MS
A6H772	A6H772	2	2	2		1	2	2	2	1	1	0	2	1	2	0	0	0	1	1	0	2	1	2	0	0	0	1	1	0	2	1	2	0	0	0	7.8	7.8	7.8	35.08	307	307	0	3.4658	By MS/MS	By MS/MS		By MS/MS	By MS/MS
P56658;A6H7A2	P56658;A6H7A2	3;3	3;3	3;3	;	2	3	3	3	1	0	0	1	1	3	0	0	0	1	0	0	1	1	3	0	0	0	1	0	0	1	1	3	0	0	0	8.8	8.8	8.8	40.919	363	363;363	0	3.7644	By matching			By matching	By matching
A6H7B5	A6H7B5	2	2	2		1	2	2	2	1	1	0	1	1	2	0	0	0	1	1	0	1	1	2	0	0	0	1	1	0	1	1	2	0	0	0	7.6	7.6	7.6	47.799	423	423	0	21.445	By MS/MS	By MS/MS		By MS/MS	By matching
A6H7D7	A6H7D7	1	1	1		1	1	1	1	1	1	1	1	0	1	0	0	0	1	1	1	1	0	1	0	0	0	1	1	1	1	0	1	0	0	0	2.4	2.4	2.4	48.124	419	419	0.005295	1.7957	By MS/MS	By matching	By matching	By MS/MS
A6H7G2	A6H7G2	10	10	10		1	10	10	10	6	4	4	7	3	10	2	0	2	6	4	4	7	3	10	2	0	2	6	4	4	7	3	10	2	0	2	31	31	31	47.722	423	423	0	42.21	By MS/MS	By MS/MS	By MS/MS	By MS/MS	By MS/MS
F1MUK8;A6H7H1	F1MUK8;A6H7H1	1;1	1;1	1;1	;	2	1	1	1	1	1	1	1	0	1	0	0	0	1	1	1	1	0	1	0	0	0	1	1	1	1	0	1	0	0	0	1.6	1.6	1.6	117.43	1076	1076;1114	0	2.8381	By MS/MS	By MS/MS	By matching	By MS/MS
A6H7H2	A6H7H2	2	2	2		1	2	2	2	1	1	1	1	1	2	0	0	0	1	1	1	1	1	2	0	0	0	1	1	1	1	1	2	0	0	0	4.2	4.2	4.2	70.35	623	623	0	2.2131	By MS/MS	By matching	By MS/MS	By MS/MS	By matching
A6H7I5;F1MW91;E1BA62;Q08DF4	A6H7I5;F1MW91	7;6;2;2	7;6;2;2	7;6;2;2	;	4	7	7	7	4	3	5	5	4	7	0	1	0	4	3	5	5	4	7	0	1	0	4	3	5	5	4	7	0	1	0	11.7	11.7	11.7	97.835	866	866;813;520;856	0	20.708	By MS/MS	By MS/MS	By MS/MS	By MS/MS	By MS/MS
P05307;A6H7J6	P05307;A6H7J6	20;20	20;20	20;20	;	2	20	20	20	16	17	17	18	18	20	13	16	17	16	17	17	18	18	20	13	16	17	16	17	17	18	18	20	13	16	17	40.2	40.2	40.2	57.265	510	510;510	0	263.02	By MS/MS	By MS/MS	By MS/MS	By MS/MS	By MS/MS
A6QPV1;A6QL85	A6QPV1;A6QL85	3;3	3;3	3;3	;	2	3	3	3	1	1	1	3	1	1	0	1	0	1	1	1	3	1	1	0	1	0	1	1	1	3	1	1	0	1	0	10.2	10.2	10.2	42.986	402	402;520	0	14.014	By MS/MS	By MS/MS	By MS/MS	By MS/MS	By MS/MS
Q29444;A6QLB0	Q29444;A6QLB0	3;3	3;3	3;3	;	2	3	3	3	1	3	1	1	1	1	2	2	1	1	3	1	1	1	1	2	2	1	1	3	1	1	1	1	2	2	1	3.2	3.2	3.2	101.18	879	879;879	0	3.7005	By MS/MS	By MS/MS	By MS/MS	By MS/MS	By MS/MS
A6QLB7;Q3SYV4	A6QLB7;Q3SYV4	14;14	14;14	14;14	;	2	14	14	14	11	10	12	14	11	12	8	5	8	11	10	12	14	11	12	8	5	8	11	10	12	14	11	12	8	5	8	28.2	28.2	28.2	51.201	471	471;472	0	73.782	By MS/MS	By MS/MS	By MS/MS	By MS/MS	By MS/MS
A6QLD1	A6QLD1	2	2	2		1	2	2	2	1	0	1	2	0	2	0	0	0	1	0	1	2	0	2	0	0	0	1	0	1	2	0	2	0	0	0	3.2	3.2	3.2	110.48	975	975	0	2.2823	By matching		By matching	By MS/MS
A6QLG5	A6QLG5	3	3	3		1	3	3	3	1	1	1	1	2	3	0	1	0	1	1	1	1	2	3	0	1	0	1	1	1	1	2	3	0	1	0	12.4	12.4	12.4	22.591	194	194	0	2.1176	By matching	By matching	By MS/MS	By MS/MS	By MS/MS
A6QLJ8	A6QLJ8	3	3	3		1	3	3	3	3	3	3	3	3	3	1	1	1	3	3	3	3	3	3	1	1	1	3	3	3	3	3	3	1	1	1	10.3	10.3	10.3	39.097	349	349	0	5.4031	By MS/MS	By MS/MS	By MS/MS	By MS/MS	By matching
A6QLL8	A6QLL8	22	22	21		1	22	22	21	19	17	17	19	18	22	16	10	14	19	17	17	19	18	22	16	10	14	19	17	17	19	18	21	16	10	14	56	56	48.6	39.436	364	364	0	156.89	By MS/MS	By MS/MS	By MS/MS	By MS/MS	By MS/MS
G3MYN1;A6QLR3;F1MIX0	G3MYN1;A6QLR3;F1MIX0	2;2;2	2;2;2	2;2;2	;;	3	2	2	2	1	1	1	2	1	2	0	0	0	1	1	1	2	1	2	0	0	0	1	1	1	2	1	2	0	0	0	7.9	7.9	7.9	34.338	305	305;409;415	0	2.8411	By MS/MS	By MS/MS	By MS/MS	By MS/MS	By MS/MS
A6QLS9	A6QLS9	2	1	1		1	2	1	1	1	1	1	2	2	2	1	1	1	1	1	1	1	1	1	1	1	1	1	1	1	1	1	1	1	1	1	11.5	6	6	22.541	200	200	0	2.4139	By MS/MS	By MS/MS	By MS/MS	By MS/MS	By MS/MS
A6QLT9	A6QLT9	6	6	6		1	6	6	6	4	6	6	5	5	6	1	0	1	4	6	6	5	5	6	1	0	1	4	6	6	5	5	6	1	0	1	7.2	7.2	7.2	106.65	968	968	0	9.1581	By MS/MS	By MS/MS	By MS/MS	By MS/MS	By MS/MS
F1N3Y1;A6QLU7	F1N3Y1;A6QLU7	3;3	3;3	3;3	;	2	3	3	3	1	1	1	3	1	3	0	0	0	1	1	1	3	1	3	0	0	0	1	1	1	3	1	3	0	0	0	4.2	4.2	4.2	99.941	914	914;914	0	5.2732	By MS/MS	By matching	By matching	By MS/MS	By matching
A6QLY7	A6QLY7	2	2	2		1	2	2	2	2	2	2	2	2	2	0	0	0	2	2	2	2	2	2	0	0	0	2	2	2	2	2	2	0	0	0	4.8	4.8	4.8	80.257	727	727	0	2.9238	By MS/MS	By matching	By matching	By MS/MS	By matching
A6QLZ0	A6QLZ0	6	6	6		1	6	6	6	5	5	5	5	4	6	2	3	4	5	5	5	5	4	6	2	3	4	5	5	5	5	4	6	2	3	4	21.5	21.5	21.5	27.646	265	265	0	26.967	By MS/MS	By MS/MS	By MS/MS	By MS/MS	By MS/MS
A6QLZ3;E1BIN3	A6QLZ3	5;1	5;1	5;1		2	5	5	5	3	2	3	3	3	4	2	2	2	3	2	3	3	3	4	2	2	2	3	2	3	3	3	4	2	2	2	9.9	9.9	9.9	59.355	533	533;572	0	12.238	By MS/MS	By MS/MS	By MS/MS	By MS/MS	By MS/MS
A6QM01	A6QM01	5	5	5		1	5	5	5	4	4	4	4	4	5	3	1	1	4	4	4	4	4	5	3	1	1	4	4	4	4	4	5	3	1	1	8.8	8.8	8.8	74.075	667	667	0	10.98	By MS/MS	By MS/MS	By MS/MS	By MS/MS	By MS/MS
Q95122;A6QNL0	Q95122;A6QNL0	5;5	5;5	5;5	;	2	5	5	5	5	4	4	5	4	5	4	2	4	5	4	4	5	4	5	4	2	4	5	4	4	5	4	5	4	2	4	15	15	15	39.666	373	373;375	0	5.5755	By MS/MS	By MS/MS	By MS/MS	By MS/MS	By MS/MS
A6QNS3	A6QNS3	1	1	1		1	1	1	1	1	1	1	1	1	1	0	0	0	1	1	1	1	1	1	0	0	0	1	1	1	1	1	1	0	0	0	1.5	1.5	1.5	97.611	859	859	0	3.2142	By MS/MS	By MS/MS	By MS/MS	By MS/MS	By matching
Q8SQA4;A6QNW8;F1MCN3	Q8SQA4;A6QNW8;F1MCN3	1;1;1	1;1;1	1;1;1	;;	3	1	1	1	1	0	1	1	1	1	1	0	0	1	0	1	1	1	1	1	0	0	1	0	1	1	1	1	1	0	0	1.8	1.8	1.8	80.321	734	734;734;827	0	4.8394	By MS/MS		By MS/MS	By MS/MS	By MS/MS
P06394;A6QNZ7	P06394;A6QNZ7	14;14	1;1	0;0	;	2	14	1	0	13	13	13	14	13	13	13	11	11	0	0	0	1	0	0	0	0	0	0	0	0	0	0	0	0	0	0	19	3.2	0	54.848	526	526;526	0	13.34	By matching	By matching	By matching	By MS/MS	By matching
A6QP29	A6QP29	2	2	2		1	2	2	2	1	0	0	1	1	1	0	0	0	1	0	0	1	1	1	0	0	0	1	0	0	1	1	1	0	0	0	2.8	2.8	2.8	105.04	925	925	0	2.6478	By matching			By matching	By MS/MS
F1MIC8;A6QP57	F1MIC8;A6QP57	6;6	6;6	6;6	;	2	6	6	6	4	4	4	4	6	4	3	1	2	4	4	4	4	6	4	3	1	2	4	4	4	4	6	4	3	1	2	11	11	11	76.816	691	691;691	0	32.51	By MS/MS	By MS/MS	By MS/MS	By MS/MS	By MS/MS
A6QPH1	A6QPH1	1	1	1		1	1	1	1	0	0	0	1	0	1	0	0	0	0	0	0	1	0	1	0	0	0	0	0	0	1	0	1	0	0	0	8.9	8.9	8.9	22.662	203	203	0.0015785	1.9765				By matching
CON__ENSEMBL:ENSBTAP00000018574;A6QPP2	CON__ENSEMBL:ENSBTAP00000018574;A6QPP2	3;3	3;3	3;3	;	2	3	3	3	2	3	3	3	1	2	2	0	3	2	3	3	3	1	2	2	0	3	2	3	3	3	1	2	2	0	3	6.2	6.2	6.2	55.207	496	496;496	0	4.2081	By MS/MS	By MS/MS	By MS/MS	By MS/MS	By matching
A6QQ11	A6QQ11	15	15	15		1	15	15	15	13	10	9	12	11	15	2	3	5	13	10	9	12	11	15	2	3	5	13	10	9	12	11	15	2	3	5	23.3	23.3	23.3	69.581	627	627	0	25.072	By MS/MS	By MS/MS	By MS/MS	By MS/MS	By MS/MS
A6QQ20	A6QQ20	3	3	3		1	3	3	3	2	3	2	3	2	2	1	1	2	2	3	2	3	2	2	1	1	2	2	3	2	3	2	2	1	1	2	17.4	17.4	17.4	33.444	310	310	0	9.9641	By MS/MS	By matching	By MS/MS	By MS/MS	By MS/MS
A6QQJ3	A6QQJ3	5	1	1		1	5	1	1	4	4	4	4	3	4	4	2	4	1	0	0	0	0	0	0	0	1	1	0	0	0	0	0	0	0	1	11.1	4.7	4.7	53.63	469	469	1	-2	By matching	By matching	By matching	By matching	By matching
A6QQL9	A6QQL9	2	2	2		1	2	2	2	0	0	1	0	1	2	0	0	0	0	0	1	0	1	2	0	0	0	0	0	1	0	1	2	0	0	0	11.8	11.8	11.8	12.46	110	110	0.0045872	1.8653			By matching		By matching
A6QQP4	A6QQP4	3	3	3		1	3	3	3	2	3	2	2	2	3	1	2	0	2	3	2	2	2	3	1	2	0	2	3	2	2	2	3	1	2	0	6.3	6.3	6.3	53.984	478	478	0	3.778	By MS/MS	By MS/MS	By matching	By MS/MS	By MS/MS
A6QQP5	A6QQP5	3	3	3		1	3	3	3	1	1	2	2	2	3	1	1	2	1	1	2	2	2	3	1	1	2	1	1	2	2	2	3	1	1	2	7.9	7.9	7.9	49.617	482	482	0	11.626	By MS/MS	By MS/MS	By matching	By MS/MS	By MS/MS
A6QQU2	A6QQU2	1	1	1		1	1	1	1	1	0	1	1	0	1	1	0	1	1	0	1	1	0	1	1	0	1	1	0	1	1	0	1	1	0	1	3.8	3.8	3.8	52.118	478	478	0.0065693	1.623	By matching		By matching	By matching
A6QR15	A6QR15	12	4	2		1	12	4	2	10	11	9	11	8	12	2	4	4	4	4	4	4	4	4	0	1	1	2	2	2	2	2	2	0	1	0	28.5	9.2	5.3	32.823	284	284	0	5.0224	By MS/MS	By MS/MS	By MS/MS	By MS/MS	By MS/MS
A6QR16	A6QR16	1	1	1		1	1	1	1	1	1	0	1	1	1	0	0	0	1	1	0	1	1	1	0	0	0	1	1	0	1	1	1	0	0	0	4.9	4.9	4.9	34.196	305	305	0	3.136	By MS/MS	By MS/MS		By MS/MS	By MS/MS
A6QR28	A6QR28	4	4	4		1	4	4	4	2	3	2	3	4	4	0	1	2	2	3	2	3	4	4	0	1	2	2	3	2	3	4	4	0	1	2	11.1	11.1	11.1	40.528	370	370	0	5.1506	By MS/MS	By MS/MS	By matching	By MS/MS	By MS/MS
A6QR33	A6QR33	1	1	1		1	1	1	1	0	1	1	1	1	1	0	0	0	0	1	1	1	1	1	0	0	0	0	1	1	1	1	1	0	0	0	1.1	1.1	1.1	110.07	973	973	0	2.1422		By MS/MS	By MS/MS	By MS/MS	By matching
F1MBF6;A6QR46;G3X7D3;F1MX39	F1MBF6;A6QR46;G3X7D3;F1MX39	1;1;1;1	1;1;1;1	1;1;1;1	;;;	4	1	1	1	1	1	1	1	1	1	1	1	1	1	1	1	1	1	1	1	1	1	1	1	1	1	1	1	1	1	1	5.3	5.3	5.3	23.518	208	208;208;217;220	0	2.8471	By MS/MS	By matching	By matching	By MS/MS	By matching
F1N441;A6QR56	F1N441;A6QR56	2;2	2;2	2;2	;	2	2	2	2	1	2	2	1	2	2	0	0	0	1	2	2	1	2	2	0	0	0	1	2	2	1	2	2	0	0	0	3.3	3.3	3.3	84.314	794	794;800	0	12.907	By MS/MS	By MS/MS	By MS/MS	By matching	By MS/MS
A6QR61	A6QR61	1	1	1		1	1	1	1	0	1	0	1	0	1	0	0	0	0	1	0	1	0	1	0	0	0	0	1	0	1	0	1	0	0	0	8.6	8.6	8.6	18.884	162	162	0.00080192	2.0538		By matching		By MS/MS
F1N3M0;Q01107;A6QR67	F1N3M0;Q01107;A6QR67	1;1;1	1;1;1	1;1;1	;;	3	1	1	1	1	1	1	1	1	1	1	1	1	1	1	1	1	1	1	1	1	1	1	1	1	1	1	1	1	1	1	1.1	1.1	1.1	93.477	839	839;893;893	0.0098522	1.4694	By matching	By MS/MS	By MS/MS	By MS/MS	By MS/MS
A7E3Q8;F1MSB7	A7E3Q8;F1MSB7	12;12	5;5	5;5	;	2	12	5	5	11	9	10	10	10	12	8	1	7	4	2	3	3	3	5	2	1	1	4	2	3	3	3	5	2	1	1	18.9	9.2	9.2	70.797	630	630;639	0	9.015	By MS/MS	By MS/MS	By MS/MS	By MS/MS	By MS/MS
A7E3S8	A7E3S8	4	4	4		1	4	4	4	4	3	4	4	4	4	1	0	4	4	3	4	4	4	4	1	0	4	4	3	4	4	4	4	1	0	4	13.8	13.8	13.8	41.444	369	369	0	9.0541	By MS/MS	By MS/MS	By MS/MS	By MS/MS	By MS/MS
Q3ZBH3;A7E3T1	Q3ZBH3;A7E3T1	2;2	2;2	2;2	;	2	2	2	2	2	2	2	1	0	2	0	0	0	2	2	2	1	0	2	0	0	0	2	2	2	1	0	2	0	0	0	12.3	12.3	12.3	27.986	253	253;315	0.0065646	1.6183	By matching	By matching	By MS/MS	By matching
A7E3T7	A7E3T7	3	3	3		1	3	3	3	1	2	2	3	1	3	0	1	0	1	2	2	3	1	3	0	1	0	1	2	2	3	1	3	0	1	0	8.6	8.6	8.6	43.69	395	395	0	7.1692	By MS/MS	By matching	By MS/MS	By MS/MS	By MS/MS
A7E3W2	A7E3W2	10	10	10		1	10	10	10	9	9	8	8	8	10	6	4	8	9	9	8	8	8	10	6	4	8	9	9	8	8	8	10	6	4	8	15.3	15.3	15.3	62.126	555	555	0	22.303	By MS/MS	By MS/MS	By MS/MS	By MS/MS	By MS/MS
A7MAZ2	A7MAZ2	1	1	1		1	1	1	1	0	0	0	1	1	1	0	0	0	0	0	0	1	1	1	0	0	0	0	0	0	1	1	1	0	0	0	5.8	5.8	5.8	31.355	274	274	0	5.5673				By matching	By MS/MS
A7MAZ5;A5PK20;G3N131	A7MAZ5;A5PK20;G3N131	7;4;4	7;4;4	1;0;0	;;	3	7	7	1	5	7	4	7	6	6	5	5	3	5	7	4	7	6	6	5	5	3	1	1	1	1	1	1	1	1	1	24.4	24.4	7.2	22.153	221	221;210;218	0	15.227	By MS/MS	By MS/MS	By MS/MS	By MS/MS	By MS/MS
A7MB04	A7MB04	2	2	2		1	2	2	2	2	2	2	1	1	1	2	1	1	2	2	2	1	1	1	2	1	1	2	2	2	1	1	1	2	1	1	4.2	4.2	4.2	46.94	424	424	0	2.8013	By MS/MS	By MS/MS	By MS/MS	By MS/MS	By MS/MS
A7MB16	A7MB16	8	8	8		1	8	8	8	6	8	7	8	6	8	1	0	2	6	8	7	8	6	8	1	0	2	6	8	7	8	6	8	1	0	2	15.1	15.1	15.1	88.918	786	786	0	17.551	By MS/MS	By MS/MS	By MS/MS	By MS/MS	By MS/MS
A7MB30	A7MB30	4	4	4		1	4	4	4	1	0	1	0	0	4	0	0	0	1	0	1	0	0	4	0	0	0	1	0	1	0	0	4	0	0	0	6.4	6.4	6.4	88.003	797	797	0	17.807	By matching		By MS/MS
A7MB62;F1MRG7	A7MB62;F1MRG7	8;6	8;6	8;6	;	2	8	8	8	6	5	4	5	5	8	2	2	2	6	5	4	5	5	8	2	2	2	6	5	4	5	5	8	2	2	2	21.8	21.8	21.8	44.76	394	394;394	0	14.018	By MS/MS	By MS/MS	By MS/MS	By MS/MS	By MS/MS
A7MB70	A7MB70	2	2	2		1	2	2	2	1	1	2	1	0	2	0	0	1	1	1	2	1	0	2	0	0	1	1	1	2	1	0	2	0	0	1	2.8	2.8	2.8	85.236	751	751	0.0065886	1.6277	By matching	By matching	By MS/MS	By MS/MS
A7MBA2	A7MBA2	5	5	5		1	5	5	5	4	4	4	4	4	5	1	1	1	4	4	4	4	4	5	1	1	1	4	4	4	4	4	5	1	1	1	6	6	6	105.89	953	953	0	6.9123	By MS/MS	By MS/MS	By MS/MS	By MS/MS	By MS/MS
A7MBB8	A7MBB8	1	1	1		1	1	1	1	1	0	0	0	0	1	0	0	0	1	0	0	0	0	1	0	0	0	1	0	0	0	0	1	0	0	0	2.9	2.9	2.9	45.729	413	413	0.0015798	1.9774	By matching
A7MBC0	A7MBC0	1	1	1		1	1	1	1	1	0	1	1	1	1	0	0	0	1	0	1	1	1	1	0	0	0	1	0	1	1	1	1	0	0	0	2.9	2.9	2.9	43.495	409	409	0.0066079	1.6398	By MS/MS		By MS/MS	By MS/MS	By MS/MS
A7MBC2	A7MBC2	2	2	2		1	2	2	2	0	0	1	2	1	1	0	0	0	0	0	1	2	1	1	0	0	0	0	0	1	2	1	1	0	0	0	4.7	4.7	4.7	86.614	787	787	0	2.5578			By MS/MS	By matching	By matching
A7MBC5	A7MBC5	1	1	1		1	1	1	1	0	1	1	1	0	1	0	0	0	0	1	1	1	0	1	0	0	0	0	1	1	1	0	1	0	0	0	1.3	1.3	1.3	144.64	1262	1262	0.0053111	1.8248		By MS/MS	By matching	By matching
A7MBD9	A7MBD9	6	6	6		1	6	6	6	3	3	6	4	2	5	2	1	5	3	3	6	4	2	5	2	1	5	3	3	6	4	2	5	2	1	5	13.6	13.6	13.6	50.318	442	442	0	8.309	By MS/MS	By MS/MS	By MS/MS	By MS/MS	By MS/MS
A7MBH9;P63097;P04695;P0C7Q4;P08239;G5E5B6;F1N461	A7MBH9	6;2;1;1;1;1;1	6;2;1;1;1;1;1	4;0;0;0;0;0;0		7	6	6	4	4	4	3	4	5	5	2	3	4	4	4	3	4	5	5	2	3	4	2	2	2	2	3	3	1	2	3	22.5	22.5	15.8	40.477	355	355;354;350;354;354;354;380	0	9.1378	By MS/MS	By MS/MS	By MS/MS	By MS/MS	By MS/MS
A7MBI8	A7MBI8	4	4	4		1	4	4	4	3	3	3	4	3	4	0	0	1	3	3	3	4	3	4	0	0	1	3	3	3	4	3	4	0	0	1	15.2	15.2	15.2	38.612	349	349	0	5.961	By MS/MS	By MS/MS	By MS/MS	By MS/MS	By MS/MS
A7MBJ5;E1BNE2;G3N157	A7MBJ5	5;1;1	5;1;1	5;1;1		3	5	5	5	2	2	2	2	3	4	0	1	0	2	2	2	2	3	4	0	1	0	2	2	2	2	3	4	0	1	0	4.1	4.1	4.1	136.37	1230	1230;1235;1273	0	8.8434	By MS/MS	By MS/MS	By MS/MS	By matching	By MS/MS
A7YW37	A7YW37	1	1	1		1	1	1	1	1	1	1	1	1	1	1	0	1	1	1	1	1	1	1	1	0	1	1	1	1	1	1	1	1	0	1	5.4	5.4	5.4	28.707	260	260	0	7.6528	By matching	By MS/MS	By MS/MS	By MS/MS	By MS/MS
A7YW98	A7YW98	8	8	8		1	8	8	8	6	7	6	7	6	8	1	0	1	6	7	6	7	6	8	1	0	1	6	7	6	7	6	8	1	0	1	12.6	12.6	12.6	75.56	660	660	0	10.209	By MS/MS	By MS/MS	By MS/MS	By MS/MS	By MS/MS
A7YWC6	A7YWC6	2	2	2		1	2	2	2	2	2	2	2	2	2	1	0	2	2	2	2	2	2	2	1	0	2	2	2	2	2	2	2	1	0	2	15.7	15.7	15.7	14.369	127	127	0	3.2994	By MS/MS	By MS/MS	By MS/MS	By MS/MS	By MS/MS
A7YWH2	A7YWH2	2	2	2		1	2	2	2	1	0	2	1	2	1	0	0	1	1	0	2	1	2	1	0	0	1	1	0	2	1	2	1	0	0	1	9.1	9.1	9.1	36.291	320	320	0	5.1715	By MS/MS		By MS/MS	By MS/MS	By MS/MS
A7YY77	A7YY77	3	3	3		1	3	3	3	1	1	1	2	2	2	0	0	0	1	1	1	2	2	2	0	0	0	1	1	1	2	2	2	0	0	0	8.2	8.2	8.2	54.868	500	500	0	5.1007	By matching	By matching	By matching	By MS/MS	By MS/MS
A7Z014;A7E3W4	A7Z014;A7E3W4	20;19	20;19	4;4	;	2	20	20	4	18	18	15	19	18	19	16	12	13	18	18	15	19	18	19	16	12	13	4	4	1	4	4	3	4	1	1	33.1	33.1	8.5	67.797	623	623;596	0	37.427	By MS/MS	By MS/MS	By MS/MS	By MS/MS	By MS/MS
A7Z025	A7Z025	2	2	2		1	2	2	2	1	1	1	1	0	2	0	0	0	1	1	1	1	0	2	0	0	0	1	1	1	1	0	2	0	0	0	1	1	1	273.6	2335	2335	0	2.1986	By matching	By MS/MS	By MS/MS	By matching
A7Z051	A7Z051	2	2	2		1	2	2	2	1	1	0	1	0	2	0	0	0	1	1	0	1	0	2	0	0	0	1	1	0	1	0	2	0	0	0	4.4	4.4	4.4	97.612	873	873	0	7.7221	By matching	By matching		By MS/MS
A7Z055	A7Z055	1	1	1		1	1	1	1	0	1	1	1	0	0	0	0	0	0	1	1	1	0	0	0	0	0	0	1	1	1	0	0	0	0	0	1.3	1.3	1.3	87.12	796	796	0.005291	1.7924		By MS/MS	By MS/MS	By MS/MS
A7Z057;P68252	A7Z057;P68252	14;13	12;11	9;8	;	2	14	12	9	12	10	12	13	11	13	10	7	9	11	10	11	12	10	11	9	7	9	8	7	8	9	7	8	6	5	6	55.9	48.6	38.1	28.302	247	247;247	0	82.696	By MS/MS	By MS/MS	By MS/MS	By MS/MS	By MS/MS
A7Z065;G3N365;O97594	A7Z065;G3N365;O97594	4;3;3	4;3;3	4;3;3	;;	3	4	4	4	1	1	2	3	1	2	0	0	0	1	1	2	3	1	2	0	0	0	1	1	2	3	1	2	0	0	0	4.5	4.5	4.5	141.54	1217	1217;1216;1218	0	4.799	By matching	By matching	By MS/MS	By MS/MS	By matching
A7Z066	A7Z066	6	6	6		1	6	6	6	4	4	4	3	5	5	1	0	1	4	4	4	3	5	5	1	0	1	4	4	4	3	5	5	1	0	1	13.3	13.3	13.3	67.775	593	593	0	27.26	By MS/MS	By MS/MS	By MS/MS	By MS/MS	By MS/MS
A7Z067;Q1JP72	A7Z067;Q1JP72	3;2	3;2	3;2	;	2	3	3	3	3	3	2	2	2	3	2	2	2	3	3	2	2	2	3	2	2	2	3	3	2	2	2	3	2	2	2	3.8	3.8	3.8	107.35	964	964;468	0	8.2706	By MS/MS	By MS/MS	By MS/MS	By MS/MS	By MS/MS
A8E4L8	A8E4L8	1	1	1		1	1	1	1	0	0	0	1	1	0	0	0	0	0	0	0	1	1	0	0	0	0	0	0	0	1	1	0	0	0	0	0.8	0.8	0.8	157.57	1380	1380	1	-2				By MS/MS	By MS/MS
A8E4N1	A8E4N1	1	1	1		1	1	1	1	1	0	0	0	1	1	1	0	0	1	0	0	0	1	1	1	0	0	1	0	0	0	1	1	1	0	0	0.9	0.9	0.9	168.21	1553	1553	1	-2	By matching				By matching
A8E651	A8E651	1	1	1		1	1	1	1	1	1	1	1	1	1	1	0	0	1	1	1	1	1	1	1	0	0	1	1	1	1	1	1	1	0	0	2.1	2.1	2.1	68.292	655	655	0	5.4404	By MS/MS	By matching	By MS/MS	By MS/MS	By MS/MS
B0JYK2	B0JYK2	4	4	4		1	4	4	4	3	3	3	3	3	4	2	3	3	3	3	3	3	3	4	2	3	3	3	3	3	3	3	4	2	3	3	2.7	2.7	2.7	141.84	1277	1277	0	6.4758	By MS/MS	By MS/MS	By MS/MS	By MS/MS	By MS/MS
B0JYL6	B0JYL6	14	14	1		1	14	14	1	9	7	8	12	7	13	1	0	3	9	7	8	12	7	13	1	0	3	1	1	1	1	1	1	0	0	1	21.8	21.8	1.6	86.929	747	747	0	41.276	By MS/MS	By MS/MS	By MS/MS	By MS/MS	By MS/MS
B8Y9S9;P07589;G5E5A9;B8Y9T0	B8Y9S9;P07589;G5E5A9;B8Y9T0	11;11;11;10	11;11;11;10	11;11;11;10	;;;	4	11	11	11	7	7	6	6	5	8	6	2	7	7	7	6	6	5	8	6	2	7	7	7	6	6	5	8	6	2	7	5.9	5.9	5.9	262.42	2387	2387;2478;2478;2268	0	15.357	By MS/MS	By MS/MS	By MS/MS	By MS/MS	By MS/MS
C1JZ67	C1JZ67	1	1	1		1	1	1	1	1	0	0	1	1	1	0	0	0	1	0	0	1	1	1	0	0	0	1	0	0	1	1	1	0	0	0	3.5	3.5	3.5	57.9	521	521	0	3.3557	By matching			By MS/MS	By matching
CON__A2A5Y0;CON__REFSEQ:XP_986630;CON__O76015;CON__O76013;CON__O76014	CON__A2A5Y0;CON__REFSEQ:XP_986630	6;4;2;2;2	2;0;0;0;0	0;0;0;0;0	;	5	6	2	0	1	5	1	1	5	1	4	1	2	0	1	0	0	1	0	1	0	0	0	0	0	0	0	0	0	0	0	13.5	5.5	0	47.117	416	416;476;456;467;471	0	3.0707	By matching	By MS/MS	By matching	By matching	By MS/MS
CON__ENSEMBL:ENSBTAP00000007350;E1BH06;CON__P01030;F1MVK1;P01030	CON__ENSEMBL:ENSBTAP00000007350;E1BH06;CON__P01030;F1MVK1	15;14;14;8;6	15;14;14;8;6	15;14;14;8;6	;;;	5	15	15	15	8	9	9	11	9	13	7	9	11	8	9	9	11	9	13	7	9	11	8	9	9	11	9	13	7	9	11	9.6	9.6	9.6	192.99	1742	1742;1741;1741;1580;920	0	27.475	By MS/MS	By MS/MS	By MS/MS	By MS/MS	By MS/MS
CON__ENSEMBL:ENSBTAP00000016046;F1MYN5	CON__ENSEMBL:ENSBTAP00000016046;F1MYN5	6;5	6;5	6;5	;	2	6	6	6	5	5	5	5	4	5	5	5	5	5	5	5	5	4	5	5	5	5	5	5	5	5	4	5	5	5	5	11.8	11.8	11.8	77.456	706	706;706	0	43.154	By MS/MS	By MS/MS	By MS/MS	By MS/MS	By MS/MS
E1BCW0;CON__ENSEMBL:ENSBTAP00000023055	E1BCW0;CON__ENSEMBL:ENSBTAP00000023055	1;1	1;1	1;1	;	2	1	1	1	1	1	1	1	0	0	1	0	1	1	1	1	1	0	0	1	0	1	1	1	1	1	0	0	1	0	1	5.4	5.4	5.4	32.745	297	297;634	0	2.3139	By matching	By MS/MS	By matching	By matching
E1BF81;CON__ENSEMBL:ENSBTAP00000023402	E1BF81;CON__ENSEMBL:ENSBTAP00000023402	2;2	2;2	2;2	;	2	2	2	2	0	0	0	0	1	0	0	1	2	0	0	0	0	1	0	0	1	2	0	0	0	0	1	0	0	1	2	4.5	4.5	4.5	45.102	404	404;411	0.0065359	1.5897					By matching
CON__ENSEMBL:ENSBTAP00000024146;Q7SIH1	CON__ENSEMBL:ENSBTAP00000024146;Q7SIH1	33;33	33;33	32;32	;	2	33	33	32	30	27	23	28	24	27	29	24	28	30	27	23	28	24	27	29	24	28	29	27	23	27	24	27	28	23	28	23.5	23.5	23	164.34	1477	1477;1510	0	169.67	By MS/MS	By MS/MS	By MS/MS	By MS/MS	By MS/MS
CON__ENSEMBL:ENSBTAP00000024466;CON__ENSEMBL:ENSBTAP00000024462	CON__ENSEMBL:ENSBTAP00000024466;CON__ENSEMBL:ENSBTAP00000024462	2;2	2;2	2;2	;	2	2	2	2	2	2	2	2	1	2	2	1	2	2	2	2	2	1	2	2	1	2	2	2	2	2	1	2	2	1	2	6.5	6.5	6.5	43.9	401	401;419	0	14.44	By MS/MS	By MS/MS	By MS/MS	By MS/MS	By MS/MS
CON__ENSEMBL:ENSBTAP00000031900;F1N076	CON__ENSEMBL:ENSBTAP00000031900;F1N076	1;1	1;1	1;1	;	2	1	1	1	0	1	0	0	0	0	1	0	1	0	1	0	0	0	0	1	0	1	0	1	0	0	0	0	1	0	1	1.4	1.4	1.4	121.45	1064	1064;1085	0	2.1363		By matching
G3N0V2;CON__ENSEMBL:ENSBTAP00000038253	G3N0V2;CON__ENSEMBL:ENSBTAP00000038253	12;12	2;2	2;2	;	2	12	2	2	9	9	8	11	8	8	9	7	10	0	0	0	2	0	0	0	0	0	0	0	0	2	0	0	0	0	0	14.5	4.1	4.1	63.151	606	606;606	0	2.5141	By matching	By matching	By matching	By MS/MS	By matching
CON__ENSEMBL:ENSBTAP00000038329	CON__ENSEMBL:ENSBTAP00000038329	2	1	1		1	2	1	1	2	2	2	2	2	2	2	1	2	1	1	1	1	1	1	1	1	1	1	1	1	1	1	1	1	1	1	27.5	15	15	8.5787	80	80	0	6.2387	By MS/MS	By MS/MS	By MS/MS	By MS/MS	By MS/MS
CON__O43790;CON__Q6NT21;CON__P78385;CON__Q14533;E1B898;A4FUZ0;Q148H4;Q0VD04;F1N566;G3X7V4;CON__Q61726	CON__O43790;CON__Q6NT21;CON__P78385;CON__Q14533;E1B898;A4FUZ0;Q148H4;Q0VD04;F1N566;G3X7V4;CON__Q61726	4;4;4;4;3;3;3;3;2;2;2	3;3;3;3;2;2;2;2;1;2;1	1;1;1;1;0;0;0;0;0;0;0	;;;;;;;;;;	11	4	3	1	1	3	1	1	4	1	1	2	1	0	2	0	0	3	0	0	1	0	0	1	0	0	1	0	0	0	0	9.3	7.8	4.1	53.5	486	486;493;493;505;486;493;500;507;357;462;479	0	16.627	By matching	By MS/MS	By matching	By matching	By MS/MS
CON__P00711;P00711	CON__P00711;P00711	3;3	3;3	3;3	;	2	3	3	3	3	3	3	3	3	3	3	2	3	3	3	3	3	3	3	3	2	3	3	3	3	3	3	3	3	2	3	31.7	31.7	31.7	14.186	123	123;142	0	21.904	By MS/MS	By MS/MS	By MS/MS	By MS/MS	By MS/MS
P00735;CON__P00735	P00735;CON__P00735	7;7	7;7	7;7	;	2	7	7	7	5	6	5	6	5	6	6	4	6	5	6	5	6	5	6	6	4	6	5	6	5	6	5	6	6	4	6	10.6	10.6	10.6	70.505	625	625;625	0	21.649	By MS/MS	By MS/MS	By MS/MS	By MS/MS	By MS/MS
CON__P00761	CON__P00761	2	2	2		1	2	2	2	2	2	2	2	2	2	2	2	2	2	2	2	2	2	2	2	2	2	2	2	2	2	2	2	2	2	2	7.8	7.8	7.8	24.409	231	231	0	3.1534	By MS/MS	By MS/MS	By MS/MS	By MS/MS	By MS/MS
P01045;CON__P01045-1;P01044;CON__Q2KJ62;CON__P01044-1;A0A140T8C8;F1MNV5	P01045;CON__P01045-1;P01044;CON__Q2KJ62;CON__P01044-1;A0A140T8C8;F1MNV5	11;11;10;10;10;10;8	11;11;10;10;10;10;8	11;11;10;10;10;10;8	;;;;;;	7	11	11	11	11	9	8	8	7	11	8	5	8	11	9	8	8	7	11	8	5	8	11	9	8	8	7	11	8	5	8	17.9	17.9	17.9	68.709	619	619;619;621;621;621;621;436	0	18.75	By MS/MS	By MS/MS	By MS/MS	By MS/MS	By MS/MS
P01966;CON__P01966;F1MMI1;E1BAP8	P01966;CON__P01966	3;3;1;1	3;3;1;1	3;3;1;1	;	4	3	3	3	3	3	3	3	3	2	3	3	3	3	3	3	3	3	2	3	3	3	3	3	3	3	3	2	3	3	3	23.2	23.2	23.2	15.184	142	142;142;142;142	0	17.004	By MS/MS	By MS/MS	By MS/MS	By MS/MS	By MS/MS
G3MZ21;P02081;P02070;CON__P02070;CON__Q3SX09	G3MZ21;P02081;P02070;CON__P02070;CON__Q3SX09	1;1;1;1;1	1;1;1;1;1	1;1;1;1;1	;;;;	5	1	1	1	1	1	1	1	1	1	1	1	0	1	1	1	1	1	1	1	1	0	1	1	1	1	1	1	1	1	0	9.6	9.6	9.6	12.563	115	115;145;145;145;201	0	3.3344	By matching	By matching	By matching	By matching	By matching
CON__P02533;CON__A2A4G1;P05785;CON__Q61782;F1MJ66;CON__P05784;CON__Q9D312;Q2KI75;CON__Q8N1A0;A6QQQ9;F1MPK1;CON__A2AB72;CON__Q7Z3Y9	CON__P02533	30;6;4;4;3;2;2;1;1;1;1;1;1	30;6;4;4;3;2;2;1;1;1;1;1;1	1;0;0;0;0;0;0;0;0;0;0;0;0		13	30	30	1	30	27	22	26	27	29	26	20	27	30	27	22	26	27	29	26	20	27	1	1	1	1	1	1	1	0	1	58.7	58.7	3.2	51.621	472	472;456;93;93;467;423;431;295;295;422;423;453;468	0	170.83	By MS/MS	By MS/MS	By MS/MS	By MS/MS	By MS/MS
CON__P02538;M0QVY0;F1MUY2;F1MKE7;P04260;F1N362;P04263	CON__P02538;M0QVY0	30;16;12;8;3;3;1	2;0;0;0;0;0;0	2;0;0;0;0;0;0	;	7	30	2	2	29	27	23	25	30	26	27	23	30	2	2	2	2	2	2	2	1	2	2	2	2	2	2	2	2	1	2	40.4	3.5	3.5	60.044	564	564;571;571;534;182;593;182	0	3.2205	By MS/MS	By matching	By matching	By matching	By MS/MS
P02584;CON__P02584;E1BHJ0	P02584;CON__P02584;E1BHJ0	5;5;4	5;5;4	5;5;4	;;	3	5	5	5	5	4	5	5	5	5	4	4	4	5	4	5	5	5	5	4	4	4	5	4	5	5	5	5	4	4	4	42.1	42.1	42.1	15.057	140	140;140;140	0	23.779	By MS/MS	By MS/MS	By MS/MS	By MS/MS	By MS/MS
P02662;CON__P02662	P02662;CON__P02662	7;7	7;7	7;7	;	2	7	7	7	6	6	6	5	6	6	5	2	5	6	6	6	5	6	6	5	2	5	6	6	6	5	6	6	5	2	5	35.5	35.5	35.5	24.529	214	214;199	0	49.68	By MS/MS	By MS/MS	By MS/MS	By MS/MS	By MS/MS
P02663;CON__P02663	P02663;CON__P02663	9;9	9;9	9;9	;	2	9	9	9	6	6	6	7	7	7	6	5	7	6	6	6	7	7	7	6	5	7	6	6	6	7	7	7	6	5	7	36	36	36	26.018	222	222;207	0	31.077	By MS/MS	By MS/MS	By MS/MS	By MS/MS	By MS/MS
P02666;CON__P02666	P02666;CON__P02666	2;2	2;2	2;2	;	2	2	2	2	1	1	2	2	2	2	2	2	2	1	1	2	2	2	2	2	2	2	1	1	2	2	2	2	2	2	2	10.3	10.3	10.3	25.107	224	224;209	0	125.67	By MS/MS	By MS/MS	By MS/MS	By MS/MS	By MS/MS
CON__P02668;P02668;A0A140T8A9	CON__P02668;P02668;A0A140T8A9	3;2;2	3;2;2	3;2;2	;;	3	3	3	3	1	2	2	2	2	2	2	2	2	1	2	2	2	2	2	2	2	2	1	2	2	2	2	2	2	2	2	18.3	18.3	18.3	18.974	169	169;190;190	0	7.7727	By MS/MS	By MS/MS	By MS/MS	By MS/MS	By MS/MS
CON__P02754;P02754;G5E5H7	CON__P02754;P02754;G5E5H7	9;8;8	9;8;8	9;8;8	;;	3	9	9	9	9	7	7	7	8	7	6	6	8	9	7	7	7	8	7	6	6	8	9	7	7	7	8	7	6	6	8	51.2	51.2	51.2	18.281	162	162;178;178	0	174.57	By MS/MS	By MS/MS	By MS/MS	By MS/MS	By MS/MS
CON__P02768-1	CON__P02768-1	21	16	16		1	21	16	16	20	18	18	17	15	14	17	8	17	15	13	13	12	10	9	12	4	12	15	13	13	12	10	9	12	4	12	38.6	32.3	32.3	69.366	609	609	0	38.944	By MS/MS	By MS/MS	By MS/MS	By MS/MS	By MS/MS
CON__P04259	CON__P04259	30	1	1		1	30	1	1	29	27	24	25	30	26	27	22	30	1	1	1	1	1	1	1	0	1	1	1	1	1	1	1	1	0	1	40.4	3	3	59.998	564	564	0.003108	1.9169	By MS/MS	By MS/MS	By matching	By matching	By MS/MS
CON__P04264	CON__P04264	29	23	18		1	29	23	18	28	27	27	26	26	28	28	22	28	22	21	21	20	20	22	22	16	22	18	17	16	15	16	18	17	13	17	37.1	32.5	24.8	66.017	644	644	0	323.31	By MS/MS	By MS/MS	By MS/MS	By MS/MS	By MS/MS
CON__P05787;CON__H-INV:HIT000292931;CON__Q9H552;CON__Q9DCV7;CON__Q3KNV1;CON__P08729;CON__Q9NSB2;CON__Q6ISB0	CON__P05787;CON__H-INV:HIT000292931;CON__Q9H552	10;5;5;4;4;4;3;3	1;1;0;0;0;0;0;0	1;1;0;0;0;0;0;0	;;	8	10	1	1	7	8	8	8	8	8	9	7	8	0	0	1	0	0	0	0	0	0	0	0	1	0	0	0	0	0	0	10.8	2.1	2.1	53.704	483	483;443;499;457;469;469;600;600	1	-2	By matching	By matching	By MS/MS	By matching	By matching
P06868;E1B726;CON__P06868;A7E350	P06868;E1B726;CON__P06868;A7E350	17;17;17;16	17;17;17;16	17;17;17;16	;;;	4	17	17	17	11	13	12	12	10	15	12	11	15	11	13	12	12	10	15	12	11	15	11	13	12	12	10	15	12	11	15	24	24	24	91.215	812	812;812;812;724	0	37.693	By MS/MS	By MS/MS	By MS/MS	By MS/MS	By MS/MS
CON__P08779	CON__P08779	30	17	12		1	30	17	12	30	25	21	26	30	27	24	18	29	17	14	10	14	17	14	13	6	17	12	10	7	9	12	10	11	4	12	60.3	37	26	51.267	473	473	0	122.21	By MS/MS	By MS/MS	By MS/MS	By MS/MS	By MS/MS
P12763;CON__P12763	P12763;CON__P12763	10;10	10;10	10;10	;	2	10	10	10	10	10	9	9	9	10	9	9	9	10	10	9	9	9	10	9	9	9	10	10	9	9	9	10	9	9	9	30.6	30.6	30.6	38.418	359	359;359	0	132.31	By MS/MS	By MS/MS	By MS/MS	By MS/MS	By MS/MS
CON__P13645;CON__Q7Z3Y7;Q148H6;CON__Q148H6;Q0P5J4;CON__Q7Z3Z0;CON__Q7Z3Y8;Q0P5J6	CON__P13645	27;4;3;3;2;2;2;2	24;2;1;1;1;1;1;1	12;1;0;0;0;0;0;0		8	27	24	12	26	27	26	26	27	26	26	21	25	23	24	23	23	24	23	23	18	22	11	12	11	11	12	11	11	8	12	34.9	31	18.9	59.51	593	593;486;464;464;450;450;459;460	0	323.31	By MS/MS	By MS/MS	By MS/MS	By MS/MS	By MS/MS
CON__P13646-1	CON__P13646-1	20	15	1		1	20	15	1	18	18	9	18	15	6	15	5	13	13	14	5	14	10	1	11	1	9	1	1	1	1	1	0	1	0	1	36.9	29.3	2	49.586	458	458	0	86.516	By MS/MS	By MS/MS	By MS/MS	By MS/MS	By MS/MS
CON__P13647	CON__P13647	31	18	3		1	31	18	3	30	28	27	26	30	28	27	23	28	18	17	16	15	17	16	14	10	15	3	2	1	1	3	2	1	1	1	40.7	28.5	6.1	62.378	590	590	0	62.83	By MS/MS	By MS/MS	By MS/MS	By MS/MS	By MS/MS
P15497;CON__P15497	P15497;CON__P15497	10;10	10;10	10;10	;	2	10	10	10	8	7	7	7	8	10	5	7	8	8	7	7	7	8	10	5	7	8	8	7	7	7	8	10	5	7	8	38.9	38.9	38.9	30.276	265	265;265	0	12.792	By MS/MS	By MS/MS	By MS/MS	By MS/MS	By MS/MS
P17697;CON__P17697;F1MWI1	P17697;CON__P17697	7;7;1	7;7;1	7;7;1	;	3	7	7	7	7	7	6	6	6	7	6	4	4	7	7	6	6	6	7	6	4	4	7	7	6	6	6	7	6	4	4	15.5	15.5	15.5	51.113	439	439;439;381	0	18.67	By MS/MS	By MS/MS	By MS/MS	By MS/MS	By MS/MS
CON__P19013	CON__P19013	14	11	8		1	14	11	8	9	12	1	9	2	1	5	1	5	7	10	0	7	0	0	2	0	2	5	7	0	5	0	0	1	0	2	21.2	18	14.5	63.91	594	594	0	29.595	By MS/MS	By MS/MS	By matching	By MS/MS	By matching
CON__P20930	CON__P20930	4	4	4		1	4	4	4	3	3	2	2	2	1	4	1	2	3	3	2	2	2	1	4	1	2	3	3	2	2	2	1	4	1	2	1.6	1.6	1.6	435.16	4061	4061	0	4.1709	By MS/MS	By MS/MS	By MS/MS	By MS/MS	By MS/MS
P21752;CON__P21752	P21752;CON__P21752	3;3	3;3	3;3	;	2	3	3	3	3	3	3	3	3	3	1	0	2	3	3	3	3	3	3	1	0	2	3	3	3	3	3	3	1	0	2	69	69	69	4.8054	42	42;42	0	8.5934	By MS/MS	By MS/MS	By MS/MS	By MS/MS	By MS/MS
P28800;CON__P28800	P28800;CON__P28800	6;6	6;6	6;6	;	2	6	6	6	5	5	4	5	4	5	5	6	4	5	5	4	5	4	5	5	6	4	5	5	4	5	4	5	5	6	4	11.8	11.8	11.8	54.71	492	492;492	0	12.087	By MS/MS	By MS/MS	By MS/MS	By MS/MS	By MS/MS
CON__P31096;P31096;F1MI46;P31098;Q58DM6	CON__P31096;P31096;F1MI46;P31098	11;10;9;8;4	11;10;9;8;4	11;10;9;8;4	;;;	5	11	11	11	10	9	10	10	8	9	10	6	10	10	9	10	10	8	9	10	6	10	10	9	10	10	8	9	10	6	10	53.8	53.8	53.8	29.241	262	262;278;276;277;201	0	253.78	By MS/MS	By MS/MS	By MS/MS	By MS/MS	By MS/MS
P34955;CON__P34955	P34955;CON__P34955	19;19	19;19	19;19	;	2	19	19	19	13	16	14	16	12	16	15	13	14	13	16	14	16	12	16	15	13	14	13	16	14	16	12	16	15	13	14	36.1	36.1	36.1	46.103	416	416;416	0	68.229	By MS/MS	By MS/MS	By MS/MS	By MS/MS	By MS/MS
CON__P35527;G3MX98	CON__P35527	24;1	23;0	23;0		2	24	23	23	23	21	22	22	21	23	23	17	23	22	20	21	21	20	22	22	16	22	22	20	21	21	20	22	22	16	22	49.8	49.8	49.8	62.129	623	623;518	0	323.31	By MS/MS	By MS/MS	By MS/MS	By MS/MS	By MS/MS
CON__P35908;CON__Q6NXH9	CON__P35908	36;4	36;4	23;0		2	36	36	23	32	32	31	32	33	35	33	29	33	32	32	31	32	33	35	33	29	33	21	21	20	21	21	22	21	16	20	51	51	37.2	65.865	645	645;539	0	323.31	By MS/MS	By MS/MS	By MS/MS	By MS/MS	By MS/MS
P41361;CON__P41361	P41361;CON__P41361	18;18	1;1	1;1	;	2	18	1	1	16	17	17	17	17	15	15	12	16	0	0	0	0	0	0	0	1	0	0	0	0	0	0	0	0	1	0	39.4	7.1	7.1	52.347	465	465;465	1	-2	By matching	By matching	By matching	By matching	By matching
CON__P48668	CON__P48668	31	24	1		1	31	24	1	29	27	23	24	31	27	26	22	30	23	21	17	18	24	20	19	15	23	0	0	0	0	1	1	0	0	0	43.1	36.9	2.7	60.024	564	564	0	163.41	By MS/MS	By MS/MS	By MS/MS	By MS/MS	By MS/MS
P50448;E1BMJ0;CON__P50448	P50448;E1BMJ0;CON__P50448	2;2;2	2;2;2	2;2;2	;;	3	2	2	2	2	2	2	2	2	2	2	1	2	2	2	2	2	2	2	2	1	2	2	2	2	2	2	2	2	1	2	4.1	4.1	4.1	51.723	468	468;468;468	0	3.2097	By MS/MS	By MS/MS	By MS/MS	By MS/MS	By MS/MS
Q2NKV6;Q17QH0;P68301;P67983;P58280;P55943;P55942;CON__P67983	Q2NKV6;Q17QH0;P68301;P67983;P58280;P55943;P55942;CON__P67983	1;1;1;1;1;1;1;1	1;1;1;1;1;1;1;1	1;1;1;1;1;1;1;1	;;;;;;;	8	1	1	1	1	0	1	1	1	1	0	0	1	1	0	1	1	1	1	0	0	1	1	0	1	1	1	1	0	0	1	19.7	19.7	19.7	6.0983	61	61;61;61;61;61;61;61;61	0.0097697	1.4377	By matching		By MS/MS	By MS/MS	By MS/MS
CON__Q04695;A1L595;A0A140T867;CON__P19001;CON__Q99PS0	CON__Q04695;A1L595;A0A140T867	27;17;17;6;1	13;6;6;1;1	3;0;0;0;0	;;	5	27	13	3	26	18	18	18	21	21	18	16	21	12	6	8	7	9	8	6	6	10	3	3	3	3	2	2	3	2	3	55.3	31.9	7.4	48.105	432	432;441;441;403;422	0	73.699	By MS/MS	By MS/MS	By MS/MS	By MS/MS	By MS/MS
Q05443;CON__Q05443	Q05443;CON__Q05443	1;1	1;1	1;1	;	2	1	1	1	0	0	0	0	0	0	0	0	1	0	0	0	0	0	0	0	0	1	0	0	0	0	0	0	0	0	1	2.9	2.9	2.9	38.756	342	342;342	0.0053272	1.8348
F1MZ96;F1MH40;CON__Q05B55	F1MZ96;F1MH40;CON__Q05B55	1;1;1	1;1;1	1;1;1	;;	3	1	1	1	0	0	0	0	0	1	0	0	0	0	0	0	0	0	1	0	0	0	0	0	0	0	0	1	0	0	0	7.5	7.5	7.5	26.561	240	240;240;240	0.0031104	1.9223
CON__Q0IIK2;CON__Q29443;G3X6N3;Q29443;E1BI82;CON__Q2HJF0	CON__Q0IIK2;CON__Q29443;G3X6N3;Q29443	41;40;40;40;1;1	41;40;40;40;1;1	40;39;39;39;1;1	;;;	6	41	41	40	33	34	30	32	32	38	36	24	35	33	34	30	32	32	38	36	24	35	33	34	30	32	32	37	35	24	35	56.7	56.7	55.4	77.738	704	704;685;704;704;622;622	0	323.31	By MS/MS	By MS/MS	By MS/MS	By MS/MS	By MS/MS
P56652;CON__Q0V8M9	P56652;CON__Q0V8M9	3;3	3;3	3;3	;	2	3	3	3	2	2	2	2	2	3	2	1	3	2	2	2	2	2	3	2	1	3	2	2	2	2	2	3	2	1	3	4	4	4	99.55	891	891;891	0	6.2046	By MS/MS	By MS/MS	By matching	By MS/MS	By matching
CON__Q9UE12;CON__Q15323;CON__Q6NTB9;CON__O76009;CON__Q14532	CON__Q9UE12;CON__Q15323;CON__Q6NTB9;CON__O76009;CON__Q14532	7;7;6;6;4	1;1;1;1;1	1;1;1;1;1	;;;;	5	7	1	1	3	6	2	2	7	1	4	1	3	0	0	0	0	1	0	0	0	0	0	0	0	0	1	0	0	0	0	15.6	3.1	3.1	47.237	416	416;416;404;404;448	0	2.6517	By matching	By matching	By matching	By matching	By MS/MS
F1MY85;CON__Q1A7A4	F1MY85;CON__Q1A7A4	1;1	1;1	1;1	;	2	1	1	1	0	0	0	1	0	0	0	0	1	0	0	0	1	0	0	0	0	1	0	0	0	1	0	0	0	0	1	1	1	1	189.04	1677	1677;1677	0.0045977	1.8674				By MS/MS
G5E513;CON__Q1RMK2;G5E5T5	G5E513;CON__Q1RMK2	3;3;1	3;3;1	3;3;1	;	3	3	3	3	2	2	2	1	1	3	2	2	1	2	2	2	1	1	3	2	2	1	2	2	2	1	1	3	2	2	1	7.2	7.2	7.2	49.97	457	457;597;389	0	6.5987	By MS/MS	By MS/MS	By MS/MS	By MS/MS	By matching
F1N0I3;Q28107;CON__Q28107	F1N0I3;Q28107;CON__Q28107	5;5;5	5;5;5	5;5;5	;;	3	5	5	5	3	3	3	3	1	5	2	0	3	3	3	3	3	1	5	2	0	3	3	3	3	3	1	5	2	0	3	2.9	2.9	2.9	222.21	1970	1970;2211;2211	0	8.5116	By matching	By matching	By MS/MS	By matching	By matching
F1N3A1;CON__Q28194	F1N3A1;CON__Q28194	26;26	26;26	3;3	;	2	26	26	3	22	20	17	24	17	19	17	9	12	22	20	17	24	17	19	17	9	12	1	2	1	1	1	2	1	0	1	28.2	28.2	5.4	129.39	1170	1170;1170	0	115.99	By MS/MS	By MS/MS	By MS/MS	By MS/MS	By MS/MS
Q2KIF2;CON__Q2KIF2	Q2KIF2;CON__Q2KIF2	3;3	3;3	3;3	;	2	3	3	3	2	2	1	1	3	1	3	3	3	2	2	1	1	3	1	3	3	3	2	2	1	1	3	1	3	3	3	7.5	7.5	7.5	38.348	346	346;346	0	3.5645	By MS/MS	By matching	By MS/MS	By matching	By MS/MS
Q2KIS7;CON__Q2KIS7	Q2KIS7;CON__Q2KIS7	4;4	4;4	4;4	;	2	4	4	4	4	4	4	3	3	4	4	2	4	4	4	4	3	3	4	4	2	4	4	4	4	3	3	4	4	2	4	25.2	25.2	25.2	22.144	202	202;202	0	17.54	By MS/MS	By MS/MS	By MS/MS	By MS/MS	By MS/MS
Q2KIT0;CON__Q2KIT0	Q2KIT0;CON__Q2KIT0	1;1	1;1	1;1	;	2	1	1	1	0	1	0	0	1	0	1	0	1	0	1	0	0	1	0	1	0	1	0	1	0	0	1	0	1	0	1	6.3	6.3	6.3	20.646	191	191;191	0	2.5123		By matching			By matching
Q2KJF1;CON__Q2KJF1	Q2KJF1;CON__Q2KJF1	5;5	5;5	5;5	;	2	5	5	5	3	4	3	4	2	4	4	4	4	3	4	3	4	2	4	4	4	4	3	4	3	4	2	4	4	4	4	12.3	12.3	12.3	53.553	503	503;503	0	7.2941	By MS/MS	By MS/MS	By MS/MS	By MS/MS	By MS/MS
Q2TBQ1;CON__Q2TBQ1	Q2TBQ1;CON__Q2TBQ1	3;3	3;3	3;3	;	2	3	3	3	3	2	2	2	1	1	2	0	1	3	2	2	2	1	1	2	0	1	3	2	2	2	1	1	2	0	1	4.4	4.4	4.4	75.166	661	661;661	0	20.962	By MS/MS	By MS/MS	By MS/MS	By matching	By matching
Q2UVX4;G3X7A5;CON__Q2UVX4	Q2UVX4;G3X7A5;CON__Q2UVX4	36;36;36	36;36;36	36;36;36	;;	3	36	36	36	36	29	33	34	23	32	24	22	30	36	29	33	34	23	32	24	22	30	36	29	33	34	23	32	24	22	30	21.7	21.7	21.7	187.25	1661	1661;1661;1662	0	95.432	By MS/MS	By MS/MS	By MS/MS	By MS/MS	By MS/MS
F1N4M7;CON__Q32PI4	F1N4M7;CON__Q32PI4	10;10	10;10	10;10	;	2	10	10	10	7	7	5	7	1	9	6	2	3	7	7	5	7	1	9	6	2	3	7	7	5	7	1	9	6	2	3	23.5	23.5	23.5	68.904	618	618;618	0	37.206	By MS/MS	By MS/MS	By MS/MS	By MS/MS	By matching
CON__Q3KUS7;P81187	CON__Q3KUS7;P81187	8;8	8;8	8;8	;	2	8	8	8	7	7	7	7	7	7	7	5	4	7	7	7	7	7	7	7	5	4	7	7	7	7	7	7	7	5	4	9.1	9.1	9.1	85.411	760	760;761	0	20.167	By MS/MS	By MS/MS	By MS/MS	By MS/MS	By MS/MS
F1MJQ3;CON__Q3MHH8;F1MP21	F1MJQ3;CON__Q3MHH8;F1MP21	1;1;1	1;1;1	1;1;1	;;	3	1	1	1	1	1	0	1	1	0	1	1	1	1	1	0	1	1	0	1	1	1	1	1	0	1	1	0	1	1	1	2.3	2.3	2.3	57.365	511	511;511;525	0.0065312	1.5871	By matching	By matching		By MS/MS	By matching
Q3MHN5;F1N5M2;CON__Q3MHN5;CON__ENSEMBL:ENSBTAP00000018229	Q3MHN5;F1N5M2;CON__Q3MHN5;CON__ENSEMBL:ENSBTAP00000018229	7;7;7;6	7;7;7;6	7;7;7;6	;;;	4	7	7	7	6	6	6	6	6	7	6	4	6	6	6	6	6	6	7	6	4	6	6	6	6	6	6	7	6	4	6	16.7	16.7	16.7	53.341	474	474;474;474;475	0	26.321	By MS/MS	By MS/MS	By MS/MS	By MS/MS	By MS/MS
Q5KR48;CON__Q3SX28	Q5KR48;CON__Q3SX28	10;10	2;2	2;2	;	2	10	2	2	8	9	7	9	7	10	3	3	4	2	2	1	2	2	2	1	1	1	2	2	1	2	2	2	1	1	1	23.6	5.6	5.6	32.836	284	284;284	0	4.5132	By MS/MS	By MS/MS	By MS/MS	By MS/MS	By MS/MS
Q3SZ57;CON__Q3SZ57	Q3SZ57;CON__Q3SZ57	15;15	15;15	15;15	;	2	15	15	15	11	11	9	10	12	13	11	9	14	11	11	9	10	12	13	11	9	14	11	11	9	10	12	13	11	9	14	31.5	31.5	31.5	68.587	610	610;610	0	72.952	By MS/MS	By MS/MS	By MS/MS	By MS/MS	By MS/MS
Q3SZH5;CON__Q3SZH5	Q3SZH5;CON__Q3SZH5	2;2	2;2	2;2	;	2	2	2	2	1	1	1	1	0	2	1	0	2	1	1	1	1	0	2	1	0	2	1	1	1	1	0	2	1	0	2	6.8	6.8	6.8	45.456	424	424;424	0	4.4507	By matching	By MS/MS	By MS/MS	By MS/MS
Q5GN72;Q3SZR3;CON__Q3SZR3	Q5GN72;Q3SZR3;CON__Q3SZR3	10;10;10	10;10;10	10;10;10	;;	3	10	10	10	7	4	5	8	8	10	9	7	9	7	4	5	8	8	10	9	7	9	7	4	5	8	8	10	9	7	9	39.1	39.1	39.1	23.158	202	202;202;202	0	89.29	By MS/MS	By MS/MS	By MS/MS	By MS/MS	By MS/MS
Q3SZV7;CON__Q3SZV7	Q3SZV7;CON__Q3SZV7	9;9	9;9	9;9	;	2	9	9	9	7	8	8	8	7	7	9	8	9	7	8	8	8	7	7	9	8	9	7	8	8	8	7	7	9	8	9	19.2	19.2	19.2	52.209	459	459;460	0	16.974	By MS/MS	By MS/MS	By MS/MS	By MS/MS	By MS/MS
Q3Y5Z3;CON__Q3Y5Z3	Q3Y5Z3;CON__Q3Y5Z3	3;3	3;3	3;3	;	2	3	3	3	2	2	1	1	2	3	2	1	1	2	2	1	1	2	3	2	1	1	2	2	1	1	2	3	2	1	1	15	15	15	26.133	240	240;240	0	3.4458	By MS/MS	By matching	By matching	By matching	By matching
Q3ZBD7;CON__Q3ZBD7	Q3ZBD7;CON__Q3ZBD7	14;14	14;14	14;14	;	2	14	14	14	11	9	10	11	11	13	8	7	8	11	9	10	11	11	13	8	7	8	11	9	10	11	11	13	8	7	8	24.4	24.4	24.4	62.854	557	557;557	0	63.365	By MS/MS	By MS/MS	By MS/MS	By MS/MS	By MS/MS
Q3ZBS7;CON__Q3ZBS7	Q3ZBS7;CON__Q3ZBS7	8;8	8;8	8;8	;	2	8	8	8	8	7	6	7	6	8	5	3	7	8	7	6	7	6	8	5	3	7	8	7	6	7	6	8	5	3	7	20.8	20.8	20.8	53.575	476	476;484	0	17.202	By MS/MS	By MS/MS	By MS/MS	By MS/MS	By MS/MS
Q58D62;CON__Q58D62	Q58D62;CON__Q58D62	2;2	2;2	2;2	;	2	2	2	2	2	2	2	2	2	2	2	1	2	2	2	2	2	2	2	2	1	2	2	2	2	2	2	2	2	1	2	5.7	5.7	5.7	42.663	387	387;387	0	4.7483	By MS/MS	By MS/MS	By MS/MS	By MS/MS	By MS/MS
CON__Q5D862;E1BIR8	CON__Q5D862	6;1	6;1	6;1		2	6	6	6	5	6	6	4	5	5	6	4	5	5	6	6	4	5	5	6	4	5	5	6	6	4	5	5	6	4	5	3.4	3.4	3.4	248.07	2391	2391;2865	0	26.873	By MS/MS	By MS/MS	By MS/MS	By MS/MS	By MS/MS
CON__Q5XKE5;A4IFN4	CON__Q5XKE5	11;1	2;0	2;0		2	11	2	2	10	5	7	5	8	7	7	7	7	2	0	1	0	0	1	0	0	0	2	0	1	0	0	1	0	0	0	18.1	4.9	4.9	57.809	535	535;184	0.0038432	1.881	By MS/MS	By matching	By matching	By matching	By matching
CON__Q6KB66-1	CON__Q6KB66-1	2	2	1		1	2	2	1	1	1	1	2	2	1	2	0	2	1	1	1	2	2	1	2	0	2	1	1	1	1	1	1	1	0	1	4.9	4.9	2.7	50.525	452	452	0	2.3246	By MS/MS	By MS/MS	By MS/MS	By MS/MS	By MS/MS
CON__Q7RTS7;CON__Q32MB2;CON__Q3SY84;Q148H5	CON__Q7RTS7;CON__Q32MB2;CON__Q3SY84;Q148H5	7;6;5;5	1;1;1;1	0;0;0;0	;;;	4	7	1	0	5	4	4	6	4	4	6	3	6	1	0	1	1	0	1	1	0	1	0	0	0	0	0	0	0	0	0	9.6	2.3	0	57.865	529	529;540;523;525	0	5.9903	By MS/MS	By matching	By MS/MS	By MS/MS	By matching
CON__Q8N1N4-2;CON__Q7RTT2;A6QNX5	CON__Q8N1N4-2;CON__Q7RTT2	8;8;3	5;5;1	5;5;1	;	3	8	5	5	7	5	6	6	7	6	7	4	6	4	2	3	3	4	4	4	2	3	4	2	3	3	4	4	4	2	3	15	10.2	10.2	56.964	521	521;521;528	0	7.2009	By MS/MS	By MS/MS	By MS/MS	By MS/MS	By MS/MS
CON__Q7Z794	CON__Q7Z794	11	7	5		1	11	7	5	9	9	9	9	11	11	11	5	9	6	6	6	6	7	7	7	1	5	5	4	4	4	5	5	5	1	3	17.1	12.5	8.8	61.802	578	578	0	41.011	By MS/MS	By MS/MS	By MS/MS	By MS/MS	By MS/MS
CON__Q86YZ3	CON__Q86YZ3	6	6	6		1	6	6	6	4	2	3	3	3	3	4	3	5	4	2	3	3	3	3	4	3	5	4	2	3	3	3	3	4	3	5	6.8	6.8	6.8	282.39	2850	2850	0	15.31	By MS/MS	By matching	By MS/MS	By MS/MS	By MS/MS
CON__Q8VED5;CON__REFSEQ:XP_092267	CON__Q8VED5	12;1	3;1	0;0		2	12	3	0	10	8	8	9	10	9	9	9	9	2	0	1	1	1	0	0	0	0	0	0	0	0	0	0	0	0	0	14.7	5.6	0	57.552	531	531;213	0	3.5144	By MS/MS	By matching	By matching	By MS/MS	By matching
Q95121;CON__Q95121	Q95121;CON__Q95121	6;6	6;6	6;6	;	2	6	6	6	4	4	4	3	5	5	4	2	3	4	4	4	3	5	5	4	2	3	4	4	4	3	5	5	4	2	3	16.6	16.6	16.6	46.228	416	416;416	0	10.906	By MS/MS	By MS/MS	By MS/MS	By MS/MS	By MS/MS
Q9N2I2;CON__Q9N2I2	Q9N2I2;CON__Q9N2I2	8;8	8;8	8;8	;	2	8	8	8	8	8	8	7	8	8	6	3	6	8	8	8	7	8	8	6	3	6	8	8	8	7	8	8	6	3	6	25	25	25	45.296	404	404;404	0	42.072	By MS/MS	By MS/MS	By MS/MS	By MS/MS	By MS/MS
Q9TT36;Q3SYR0;CON__Q9TT36	Q9TT36;Q3SYR0;CON__Q9TT36	3;3;3	3;3;3	3;3;3	;;	3	3	3	3	2	2	3	3	2	3	3	2	2	2	2	3	3	2	3	3	2	2	2	2	3	3	2	3	3	2	2	8.3	8.3	8.3	46.017	411	411;411;411	0	6.8527	By matching	By matching	By matching	By MS/MS	By MS/MS
CON__REFSEQ:XP_001252647;A0A0A0MPA0	CON__REFSEQ:XP_001252647;A0A0A0MPA0	8;7	8;7	2;2	;	2	8	8	2	5	4	3	4	5	8	7	5	7	5	4	3	4	5	8	7	5	7	1	1	1	1	1	2	2	1	2	19.7	19.7	6	46.897	417	417;417	0	13.164	By MS/MS	By MS/MS	By MS/MS	By MS/MS	By MS/MS
G3MYZ3;CON__REFSEQ:XP_585019	G3MYZ3;CON__REFSEQ:XP_585019	7;7	7;7	7;7	;	2	7	7	7	4	3	3	3	3	3	5	5	6	4	3	3	3	3	3	5	5	6	4	3	3	3	3	3	5	5	6	8.9	8.9	8.9	69.561	604	604;604	0	10.783	By matching	By MS/MS	By MS/MS	By MS/MS	By MS/MS
G5E631;D3IVZ2	G5E631;D3IVZ2	1;1	1;1	1;1	;	2	1	1	1	1	1	1	1	1	1	1	0	1	1	1	1	1	1	1	1	0	1	1	1	1	1	1	1	1	0	1	1.7	1.7	1.7	73.127	661	661;661	0.0052513	1.7618	By MS/MS	By MS/MS	By MS/MS	By MS/MS	By MS/MS
D3JUI8;Q29RT0	D3JUI8;Q29RT0	2;1	2;1	2;1	;	2	2	2	2	0	0	0	1	0	2	0	0	0	0	0	0	1	0	2	0	0	0	0	0	0	1	0	2	0	0	0	5.4	5.4	5.4	42.312	391	391;396	0.0065838	1.6259				By matching
D3K0R6;F1MQ01;F1N7J2;F1MS16;F1MN60	D3K0R6;F1MQ01;F1N7J2	8;6;5;3;2	8;6;5;3;2	8;6;5;3;2	;;	5	8	8	8	6	4	3	6	6	7	4	2	2	6	4	3	6	6	7	4	2	2	6	4	3	6	6	7	4	2	2	8	8	8	133.79	1207	1207;1028;1220;1206;1198	0	17.361	By MS/MS	By MS/MS	By MS/MS	By MS/MS	By MS/MS
E1B725	E1B725	5	5	5		1	5	5	5	4	3	4	4	5	5	2	3	2	4	3	4	4	5	5	2	3	2	4	3	4	4	5	5	2	3	2	11.6	11.6	11.6	49.795	439	439	0	8.5051	By MS/MS	By MS/MS	By MS/MS	By MS/MS	By MS/MS
E1B748	E1B748	1	1	1		1	1	1	1	1	0	1	1	1	1	1	0	0	1	0	1	1	1	1	1	0	0	1	0	1	1	1	1	1	0	0	1.6	1.6	1.6	111.68	1002	1002	0.0064655	1.5473	By MS/MS		By MS/MS	By matching	By matching
E1B772	E1B772	2	2	2		1	2	2	2	1	1	1	1	2	1	2	2	2	1	1	1	1	2	1	2	2	2	1	1	1	1	2	1	2	2	2	5.1	5.1	5.1	58.052	529	529	0	4.154	By matching	By matching	By MS/MS	By MS/MS	By MS/MS
E1B7A3	E1B7A3	1	1	1		1	1	1	1	0	1	0	0	0	1	0	0	0	0	1	0	0	0	1	0	0	0	0	1	0	0	0	1	0	0	0	24.7	24.7	24.7	10.348	89	89	0.0098592	1.4771		By MS/MS
E1B7C4	E1B7C4	3	3	3		1	3	3	3	2	1	3	3	2	3	1	0	1	2	1	3	3	2	3	1	0	1	2	1	3	3	2	3	1	0	1	1.7	1.7	1.7	248.02	2165	2165	0	5.6623	By MS/MS	By MS/MS	By MS/MS	By MS/MS	By matching
E1B7H2	E1B7H2	1	1	1		1	1	1	1	1	1	1	0	1	0	1	0	0	1	1	1	0	1	0	1	0	0	1	1	1	0	1	0	1	0	0	0.4	0.4	0.4	293.51	2934	2934	0.0065455	1.5963	By matching	By MS/MS	By matching		By matching
E1B7I8	E1B7I8	1	1	1		1	1	1	1	0	1	0	0	0	1	0	0	0	0	1	0	0	0	1	0	0	0	0	1	0	0	0	1	0	0	0	1.1	1.1	1.1	90.769	828	828	1	-2		By MS/MS
E1B7K5	E1B7K5	2	2	2		1	2	2	2	0	0	0	0	0	2	0	0	0	0	0	0	0	0	2	0	0	0	0	0	0	0	0	2	0	0	0	1.1	1.1	1.1	225.12	2032	2032	0.0059172	1.6797
E1B7M6	E1B7M6	2	2	2		1	2	2	2	0	0	0	1	0	1	1	0	0	0	0	0	1	0	1	1	0	0	0	0	0	1	0	1	1	0	0	2.7	2.7	2.7	132.76	1171	1171	0	10.712				By matching
E1B7N9	E1B7N9	1	1	1		1	1	1	1	1	1	0	1	1	1	0	1	1	1	1	0	1	1	1	0	1	1	1	1	0	1	1	1	0	1	1	1.7	1.7	1.7	81.728	692	692	1	-2	By matching	By matching		By matching	By matching
E1B7R4	E1B7R4	11	11	11		1	11	11	11	5	5	5	10	7	10	1	0	1	5	5	5	10	7	10	1	0	1	5	5	5	10	7	10	1	0	1	7	7	7	166.27	1378	1378	0	15.214	By MS/MS	By matching	By MS/MS	By MS/MS	By MS/MS
E1B7S3	E1B7S3	3	3	3		1	3	3	3	2	1	2	2	2	3	0	0	2	2	1	2	2	2	3	0	0	2	2	1	2	2	2	3	0	0	2	3.5	3.5	3.5	123.12	1113	1113	0	3.9825	By matching	By MS/MS	By matching	By MS/MS	By matching
E1B7W1	E1B7W1	7	7	7		1	7	7	7	4	3	4	5	3	6	2	0	2	4	3	4	5	3	6	2	0	2	4	3	4	5	3	6	2	0	2	9.1	9.1	9.1	108.89	958	958	0	32.706	By matching	By matching	By MS/MS	By MS/MS	By matching
E1B846	E1B846	1	1	1		1	1	1	1	0	0	0	0	1	0	0	0	0	0	0	0	0	1	0	0	0	0	0	0	0	0	1	0	0	0	0	2.2	2.2	2.2	68.092	593	593	1	-2					By MS/MS
E1B876	E1B876	4	4	4		1	4	4	4	1	0	0	2	3	4	0	0	0	1	0	0	2	3	4	0	0	0	1	0	0	2	3	4	0	0	0	5.1	5.1	5.1	128.87	1134	1134	0	4.0527	By matching			By MS/MS	By MS/MS
E1B8A0	E1B8A0	1	1	1		1	1	1	1	1	1	1	1	1	1	1	1	1	1	1	1	1	1	1	1	1	1	1	1	1	1	1	1	1	1	1	3.6	3.6	3.6	37.787	338	338	0.0085349	1.5083	By MS/MS	By MS/MS	By MS/MS	By MS/MS	By MS/MS
E1B8E9	E1B8E9	1	1	1		1	1	1	1	0	1	0	0	0	0	0	0	0	0	1	0	0	0	0	0	0	0	0	1	0	0	0	0	0	0	0	1.6	1.6	1.6	67.128	614	614	1	-2		By MS/MS
E1B8K6;G3MYJ0;G3X7M4;G3MXT4	E1B8K6;G3MYJ0;G3X7M4;G3MXT4	12;11;11;11	12;11;11;11	12;11;11;11	;;;	4	12	12	12	11	9	11	12	12	12	7	3	9	11	9	11	12	12	12	7	3	9	11	9	11	12	12	12	7	3	9	16.4	16.4	16.4	77.852	720	720;625;630;630	0	36.909	By MS/MS	By MS/MS	By MS/MS	By MS/MS	By MS/MS
E1B8N6	E1B8N6	11	10	10		1	11	10	10	4	4	6	6	5	11	3	1	1	3	3	5	5	4	10	2	0	0	3	3	5	5	4	10	2	0	0	20.7	19.1	19.1	66.125	585	585	0	13.863	By matching	By matching	By MS/MS	By MS/MS	By MS/MS
E1B8X4	E1B8X4	1	1	1		1	1	1	1	0	1	0	0	1	1	0	0	0	0	1	0	0	1	1	0	0	0	0	1	0	0	1	1	0	0	0	3.2	3.2	3.2	60.385	534	534	0.0015823	1.9814		By matching			By MS/MS
E1B9E8	E1B9E8	3	1	1		1	3	1	1	1	0	1	1	3	3	0	1	1	1	0	0	0	1	1	0	0	0	1	0	0	0	1	1	0	0	0	7	2.8	2.8	62.466	545	545	0	3.5158	By MS/MS		By matching	By matching	By matching
E1B9H1	E1B9H1	2	2	2		1	2	2	2	1	1	1	2	1	2	1	1	2	1	1	1	2	1	2	1	1	2	1	1	1	2	1	2	1	1	2	4.9	4.9	4.9	52.903	469	469	0	5.593	By matching	By MS/MS	By MS/MS	By MS/MS	By matching
E1B9I2	E1B9I2	9	9	2		1	9	9	2	7	8	6	8	7	8	4	0	3	7	8	6	8	7	8	4	0	3	2	2	1	2	2	2	2	0	2	10	10	2.4	101.31	902	902	0	29.478	By MS/MS	By MS/MS	By MS/MS	By MS/MS	By MS/MS
E1B9K8;P50227	E1B9K8;P50227	2;2	2;2	2;2	;	2	2	2	2	1	2	2	2	1	2	0	0	0	1	2	2	2	1	2	0	0	0	1	2	2	2	1	2	0	0	0	8.8	8.8	8.8	33.987	294	294;295	0	5.1287	By matching	By matching	By MS/MS	By MS/MS	By matching
E1B9N6	E1B9N6	1	1	1		1	1	1	1	1	0	0	0	0	0	0	0	0	1	0	0	0	0	0	0	0	0	1	0	0	0	0	0	0	0	0	0.4	0.4	0.4	231.51	2033	2033	0.0085288	1.5076	By MS/MS
E1B9S8	E1B9S8	1	1	1		1	1	1	1	1	1	1	1	1	1	1	0	0	1	1	1	1	1	1	1	0	0	1	1	1	1	1	1	1	0	0	8.8	8.8	8.8	21.542	182	182	0	3.8702	By matching	By matching	By MS/MS	By MS/MS	By MS/MS
Q3SZM5;E1B9W3	Q3SZM5;E1B9W3	2;2	2;2	2;2	;	2	2	2	2	1	0	0	1	0	2	0	0	0	1	0	0	1	0	2	0	0	0	1	0	0	1	0	2	0	0	0	6.5	6.5	6.5	48.438	434	434;436	0	3.0562	By matching			By matching
E1B9X8;F1N7U9	E1B9X8;F1N7U9	2;2	2;2	2;2	;	2	2	2	2	2	1	2	2	2	1	2	0	2	2	1	2	2	2	1	2	0	2	2	1	2	2	2	1	2	0	2	5.1	5.1	5.1	37.358	333	333;335	0.0023383	1.9243	By matching	By matching	By MS/MS	By MS/MS	By matching
F1N4I5;E1BA81	F1N4I5;E1BA81	4;4	4;4	4;4	;	2	4	4	4	4	3	4	3	2	4	3	0	1	4	3	4	3	2	4	3	0	1	4	3	4	3	2	4	3	0	1	32.7	32.7	32.7	16.467	147	147;163	0	7.6759	By MS/MS	By MS/MS	By MS/MS	By MS/MS	By MS/MS
G3N3R5;G3MWN4;E1BAB5	G3N3R5;G3MWN4;E1BAB5	2;2;2	2;2;2	2;2;2	;;	3	2	2	2	1	1	1	0	1	2	1	0	1	1	1	1	0	1	2	1	0	1	1	1	1	0	1	2	1	0	1	5.9	5.9	5.9	77.472	660	660;667;695	0	4.1959	By MS/MS	By matching	By matching		By matching
E1BAZ1	E1BAZ1	1	1	1		1	1	1	1	1	1	1	1	0	1	1	0	1	1	1	1	1	0	1	1	0	1	1	1	1	1	0	1	1	0	1	5.5	5.5	5.5	27.442	237	237	0	2.5262	By MS/MS	By matching	By matching	By MS/MS
E1BB08	E1BB08	2	2	2		1	2	2	2	1	2	2	2	2	2	0	0	0	1	2	2	2	2	2	0	0	0	1	2	2	2	2	2	0	0	0	2.9	2.9	2.9	89.144	818	818	0	3.0221	By MS/MS	By MS/MS	By MS/MS	By matching	By MS/MS
E1BB17	E1BB17	1	1	1		1	1	1	1	0	0	0	1	0	1	0	0	0	0	0	0	1	0	1	0	0	0	0	0	0	1	0	1	0	0	0	4	4	4	36.926	346	346	0	3.7486				By MS/MS
E1BB38	E1BB38	2	2	2		1	2	2	2	0	0	1	1	0	2	0	0	0	0	0	1	1	0	2	0	0	0	0	0	1	1	0	2	0	0	0	4.3	4.3	4.3	74.727	671	671	0	4.5624			By matching	By MS/MS
E1BBD2	E1BBD2	1	1	1		1	1	1	1	1	1	1	1	1	1	0	0	0	1	1	1	1	1	1	0	0	0	1	1	1	1	1	1	0	0	0	1.7	1.7	1.7	97.874	847	847	0	2.51	By matching	By matching	By matching	By matching	By matching
E1BBM1	E1BBM1	9	9	9		1	9	9	9	8	7	7	9	9	9	4	4	4	8	7	7	9	9	9	4	4	4	8	7	7	9	9	9	4	4	4	30.5	30.5	30.5	33.23	298	298	0	16.362	By MS/MS	By MS/MS	By MS/MS	By MS/MS	By MS/MS
G3X807;P62803;E1BLC2;E1BBP7;G3N2B8;E1B9M9;E1B7N2;G3N081;G3MYX0	G3X807;P62803;E1BLC2;E1BBP7;G3N2B8;E1B9M9;E1B7N2;G3N081;G3MYX0	6;6;6;6;5;5;5;4;3	6;6;6;6;5;5;5;4;3	6;6;6;6;5;5;5;4;3	;;;;;;;;	9	6	6	6	6	6	6	6	6	6	5	4	5	6	6	6	6	6	6	5	4	5	6	6	6	6	6	6	5	4	5	53.1	53.1	53.1	10.949	98	98;103;103;104;103;103;103;94;103	0	37.537	By MS/MS	By MS/MS	By MS/MS	By MS/MS	By MS/MS
G3N2N5;E1BBR6;G3MZW6	G3N2N5;E1BBR6;G3MZW6	2;2;2	2;2;2	2;2;2	;;	3	2	2	2	0	0	0	0	0	2	0	0	0	0	0	0	0	0	2	0	0	0	0	0	0	0	0	2	0	0	0	1.5	1.5	1.5	163.14	1444	1444;1454;1474	0.0065598	1.609
Q2T9W6;F1MP70;E1BBW0;A6QP40;F1N5P8	Q2T9W6;F1MP70;E1BBW0;A6QP40;F1N5P8	2;2;2;1;1	2;2;2;1;1	2;2;2;1;1	;;;;	5	2	2	2	2	1	2	2	1	2	1	1	2	2	1	2	2	1	2	1	1	2	2	1	2	2	1	2	1	1	2	4.8	4.8	4.8	45.493	400	400;400;721;518;660	0.00080386	2.0783	By MS/MS	By matching	By matching	By matching	By matching
E1BBW2	E1BBW2	1	1	1		1	1	1	1	0	0	0	0	0	0	0	1	0	0	0	0	0	0	0	0	1	0	0	0	0	0	0	0	0	1	0	1.3	1.3	1.3	107.72	909	909	1	-2
E1BBY7	E1BBY7	21	21	21		1	21	21	21	17	16	19	18	20	20	4	2	8	17	16	19	18	20	20	4	2	8	17	16	19	18	20	20	4	2	8	32.1	32.1	32.1	94.508	840	840	0	53.543	By MS/MS	By MS/MS	By MS/MS	By MS/MS	By MS/MS
E1BC36	E1BC36	1	1	1		1	1	1	1	0	0	0	0	0	1	0	0	0	0	0	0	0	0	1	0	0	0	0	0	0	0	0	1	0	0	0	5.5	5.5	5.5	37.014	326	326	0.009702	1.4201
E1BC59	E1BC59	1	1	1		1	1	1	1	0	1	0	1	0	1	0	0	0	0	1	0	1	0	1	0	0	0	0	1	0	1	0	1	0	0	0	1.5	1.5	1.5	114.9	1028	1028	0.0064841	1.5555		By matching		By matching
E1BC96;G3MX37;A6QQI7	E1BC96;G3MX37	5;5;2	5;5;2	5;5;2	;	3	5	5	5	1	0	4	3	5	5	0	0	1	1	0	4	3	5	5	0	0	1	1	0	4	3	5	5	0	0	1	9.8	9.8	9.8	104.8	938	938;961;156	0	42.972	By MS/MS		By MS/MS	By MS/MS	By MS/MS
E1BCE0	E1BCE0	2	2	2		1	2	2	2	2	2	2	2	1	1	1	0	0	2	2	2	2	1	1	1	0	0	2	2	2	2	1	1	1	0	0	10.3	10.3	10.3	30.722	261	261	0	4.1594	By MS/MS	By matching	By MS/MS	By MS/MS	By matching
E1BCS3;F1N3X0	E1BCS3	14;6	14;6	14;6		2	14	14	14	12	10	10	12	12	14	5	4	8	12	10	10	12	12	14	5	4	8	12	10	10	12	12	14	5	4	8	18.2	18.2	18.2	99.618	924	924;304	0	45.511	By MS/MS	By MS/MS	By MS/MS	By MS/MS	By MS/MS
E1BCW3	E1BCW3	2	2	2		1	2	2	2	2	1	1	2	2	2	0	0	0	2	1	1	2	2	2	0	0	0	2	1	1	2	2	2	0	0	0	2.5	2.5	2.5	86.005	791	791	0	3.0166	By matching	By matching	By matching	By matching	By MS/MS
E1BD63	E1BD63	3	2	1		1	3	2	1	1	1	2	1	1	3	1	0	1	0	0	1	0	0	2	0	0	0	0	0	1	0	0	1	0	0	0	10.8	7.2	3.1	40.948	360	360	0	2.8323	By matching	By matching	By MS/MS	By matching	By matching
E1BDB0	E1BDB0	8	8	8		1	8	8	8	5	7	6	5	5	7	2	2	4	5	7	6	5	5	7	2	2	4	5	7	6	5	5	7	2	2	4	9.6	9.6	9.6	111.84	1001	1001	0	45.728	By MS/MS	By MS/MS	By MS/MS	By MS/MS	By MS/MS
E1BDN7	E1BDN7	4	4	4		1	4	4	4	1	1	1	1	0	4	0	0	0	1	1	1	1	0	4	0	0	0	1	1	1	1	0	4	0	0	0	4.7	4.7	4.7	133.31	1218	1218	0	5.206	By matching	By matching	By matching	By MS/MS
E1BDX8	E1BDX8	35	35	35		1	35	35	35	21	18	24	26	23	35	1	2	5	21	18	24	26	23	35	1	2	5	21	18	24	26	23	35	1	2	5	8.4	8.4	8.4	532.05	4646	4646	0	113.23	By MS/MS	By MS/MS	By MS/MS	By MS/MS	By MS/MS
G3N2K4;E1BDY3	G3N2K4;E1BDY3	2;2	2;2	2;2	;	2	2	2	2	1	2	2	2	1	2	0	0	1	1	2	2	2	1	2	0	0	1	1	2	2	2	1	2	0	0	1	2.3	2.3	2.3	121.07	1062	1062;1184	0	5.1862	By MS/MS	By MS/MS	By MS/MS	By MS/MS	By MS/MS
E1BE25	E1BE25	10	1	1		1	10	1	1	8	8	8	9	9	9	4	5	3	0	0	0	1	1	1	1	0	0	0	0	0	1	1	1	1	0	0	3.4	0.4	0.4	290.78	2723	2723	0.0059524	1.7043	By matching	By matching	By matching	By MS/MS	By matching
E1BE33	E1BE33	2	2	2		1	2	2	2	0	0	1	2	1	2	0	0	0	0	0	1	2	1	2	0	0	0	0	0	1	2	1	2	0	0	0	2.6	2.6	2.6	135.76	1209	1209	0	3.084			By matching	By MS/MS	By matching
E1BE86	E1BE86	1	1	1		1	1	1	1	0	0	1	0	0	1	0	0	0	0	0	1	0	0	1	0	0	0	0	0	1	0	0	1	0	0	0	4.7	4.7	4.7	29.185	274	274	0.0078628	1.5254			By matching
E1BE98	E1BE98	4	4	4		1	4	4	4	2	3	2	3	3	4	0	0	0	2	3	2	3	3	4	0	0	0	2	3	2	3	3	4	0	0	0	5.1	5.1	5.1	123.14	1071	1071	0	8.6532	By MS/MS	By MS/MS	By MS/MS	By MS/MS	By MS/MS
E1BEF1;Q2TBX1	E1BEF1;Q2TBX1	2;2	2;2	2;2	;	2	2	2	2	1	1	2	2	1	2	1	0	0	1	1	2	2	1	2	1	0	0	1	1	2	2	1	2	1	0	0	11.3	11.3	11.3	18.903	168	168;210	0	2.593	By MS/MS	By MS/MS	By matching	By matching	By matching
E1BEG2;G3N220	E1BEG2;G3N220	5;4	5;4	5;4	;	2	5	5	5	1	1	1	1	1	5	1	1	2	1	1	1	1	1	5	1	1	2	1	1	1	1	1	5	1	1	2	15.5	15.5	15.5	39.65	380	380;310	0	7.5939	By MS/MS	By MS/MS	By MS/MS	By matching	By MS/MS
E1BEI0	E1BEI0	1	1	1		1	1	1	1	1	1	0	1	1	1	0	0	0	1	1	0	1	1	1	0	0	0	1	1	0	1	1	1	0	0	0	2.3	2.3	2.3	54.364	482	482	0.0045802	1.8595	By matching	By MS/MS		By MS/MS	By MS/MS
E1BEL6	E1BEL6	18	18	18		1	18	18	18	16	16	16	16	14	18	13	7	14	16	16	16	16	14	18	13	7	14	16	16	16	16	14	18	13	7	14	21.4	21.4	21.4	103.92	926	926	0	46.943	By MS/MS	By MS/MS	By MS/MS	By MS/MS	By MS/MS
G3X7J3;E1BEM3	G3X7J3;E1BEM3	3;3	3;3	3;3	;	2	3	3	3	3	3	2	3	3	3	0	1	1	3	3	2	3	3	3	0	1	1	3	3	2	3	3	3	0	1	1	18.8	18.8	18.8	23.244	223	223;258	0	10.087	By MS/MS	By MS/MS	By matching	By MS/MS	By MS/MS
E1BEN4	E1BEN4	2	2	2		1	2	2	2	0	1	1	1	1	2	0	0	0	0	1	1	1	1	2	0	0	0	0	1	1	1	1	2	0	0	0	5.7	5.7	5.7	46.207	420	420	0	4.4985		By MS/MS	By matching	By MS/MS	By MS/MS
E1BEV7;F1MF35;F1N0X6	E1BEV7	7;2;2	7;2;2	7;2;2		3	7	7	7	7	6	4	3	2	6	4	0	4	7	6	4	3	2	6	4	0	4	7	6	4	3	2	6	4	0	4	8.1	8.1	8.1	110.77	982	982;893;1013	0	8.7792	By MS/MS	By MS/MS	By MS/MS	By MS/MS	By MS/MS
E1BF06	E1BF06	2	2	2		1	2	2	2	2	1	2	2	2	2	0	0	1	2	1	2	2	2	2	0	0	1	2	1	2	2	2	2	0	0	1	8.2	8.2	8.2	28.517	256	256	0	5.587	By MS/MS	By MS/MS	By MS/MS	By MS/MS	By MS/MS
E1BF47	E1BF47	4	4	4		1	4	4	4	2	1	2	3	3	4	0	0	0	2	1	2	3	3	4	0	0	0	2	1	2	3	3	4	0	0	0	2.6	2.6	2.6	267.23	2360	2360	0	7.7337	By MS/MS	By matching	By MS/MS	By MS/MS	By MS/MS
E1BF59	E1BF59	146	146	146		1	146	146	146	129	122	125	132	124	136	63	55	88	129	122	125	132	124	136	63	55	88	129	122	125	132	124	136	63	55	88	30.9	30.9	30.9	527.52	4644	4644	0	323.31	By MS/MS	By MS/MS	By MS/MS	By MS/MS	By MS/MS
E1BFB0	E1BFB0	3	3	3		1	3	3	3	1	0	0	0	0	3	0	0	0	1	0	0	0	0	3	0	0	0	1	0	0	0	0	3	0	0	0	1.4	1.4	1.4	284.57	2472	2472	0	3.8039	By matching
E1BFC3	E1BFC3	2	2	2		1	2	2	2	2	1	1	2	2	2	0	0	0	2	1	1	2	2	2	0	0	0	2	1	1	2	2	2	0	0	0	5	5	5	54.888	496	496	0	3.2957	By matching	By matching	By matching	By MS/MS	By MS/MS
E1BFE8	E1BFE8	2	2	2		1	2	2	2	0	0	0	0	0	2	0	0	0	0	0	0	0	0	2	0	0	0	0	0	0	0	0	2	0	0	0	1.7	1.7	1.7	154.63	1437	1437	0.0064562	1.5466
E1BFN5	E1BFN5	10	1	1		1	10	1	1	7	8	8	8	6	10	8	5	8	0	0	0	0	0	1	0	0	0	0	0	0	0	0	1	0	0	0	15.9	1.9	1.9	78.384	687	687	0.0065934	1.6363	By matching	By matching	By matching	By matching	By matching
E1BFR4;F1N2P7	E1BFR4	6;1	6;1	6;1		2	6	6	6	5	4	5	4	4	6	0	0	0	5	4	5	4	4	6	0	0	0	5	4	5	4	4	6	0	0	0	3.4	3.4	3.4	211.02	1903	1903;1896	0	6.1311	By MS/MS	By MS/MS	By MS/MS	By MS/MS	By MS/MS
E1BFV0	E1BFV0	5	5	5		1	5	5	5	4	4	3	5	5	5	0	0	3	4	4	3	5	5	5	0	0	3	4	4	3	5	5	5	0	0	3	7	7	7	97.226	876	876	0	44.864	By MS/MS	By MS/MS	By MS/MS	By MS/MS	By MS/MS
E1BG05;G3MXE5	E1BG05;G3MXE5	33;31	33;31	33;31	;	2	33	33	33	28	28	28	28	26	33	17	8	16	28	28	28	28	26	33	17	8	16	28	28	28	28	26	33	17	8	16	44.3	44.3	44.3	108.86	1020	1020;969	0	323.31	By MS/MS	By MS/MS	By MS/MS	By MS/MS	By MS/MS
G3N251;G3MZG5;E1BG49	G3N251;G3MZG5;E1BG49	1;1;1	1;1;1	1;1;1	;;	3	1	1	1	1	0	0	0	0	0	0	0	0	1	0	0	0	0	0	0	0	0	1	0	0	0	0	0	0	0	0	0.7	0.7	0.7	292.38	2496	2496;2683;2705	0	2.6814	By MS/MS
E1BGE5	E1BGE5	1	1	1		1	1	1	1	0	0	0	0	1	1	0	0	0	0	0	0	0	1	1	0	0	0	0	0	0	0	1	1	0	0	0	1.3	1.3	1.3	119.53	1038	1038	0	2.2072					By matching
E1BGH0	E1BGH0	9	9	9		1	9	9	9	3	4	3	6	4	8	1	0	0	3	4	3	6	4	8	1	0	0	3	4	3	6	4	8	1	0	0	14	14	14	95.975	845	845	0	31.302	By MS/MS	By MS/MS	By MS/MS	By MS/MS	By MS/MS
E1BGH3	E1BGH3	1	1	1		1	1	1	1	1	1	1	1	1	1	1	1	1	1	1	1	1	1	1	1	1	1	1	1	1	1	1	1	1	1	1	1	1	1	115.88	1047	1047	0.0064702	1.5476	By matching	By MS/MS	By MS/MS	By MS/MS	By MS/MS
E1BGJ0	E1BGJ0	52	52	52		1	52	52	52	39	39	40	39	35	45	34	24	35	39	39	40	39	35	45	34	24	35	39	39	40	39	35	45	34	24	35	14.6	14.6	14.6	504.76	4544	4544	0	323.31	By MS/MS	By MS/MS	By MS/MS	By MS/MS	By MS/MS
E1BGK0	E1BGK0	3	3	3		1	3	3	3	2	2	2	3	2	3	0	0	0	2	2	2	3	2	3	0	0	0	2	2	2	3	2	3	0	0	0	10.3	10.3	10.3	37.207	340	340	0	19.063	By MS/MS	By MS/MS	By MS/MS	By MS/MS	By MS/MS
F1N453;E1BGW2;G8JL06;E1B8G9;G3N080;F1MIF8;G3N1C9;G3N053;E1BK75;A6QQ28;G3N0M9;G3N1R5;G3N0F3;G3N3L9;F1MUU9;F1MV26;G3MZL8;G3MX03;G5E6E8;F1N5F3;G3MXG1;E1BC18;E1BAA6;G3MXG7;G3N0L9;G3MY27;E1BPK0;F1MVX6	F1N453;E1BGW2;G8JL06;E1B8G9;G3N080;F1MIF8;G3N1C9;G3N053;E1BK75	5;5;5;4;3;3;3;3;3;2;2;2;2;2;2;2;1;1;1;1;1;1;1;1;1;1;1;1	1;1;1;1;0;0;0;0;0;0;0;0;0;0;0;0;0;0;0;0;0;0;0;0;0;0;0;0	1;1;1;1;0;0;0;0;0;0;0;0;0;0;0;0;0;0;0;0;0;0;0;0;0;0;0;0	;;;;;;;;	28	5	1	1	5	5	5	3	4	4	4	3	4	1	1	1	0	0	1	1	0	1	1	1	1	0	0	1	1	0	1	40.5	7.1	7.1	13.919	126	126;126;135;137;122;126;126;127;127;67;120;125;126;126;126;137;95;98;116;125;125;126;126;126;126;126;126;140	1	-2	By MS/MS	By MS/MS	By matching	By matching	By matching
E1BMI5;E1BH15	E1BMI5;E1BH15	1;1	1;1	1;1	;	2	1	1	1	1	1	1	1	1	1	1	1	0	1	1	1	1	1	1	1	1	0	1	1	1	1	1	1	1	1	0	3.6	3.6	3.6	40.105	365	365;436	0	2.3209	By MS/MS	By MS/MS	By MS/MS	By MS/MS	By MS/MS
E1BHI7;F1MZQ4;P18892	E1BHI7;F1MZQ4;P18892	1;1;1	1;1;1	1;1;1	;;	3	1	1	1	0	0	0	0	0	0	0	0	1	0	0	0	0	0	0	0	0	1	0	0	0	0	0	0	0	0	1	3.6	3.6	3.6	34.186	302	302;332;526	0.0045907	1.8654
E1BHK2	E1BHK2	2	2	2		1	2	2	2	2	1	0	1	0	1	0	0	0	2	1	0	1	0	1	0	0	0	2	1	0	1	0	1	0	0	0	3.7	3.7	3.7	80.672	738	738	0.0031008	1.915	By MS/MS	By matching		By matching
E1BHN4	E1BHN4	8	8	8		1	8	8	8	1	1	3	3	0	8	0	0	0	1	1	3	3	0	8	0	0	0	1	1	3	3	0	8	0	0	0	3.3	3.3	3.3	374.19	3275	3275	0	9.7883	By matching	By MS/MS	By MS/MS	By MS/MS
E1BHP0	E1BHP0	1	1	1		1	1	1	1	1	1	1	1	1	1	0	0	1	1	1	1	1	1	1	0	0	1	1	1	1	1	1	1	0	0	1	1.4	1.4	1.4	115.23	1004	1004	0.0065076	1.564	By matching	By matching	By matching	By matching	By MS/MS
G3N0A8;E1BHT5	G3N0A8;E1BHT5	4;4	4;4	4;4	;	2	4	4	4	2	2	2	3	2	2	0	0	0	2	2	2	3	2	2	0	0	0	2	2	2	3	2	2	0	0	0	1.3	1.3	1.3	444.99	4028	4028;5186	0	4.0727	By matching	By MS/MS	By MS/MS	By MS/MS	By matching
E1BHY6	E1BHY6	13	13	13		1	13	13	13	12	12	12	12	8	13	10	6	11	12	12	12	12	8	13	10	6	11	12	12	12	12	8	13	10	6	11	27.4	27.4	27.4	63.081	587	587	0	57.722	By MS/MS	By MS/MS	By MS/MS	By MS/MS	By MS/MS
E1BI28	E1BI28	3	3	3		1	3	3	3	2	3	2	2	1	3	0	0	1	2	3	2	2	1	3	0	0	1	2	3	2	2	1	3	0	0	1	14	14	14	20.903	193	193	0	3.1697	By matching	By MS/MS	By matching	By MS/MS	By matching
E1BI31	E1BI31	2	2	2		1	2	2	2	1	2	1	2	2	2	0	0	0	1	2	1	2	2	2	0	0	0	1	2	1	2	2	2	0	0	0	2.4	2.4	2.4	98.93	870	870	0	3.237	By matching	By matching	By MS/MS	By MS/MS	By MS/MS
E1BI37	E1BI37	1	1	1		1	1	1	1	0	0	1	0	0	1	0	0	1	0	0	1	0	0	1	0	0	1	0	0	1	0	0	1	0	0	1	4	4	4	40.062	350	350	0	3.889			By matching
E1BIB4	E1BIB4	4	4	4		1	4	4	4	1	1	1	2	1	4	0	0	0	1	1	1	2	1	4	0	0	0	1	1	1	2	1	4	0	0	0	15	15	15	64.075	588	588	0	5.1639	By matching	By matching	By matching	By MS/MS	By matching
E1BIB9	E1BIB9	1	1	1		1	1	1	1	0	0	0	0	0	1	0	0	0	0	0	0	0	0	1	0	0	0	0	0	0	0	0	1	0	0	0	1.7	1.7	1.7	86.008	751	751	0.0059435	1.7016
E1BIC8;E1BFZ0	E1BIC8;E1BFZ0	2;1	2;1	2;1	;	2	2	2	2	0	0	0	1	0	1	0	0	0	0	0	0	1	0	1	0	0	0	0	0	0	1	0	1	0	0	0	5.1	5.1	5.1	63.853	622	622;583	0	3.1719				By MS/MS
E1BIG6;F1MF47	E1BIG6	14;1	14;1	14;1		2	14	14	14	11	12	10	11	10	12	7	4	10	11	12	10	11	10	12	7	4	10	11	12	10	11	10	12	7	4	10	17.1	17.1	17.1	83.166	748	748;803	0	21.969	By MS/MS	By MS/MS	By MS/MS	By MS/MS	By MS/MS
Q2HJ47;E1BIK7	Q2HJ47;E1BIK7	3;3	3;3	3;3	;	2	3	3	3	1	1	2	2	1	3	0	0	0	1	1	2	2	1	3	0	0	0	1	1	2	2	1	3	0	0	0	16.7	16.7	16.7	22.217	198	198;202	0	7.7737	By matching	By MS/MS	By MS/MS	By MS/MS	By MS/MS
E1BIP4	E1BIP4	15	15	15		1	15	15	15	13	13	11	11	6	12	7	4	5	13	13	11	11	6	12	7	4	5	13	13	11	11	6	12	7	4	5	13.6	13.6	13.6	118.07	1073	1073	0	26.235	By MS/MS	By MS/MS	By MS/MS	By MS/MS	By MS/MS
E1BIP8	E1BIP8	1	1	1		1	1	1	1	1	0	1	1	1	1	1	0	1	1	0	1	1	1	1	1	0	1	1	0	1	1	1	1	1	0	1	3.1	3.1	3.1	43.04	383	383	0	2.5108	By MS/MS		By MS/MS	By matching	By MS/MS
E1BIU0	E1BIU0	4	4	4		1	4	4	4	1	1	3	2	3	3	0	0	0	1	1	3	2	3	3	0	0	0	1	1	3	2	3	3	0	0	0	4.6	4.6	4.6	117.99	1094	1094	0	9.8709	By MS/MS	By MS/MS	By MS/MS	By MS/MS	By MS/MS
E1BIW1;G3N0L4	E1BIW1;G3N0L4	2;2	2;2	2;2	;	2	2	2	2	2	1	1	2	1	2	0	0	1	2	1	1	2	1	2	0	0	1	2	1	1	2	1	2	0	0	1	6.6	6.6	6.6	31.388	286	286;330	0.0015848	2.0065	By matching	By matching	By MS/MS	By MS/MS	By matching
E1BJ08;E1BKU3	E1BJ08;E1BKU3	4;3	2;1	2;1	;	2	4	2	2	4	1	2	3	1	3	1	0	1	2	1	1	2	1	2	0	0	0	2	1	1	2	1	2	0	0	0	18.7	11.2	11.2	27.399	241	241;142	0	4.109	By matching	By matching	By matching	By matching	By matching
E1BJ37	E1BJ37	2	2	2		1	2	2	2	2	1	1	0	0	0	1	0	1	2	1	1	0	0	0	1	0	1	2	1	1	0	0	0	1	0	1	3.8	3.8	3.8	77.571	685	685	0.0052711	1.7759	By MS/MS	By MS/MS	By MS/MS
E1BJA2	E1BJA2	2	2	2		1	2	2	2	0	0	0	0	0	2	0	0	0	0	0	0	0	0	2	0	0	0	0	0	0	0	0	2	0	0	0	3.8	3.8	3.8	66.871	613	613	0	2.5794
E1BJB1;Q6B856;G3X7R7;Q2T9S0;G3N1W7;E1BJK2;CON__ENSEMBL:ENSBTAP00000025008	E1BJB1;Q6B856;G3X7R7	5;4;3;2;2;1;1	1;0;1;0;0;0;0	1;0;1;0;0;0;0	;;	7	5	1	1	3	4	4	3	3	4	1	2	1	1	1	1	1	1	1	0	1	0	1	1	1	1	1	1	0	1	0	12.8	2.7	2.7	49.906	445	445;445;330;450;330;450;536	0	2.4447	By MS/MS	By MS/MS	By matching	By MS/MS	By MS/MS
E1BJD2	E1BJD2	1	1	1		1	1	1	1	0	0	0	0	0	1	0	0	0	0	0	0	0	0	1	0	0	0	0	0	0	0	0	1	0	0	0	1.8	1.8	1.8	103.39	946	946	0.0015699	1.9396
E1BJH3	E1BJH3	2	2	2		1	2	2	2	2	2	2	2	2	2	1	0	0	2	2	2	2	2	2	1	0	0	2	2	2	2	2	2	1	0	0	0.7	0.7	0.7	269.61	2340	2340	0	2.6822	By matching	By MS/MS	By matching	By matching	By MS/MS
E1BJV0	E1BJV0	7	7	7		1	7	7	7	5	3	3	5	3	6	3	2	3	5	3	3	5	3	6	3	2	3	5	3	3	5	3	6	3	2	3	16.3	16.3	16.3	61.024	540	540	0	35.046	By MS/MS	By matching	By MS/MS	By MS/MS	By MS/MS
E1BJV5	E1BJV5	2	2	2		1	2	2	2	0	0	0	1	0	1	0	0	0	0	0	0	1	0	1	0	0	0	0	0	0	1	0	1	0	0	0	1.4	1.4	1.4	219.06	1965	1965	0	2.8348				By MS/MS
E1BJZ0	E1BJZ0	2	2	2		1	2	2	2	1	0	1	2	1	1	0	0	1	1	0	1	2	1	1	0	0	1	1	0	1	2	1	1	0	0	1	2.6	2.6	2.6	115.34	1021	1021	0	6.4493	By matching		By matching	By MS/MS	By matching
E1BK52;H2XJF0	E1BK52;H2XJF0	1;1	1;1	1;1	;	2	1	1	1	0	0	0	1	0	0	0	0	0	0	0	0	1	0	0	0	0	0	0	0	0	1	0	0	0	0	0	1.6	1.6	1.6	111.61	966	966;967	0.0038402	1.8797				By MS/MS
Q5EAD6;G5E686;E1BK63	Q5EAD6;G5E686;E1BK63	2;2;2	2;2;2	2;2;2	;;	3	2	2	2	2	2	2	2	2	1	1	1	0	2	2	2	2	2	1	1	1	0	2	2	2	2	2	1	1	1	0	8.8	8.8	8.8	24.146	204	204;204;204	0.003873	1.9121	By matching	By MS/MS	By MS/MS	By MS/MS	By MS/MS
E1BKG4	E1BKG4	2	2	2		1	2	2	2	0	0	0	2	1	2	0	0	0	0	0	0	2	1	2	0	0	0	0	0	0	2	1	2	0	0	0	2.1	2.1	2.1	146.56	1295	1295	0	2.2588				By MS/MS	By matching
E1BKM4	E1BKM4	22	22	22		1	22	22	22	22	19	21	20	18	20	18	14	20	22	19	21	20	18	20	18	14	20	22	19	21	20	18	20	18	14	20	20.9	20.9	20.9	100.99	914	914	0	39.47	By MS/MS	By MS/MS	By MS/MS	By MS/MS	By MS/MS
E1BKQ6	E1BKQ6	5	5	5		1	5	5	5	2	0	0	2	2	5	0	0	0	2	0	0	2	2	5	0	0	0	2	0	0	2	2	5	0	0	0	3.2	3.2	3.2	232.84	2055	2055	0	4.5164	By matching			By MS/MS	By matching
E1BKS1;G3MYP1	E1BKS1;G3MYP1	5;5	5;5	5;5	;	2	5	5	5	5	5	5	5	5	5	5	4	4	5	5	5	5	5	5	5	4	4	5	5	5	5	5	5	5	4	4	17.1	17.1	17.1	21.593	199	199;201	0	26.078	By MS/MS	By MS/MS	By MS/MS	By MS/MS	By MS/MS
E1BKT9	E1BKT9	20	20	20		1	20	20	20	17	9	11	10	12	12	15	5	12	17	9	11	10	12	12	15	5	12	17	9	11	10	12	12	15	5	12	7	7	7	332.38	2889	2889	0	27.966	By MS/MS	By MS/MS	By MS/MS	By MS/MS	By MS/MS
Q2NKY7;E1BKU2	Q2NKY7;E1BKU2	2;2	2;2	2;2	;	2	2	2	2	1	0	1	1	1	2	0	0	0	1	0	1	1	1	2	0	0	0	1	0	1	1	1	2	0	0	0	8.3	8.3	8.3	41.571	361	361;361	0	3.719	By MS/MS		By MS/MS	By MS/MS	By MS/MS
E1BKX7	E1BKX7	12	6	5		1	12	6	5	8	6	9	8	7	11	1	3	1	2	0	3	2	1	6	0	0	0	2	0	3	2	1	5	0	0	0	4.7	3.2	2.5	281.61	2633	2633	0	7.3465	By MS/MS	By matching	By MS/MS	By matching	By MS/MS
E1BKY9	E1BKY9	2	2	2		1	2	2	2	1	1	2	1	1	2	0	0	0	1	1	2	1	1	2	0	0	0	1	1	2	1	1	2	0	0	0	4.5	4.5	4.5	50.38	449	449	0	3.7134	By MS/MS	By MS/MS	By matching	By MS/MS	By matching
E1BKZ0	E1BKZ0	1	1	1		1	1	1	1	0	0	0	0	0	1	0	0	0	0	0	0	0	0	1	0	0	0	0	0	0	0	0	1	0	0	0	0.4	0.4	0.4	327.24	2897	2897	1	-2
E1BKZ1	E1BKZ1	5	5	5		1	5	5	5	3	2	1	3	4	5	1	1	1	3	2	1	3	4	5	1	1	1	3	2	1	3	4	5	1	1	1	15.5	15.5	15.5	46.238	420	420	0	6.3471	By MS/MS	By MS/MS	By MS/MS	By MS/MS	By MS/MS
E1BKZ9	E1BKZ9	7	7	7		1	7	7	7	5	5	5	4	3	5	3	2	6	5	5	5	4	3	5	3	2	6	5	5	5	4	3	5	3	2	6	10.1	10.1	10.1	91.816	832	832	0	15.605	By MS/MS	By matching	By MS/MS	By MS/MS	By MS/MS
E1BL29	E1BL29	4	4	4		1	4	4	4	2	2	2	2	3	3	0	0	2	2	2	2	2	3	3	0	0	2	2	2	2	2	3	3	0	0	2	10.7	10.7	10.7	52.93	459	459	0	7.9336	By MS/MS	By matching	By MS/MS	By MS/MS	By MS/MS
E1BL45	E1BL45	6	6	6		1	6	6	6	6	3	4	6	2	6	0	0	0	6	3	4	6	2	6	0	0	0	6	3	4	6	2	6	0	0	0	6.9	6.9	6.9	153.77	1451	1451	0	15.508	By MS/MS	By MS/MS	By MS/MS	By MS/MS	By MS/MS
Q2HJI9;E1BL52	Q2HJI9;E1BL52	1;1	1;1	1;1	;	2	1	1	1	0	1	1	1	1	1	0	0	0	0	1	1	1	1	1	0	0	0	0	1	1	1	1	1	0	0	0	16.7	16.7	16.7	12.274	108	108;108	0	2.1378		By matching	By MS/MS	By MS/MS	By matching
E1BLA8	E1BLA8	4	4	4		1	4	4	4	1	1	2	2	1	3	2	0	2	1	1	2	2	1	3	2	0	2	1	1	2	2	1	3	2	0	2	14.1	14.1	14.1	45.536	405	405	0	5.2625	By MS/MS	By MS/MS	By MS/MS	By MS/MS	By matching
E1BLI9;P28783;F1MHS5	E1BLI9;P28783;F1MHS5	3;3;3	3;3;3	3;3;3	;;	3	3	3	3	3	1	2	2	2	3	0	0	2	3	1	2	2	2	3	0	0	2	3	1	2	2	2	3	0	0	2	19.7	19.7	19.7	16.377	147	147;156;156	0	14.873	By MS/MS	By MS/MS	By MS/MS	By MS/MS	By MS/MS
E1BLT2	E1BLT2	2	2	2		1	2	2	2	0	1	0	2	1	2	0	0	0	0	1	0	2	1	2	0	0	0	0	1	0	2	1	2	0	0	0	3	3	3	116.95	1033	1033	0	3.3438		By MS/MS		By MS/MS	By MS/MS
E1BM26	E1BM26	2	2	2		1	2	2	2	2	2	2	2	2	2	0	0	0	2	2	2	2	2	2	0	0	0	2	2	2	2	2	2	0	0	0	9.1	9.1	9.1	29.506	254	254	0	3.2687	By matching	By MS/MS	By matching	By MS/MS	By MS/MS
E1BME6	E1BME6	3	3	3		1	3	3	3	1	1	2	3	2	2	0	0	1	1	1	2	3	2	2	0	0	1	1	1	2	3	2	2	0	0	1	4.3	4.3	4.3	102.08	914	914	0	3.9676	By MS/MS	By MS/MS	By MS/MS	By MS/MS	By MS/MS
Q0VCJ5;E1BMG1	Q0VCJ5;E1BMG1	2;2	2;2	2;2	;	2	2	2	2	1	0	2	2	2	1	0	0	0	1	0	2	2	2	1	0	0	0	1	0	2	2	2	1	0	0	0	10.6	10.6	10.6	25.079	216	216;216	0.0059347	1.688	By MS/MS		By matching	By MS/MS	By MS/MS
E1BMG2	E1BMG2	1	1	1		1	1	1	1	0	0	1	0	0	1	0	0	0	0	0	1	0	0	1	0	0	0	0	0	1	0	0	1	0	0	0	0.3	0.3	0.3	530.22	4624	4624	0.0098039	1.4461			By MS/MS
E1BMP2	E1BMP2	3	3	3		1	3	3	3	1	1	2	2	2	2	1	0	1	1	1	2	2	2	2	1	0	1	1	1	2	2	2	2	1	0	1	3.4	3.4	3.4	126.34	1160	1160	0	4.7781	By matching	By matching	By MS/MS	By matching	By matching
E1BMW2	E1BMW2	5	3	3		1	5	3	3	3	1	4	3	2	4	1	1	1	2	0	2	2	1	3	0	0	0	2	0	2	2	1	3	0	0	0	4.3	2.5	2.5	106.91	968	968	0	2.5019	By matching	By matching	By matching	By MS/MS	By matching
E1BMX5	E1BMX5	2	2	2		1	2	2	2	2	2	2	2	2	2	1	0	2	2	2	2	2	2	2	1	0	2	2	2	2	2	2	2	1	0	2	3.1	3.1	3.1	103.28	926	926	0	3.8258	By MS/MS	By MS/MS	By MS/MS	By MS/MS	By MS/MS
E1BN24	E1BN24	2	2	2		1	2	2	2	0	0	0	1	1	0	0	0	0	0	0	0	1	1	0	0	0	0	0	0	0	1	1	0	0	0	0	1.1	1.1	1.1	219.99	1918	1918	0.0098315	1.4605				By MS/MS	By MS/MS
G5E6P0;E1BN28	G5E6P0;E1BN28	1;1	1;1	1;1	;	2	1	1	1	0	1	0	1	1	1	0	0	0	0	1	0	1	1	1	0	0	0	0	1	0	1	1	1	0	0	0	5.6	5.6	5.6	36.974	320	320;1411	1	-2		By matching		By matching	By MS/MS
E1BN47;F1MX60	E1BN47	5;2	5;2	5;2		2	5	5	5	2	2	3	4	3	3	1	0	3	2	2	3	4	3	3	1	0	3	2	2	3	4	3	3	1	0	3	4.8	4.8	4.8	148.79	1285	1285;1279	0	7.1857	By MS/MS	By MS/MS	By MS/MS	By MS/MS	By MS/MS
E1BN53	E1BN53	1	1	1		1	1	1	1	1	1	1	1	1	1	0	0	1	1	1	1	1	1	1	0	0	1	1	1	1	1	1	1	0	0	1	7.5	7.5	7.5	18.939	173	173	0	4.9138	By MS/MS	By MS/MS	By MS/MS	By MS/MS	By MS/MS
E1BN90	E1BN90	1	1	1		1	1	1	1	1	1	1	1	1	1	1	0	1	1	1	1	1	1	1	1	0	1	1	1	1	1	1	1	1	0	1	2.2	2.2	2.2	110.63	969	969	1	-2	By matching	By matching	By matching	By matching	By matching
E1BNE5	E1BNE5	1	1	1		1	1	1	1	0	0	0	0	0	1	0	0	0	0	0	0	0	0	1	0	0	0	0	0	0	0	0	1	0	0	0	1.7	1.7	1.7	137.79	1317	1317	0.0038344	1.8743
E1BNG2	E1BNG2	2	2	2		1	2	2	2	2	2	2	2	1	1	0	0	1	2	2	2	2	1	1	0	0	1	2	2	2	2	1	1	0	0	1	2.7	2.7	2.7	73.551	659	659	0	2.7134	By MS/MS	By MS/MS	By MS/MS	By matching	By MS/MS
E1BNH8	E1BNH8	1	1	1		1	1	1	1	1	0	1	0	0	1	1	0	0	1	0	1	0	0	1	1	0	0	1	0	1	0	0	1	1	0	0	1.5	1.5	1.5	189.84	1664	1664	1	-2	By matching		By matching
E1BNJ1	E1BNJ1	16	16	16		1	16	16	16	11	12	12	10	8	13	10	6	12	11	12	12	10	8	13	10	6	12	11	12	12	10	8	13	10	6	12	7.5	7.5	7.5	274.54	2568	2568	0	52.167	By MS/MS	By MS/MS	By MS/MS	By MS/MS	By MS/MS
E1BNM1	E1BNM1	1	1	1		1	1	1	1	1	1	1	1	1	1	1	0	1	1	1	1	1	1	1	1	0	1	1	1	1	1	1	1	1	0	1	1.5	1.5	1.5	89.144	826	826	0	2.56	By matching	By matching	By MS/MS	By matching	By matching
E1BNP8	E1BNP8	7	7	7		1	7	7	7	3	4	4	6	3	6	4	1	3	3	4	4	6	3	6	4	1	3	3	4	4	6	3	6	4	1	3	6.9	6.9	6.9	119.93	1047	1047	0	11.702	By MS/MS	By MS/MS	By MS/MS	By MS/MS	By MS/MS
E1BNQ4	E1BNQ4	3	3	3		1	3	3	3	0	0	0	3	1	3	0	0	0	0	0	0	3	1	3	0	0	0	0	0	0	3	1	3	0	0	0	14.3	14.3	14.3	34.809	329	329	0	12.381				By MS/MS	By matching
E1BNQ9	E1BNQ9	8	8	8		1	8	8	8	7	6	5	7	8	8	2	1	2	7	6	5	7	8	8	2	1	2	7	6	5	7	8	8	2	1	2	15.2	15.2	15.2	85.191	749	749	0	105.26	By MS/MS	By MS/MS	By MS/MS	By MS/MS	By MS/MS
E1BNR0;CON__ENSEMBL:ENSBTAP00000032840	E1BNR0	21;9	21;9	21;9		2	21	21	21	4	4	1	2	2	6	12	16	18	4	4	1	2	2	6	12	16	18	4	4	1	2	2	6	12	16	18	5	5	5	515.75	4567	4567;825	0	30.966	By matching	By matching	By MS/MS	By matching	By matching
E1BNR9	E1BNR9	12	12	12		1	12	12	12	11	9	11	11	11	11	11	6	11	11	9	11	11	11	11	11	6	11	11	9	11	11	11	11	11	6	11	19.2	19.2	19.2	75.115	666	666	0	65.922	By MS/MS	By MS/MS	By MS/MS	By MS/MS	By MS/MS
E1BNY9	E1BNY9	2	2	2		1	2	2	2	1	0	1	0	0	0	0	0	0	1	0	1	0	0	0	0	0	0	1	0	1	0	0	0	0	0	0	0.6	0.6	0.6	482.19	4375	4375	0.009887	1.4848	By MS/MS		By MS/MS
E1BP16	E1BP16	2	2	2		1	2	2	2	2	0	1	1	1	1	1	0	0	2	0	1	1	1	1	1	0	0	2	0	1	1	1	1	1	0	0	2.8	2.8	2.8	101.89	901	901	0	2.4848	By MS/MS		By MS/MS	By MS/MS	By MS/MS
E1BP91	E1BP91	15	15	15		1	15	15	15	12	9	13	13	14	13	3	3	4	12	9	13	13	14	13	3	3	4	12	9	13	13	14	13	3	3	4	16.1	16.1	16.1	103.6	921	921	0	42.568	By MS/MS	By MS/MS	By MS/MS	By MS/MS	By MS/MS
G3N1N7;E1BPD7	G3N1N7;E1BPD7	1;1	1;1	1;1	;	2	1	1	1	0	0	0	1	0	0	0	0	0	0	0	0	1	0	0	0	0	0	0	0	0	1	0	0	0	0	0	0.6	0.6	0.6	331.09	2991	2991;3236	1	-2				By MS/MS
E1BPL7	E1BPL7	1	1	1		1	1	1	1	0	0	0	0	0	0	1	0	0	0	0	0	0	0	0	1	0	0	0	0	0	0	0	0	1	0	0	2.3	2.3	2.3	76.643	681	681	1	-2
E1BPP7	E1BPP7	14	1	1		1	14	1	1	9	7	8	12	7	13	2	0	3	1	1	1	1	1	1	1	0	1	1	1	1	1	1	1	1	0	1	14	1	1	134.42	1162	1162	0	2.4694	By MS/MS	By MS/MS	By MS/MS	By MS/MS	By matching
E1BPW1	E1BPW1	1	1	1		1	1	1	1	1	1	1	1	1	1	0	0	0	1	1	1	1	1	1	0	0	0	1	1	1	1	1	1	0	0	0	1.7	1.7	1.7	78.808	692	692	0	2.4241	By MS/MS	By MS/MS	By MS/MS	By MS/MS	By MS/MS
E1BPY8	E1BPY8	1	1	1		1	1	1	1	1	0	1	0	1	0	1	1	1	1	0	1	0	1	0	1	1	1	1	0	1	0	1	0	1	1	1	0.4	0.4	0.4	352.44	3133	3133	1	-2	By MS/MS		By matching		By matching
E1BQ13	E1BQ13	1	1	1		1	1	1	1	0	0	1	1	0	1	0	0	0	0	0	1	1	0	1	0	0	0	0	0	1	1	0	1	0	0	0	1.6	1.6	1.6	95.52	857	857	0.0015736	1.9519			By matching	By MS/MS
E1BQ37	E1BQ37	2	2	2		1	2	2	2	0	1	0	1	1	2	0	0	0	0	1	0	1	1	2	0	0	0	0	1	0	1	1	2	0	0	0	3.3	3.3	3.3	76.248	707	707	0	3.5026		By matching		By MS/MS	By matching
E3W9A2	E3W9A2	3	3	3		1	3	3	3	2	1	1	1	2	3	0	0	0	2	1	1	1	2	3	0	0	0	2	1	1	1	2	3	0	0	0	2.5	2.5	2.5	160.62	1427	1427	0	3.8515	By MS/MS	By MS/MS	By MS/MS	By MS/MS	By matching
F1MAU3;A6QPN6	F1MAU3;A6QPN6	4;3	4;3	4;3	;	2	4	4	4	4	4	4	4	4	4	3	1	2	4	4	4	4	4	4	3	1	2	4	4	4	4	4	4	3	1	2	19.3	19.3	19.3	27.548	244	244;244	0	11.095	By MS/MS	By MS/MS	By MS/MS	By MS/MS	By MS/MS
F1MAV2	F1MAV2	1	1	1		1	1	1	1	0	0	0	1	0	1	0	0	0	0	0	0	1	0	1	0	0	0	0	0	0	1	0	1	0	0	0	2.9	2.9	2.9	41.729	373	373	0.0015662	1.932				By MS/MS
P36225;F1N0J2;F1MAZ1;F1MAZ3;G3N2G7	P36225;F1N0J2;F1MAZ1;F1MAZ3;G3N2G7	24;24;24;24;22	24;24;24;24;22	24;24;24;24;22	;;;;	5	24	24	24	15	15	15	19	14	23	4	0	8	15	15	15	19	14	23	4	0	8	15	15	15	19	14	23	4	0	8	31.7	31.7	31.7	111.91	1072	1072;1034;1072;1103;1031	0	109.65	By MS/MS	By MS/MS	By MS/MS	By MS/MS	By MS/MS
Q08DY9;F1MB04	Q08DY9;F1MB04	2;2	2;2	2;2	;	2	2	2	2	1	1	1	2	1	2	0	0	0	1	1	1	2	1	2	0	0	0	1	1	1	2	1	2	0	0	0	8.7	8.7	8.7	31.135	275	275;275	0.001576	1.9689	By matching	By matching	By matching	By MS/MS	By MS/MS
Q9XSJ4;F1MB08;Q3ZC09;F1N0N9	Q9XSJ4;F1MB08	22;22;3;1	22;22;3;1	21;21;2;1	;	4	22	22	21	18	19	18	21	20	21	17	13	15	18	19	18	21	20	21	17	13	15	17	18	17	20	19	20	16	13	15	43.3	43.3	39.2	47.326	434	434;434;434;322	0	224.23	By MS/MS	By MS/MS	By MS/MS	By MS/MS	By MS/MS
Q56JV1;F1MB60	Q56JV1;F1MB60	2;2	2;2	2;2	;	2	2	2	2	1	1	1	1	1	2	1	0	0	1	1	1	1	1	2	1	0	0	1	1	1	1	1	2	1	0	0	20.9	20.9	20.9	13.015	115	115;115	0.0084986	1.4989	By matching	By matching	By matching	By matching	By matching
F1MBB7	F1MBB7	3	3	3		1	3	3	3	2	0	0	0	0	1	1	1	1	2	0	0	0	0	1	1	1	1	2	0	0	0	0	1	1	1	1	4.5	4.5	4.5	93.074	846	846	0	2.3189	By MS/MS
F1MBF0	F1MBF0	4	4	4		1	4	4	4	2	0	1	4	2	4	0	0	0	2	0	1	4	2	4	0	0	0	2	0	1	4	2	4	0	0	0	7.7	7.7	7.7	65.25	585	585	0	6.6979	By matching		By MS/MS	By MS/MS	By MS/MS
F1MBF9;Q3MHV9	F1MBF9;Q3MHV9	2;2	2;2	2;2	;	2	2	2	2	0	1	2	1	2	1	0	0	1	0	1	2	1	2	1	0	0	1	0	1	2	1	2	1	0	0	1	6.8	6.8	6.8	49.61	443	443;453	0	8.6884		By MS/MS	By MS/MS	By MS/MS	By MS/MS
F1MBI1;Q2TBP0	F1MBI1;Q2TBP0	6;5	6;5	6;5	;	2	6	6	6	5	6	6	6	6	5	5	5	6	5	6	6	6	6	5	5	5	6	5	6	6	6	6	5	5	5	6	16.2	16.2	16.2	29.996	277	277;277	0	19.056	By MS/MS	By MS/MS	By MS/MS	By MS/MS	By MS/MS
F1MBQ8	F1MBQ8	1	1	1		1	1	1	1	1	0	0	1	0	1	0	0	1	1	0	0	1	0	1	0	0	1	1	0	0	1	0	1	0	0	1	1.8	1.8	1.8	69.147	614	614	0.0015873	2.0212	By matching			By MS/MS
F1MBS3;P55906	F1MBS3;P55906	14;14	14;14	14;14	;	2	14	14	14	13	13	14	12	10	13	11	10	13	13	13	14	12	10	13	11	10	13	13	13	14	12	10	13	11	10	13	20.9	20.9	20.9	72.251	661	661;683	0	35.191	By MS/MS	By MS/MS	By MS/MS	By MS/MS	By MS/MS
F1MBT8;Q6Q137;F1MIH2	F1MBT8;Q6Q137;F1MIH2	4;4;4	4;4;4	4;4;4	;;	3	4	4	4	2	2	3	3	3	4	0	0	0	2	2	3	3	3	4	0	0	0	2	2	3	3	3	4	0	0	0	11.5	11.5	11.5	48.901	419	419;437;437	0	9.5739	By MS/MS	By MS/MS	By matching	By MS/MS	By MS/MS
F1MK79;F1MC03;F1N4A0	F1MK79;F1MC03;F1N4A0	1;1;1	1;1;1	1;1;1	;;	3	1	1	1	0	0	0	0	0	1	0	0	0	0	0	0	0	0	1	0	0	0	0	0	0	0	0	1	0	0	0	0.5	0.5	0.5	269.02	2374	2374;2444;2559	1	-2
F1MC11	F1MC11	25	1	1		1	25	1	1	25	20	17	21	23	23	20	16	21	1	0	0	0	1	0	0	0	0	1	0	0	0	1	0	0	0	0	48.2	2.1	2.1	51.91	477	477	1	-2	By matching	By matching	By matching	By matching	By MS/MS
F1MC31	F1MC31	3	3	3		1	3	3	3	1	0	2	2	0	3	0	0	0	1	0	2	2	0	3	0	0	0	1	0	2	2	0	3	0	0	0	5	5	5	100.31	896	896	0	10.01	By MS/MS		By MS/MS	By MS/MS
F1MC45	F1MC45	14	14	1		1	14	14	1	9	11	10	9	7	14	11	6	11	9	11	10	9	7	14	11	6	11	0	1	0	0	0	1	0	0	1	19.5	19.5	1.5	96.592	851	851	0	27.654	By MS/MS	By MS/MS	By MS/MS	By MS/MS	By MS/MS
F1MC48	F1MC48	26	26	25		1	26	26	25	20	19	18	23	20	24	11	5	12	20	19	18	23	20	24	11	5	12	20	19	18	22	20	23	11	5	12	18.6	18.6	18.2	182.78	1600	1600	0	108.55	By MS/MS	By MS/MS	By MS/MS	By MS/MS	By MS/MS
F1MC72;Q3MHP1	F1MC72;Q3MHP1	3;3	3;3	3;3	;	2	3	3	3	2	2	2	2	2	3	1	1	1	2	2	2	2	2	3	1	1	1	2	2	2	2	2	3	1	1	1	13.7	13.7	13.7	16.944	146	146;154	0	3.5525	By MS/MS	By MS/MS	By MS/MS	By MS/MS	By MS/MS
P01251;P01250;F1MSQ9;F1MCA8	P01251;P01250;F1MSQ9;F1MCA8	1;1;1;1	1;1;1;1	1;1;1;1	;;;	4	1	1	1	0	0	0	1	0	1	0	0	0	0	0	0	1	0	1	0	0	0	0	0	0	1	0	1	0	0	0	24.5	24.5	24.5	5.6384	49	49;49;382;457	0	2.257				By matching
F1MCF1;F1N7I0	F1MCF1	5;1	5;1	5;1		2	5	5	5	5	5	5	5	4	5	4	2	3	5	5	5	5	4	5	4	2	3	5	5	5	5	4	5	4	2	3	22	22	22	29.718	254	254;161	0	24.446	By MS/MS	By MS/MS	By MS/MS	By MS/MS	By MS/MS
F1MCK2	F1MCK2	71	71	71		1	71	71	71	48	44	44	57	51	63	14	7	29	48	44	44	57	51	63	14	7	29	48	44	44	57	51	63	14	7	29	34.6	34.6	34.6	586.96	5512	5512	0	241	By MS/MS	By MS/MS	By MS/MS	By MS/MS	By MS/MS
F1MCT8	F1MCT8	4	4	3		1	4	4	3	1	1	1	1	1	4	1	1	1	1	1	1	1	1	4	1	1	1	0	0	0	0	0	3	0	0	0	6.7	6.7	4.9	71.174	638	638	0	6.5511	By MS/MS	By MS/MS	By MS/MS	By MS/MS	By MS/MS
F1MCU7;Q9N179;F1MCU4	F1MCU7;Q9N179;F1MCU4	1;1;1	1;1;1	1;1;1	;;	3	1	1	1	1	0	0	1	1	1	1	0	0	1	0	0	1	1	1	1	0	0	1	0	0	1	1	1	1	0	0	2.5	2.5	2.5	58.59	525	525;617;804	0.0038373	1.8768	By MS/MS			By MS/MS	By MS/MS
F1MD34	F1MD34	6	6	6		1	6	6	6	2	2	2	4	5	6	0	0	0	2	2	2	4	5	6	0	0	0	2	2	2	4	5	6	0	0	0	8.7	8.7	8.7	84.038	743	743	0	11.575	By MS/MS	By MS/MS	By MS/MS	By MS/MS	By MS/MS
F1MD75	F1MD75	3	3	1		1	3	3	1	3	3	3	3	3	3	3	1	3	3	3	3	3	3	3	3	1	3	1	1	1	1	1	1	1	1	1	7	7	2.8	42.222	386	386	0	5.1548	By MS/MS	By MS/MS	By MS/MS	By MS/MS	By MS/MS
F1MD77	F1MD77	5	5	5		1	5	5	5	3	1	3	4	0	2	4	0	5	3	1	3	4	0	2	4	0	5	3	1	3	4	0	2	4	0	5	4.7	4.7	4.7	177.69	1608	1608	0	5.6967	By MS/MS	By matching	By matching	By MS/MS
F1MD79	F1MD79	1	1	1		1	1	1	1	0	0	1	1	1	1	0	0	0	0	0	1	1	1	1	0	0	0	0	0	1	1	1	1	0	0	0	1.1	1.1	1.1	130.05	1178	1178	0.0052356	1.7417			By matching	By MS/MS	By MS/MS
F1MD95	F1MD95	4	4	4		1	4	4	4	4	3	3	3	2	3	3	1	2	4	3	3	3	2	3	3	1	2	4	3	3	3	2	3	3	1	2	5.2	5.2	5.2	106.45	951	951	0	17.947	By MS/MS	By MS/MS	By MS/MS	By matching	By matching
F1MDC1	F1MDC1	20	20	20		1	20	20	20	13	13	13	17	13	17	4	1	5	13	13	13	17	13	17	4	1	5	13	13	13	17	13	17	4	1	5	14.5	14.5	14.5	166.91	1554	1554	0	153.26	By MS/MS	By MS/MS	By MS/MS	By MS/MS	By MS/MS
F1MDD9	F1MDD9	3	3	3		1	3	3	3	1	1	1	1	1	2	1	1	1	1	1	1	1	1	2	1	1	1	1	1	1	1	1	2	1	1	1	2.2	2.2	2.2	152.73	1359	1359	0.0008	2.0431	By matching	By matching	By matching	By matching	By matching
F1MDH3;F1MQI1	F1MDH3	31;3	31;3	31;3		2	31	31	31	25	26	25	27	25	30	9	5	12	25	26	25	27	25	30	9	5	12	25	26	25	27	25	30	9	5	12	14.9	14.9	14.9	270.81	2550	2550;2541	0	163.29	By MS/MS	By MS/MS	By MS/MS	By MS/MS	By MS/MS
F1MDJ4	F1MDJ4	1	1	1		1	1	1	1	0	1	0	0	0	1	0	0	0	0	1	0	0	0	1	0	0	0	0	1	0	0	0	1	0	0	0	2.1	2.1	2.1	73.061	631	631	0	5.1379		By matching
F1MDM0	F1MDM0	1	1	1		1	1	1	1	0	0	0	0	1	0	0	0	0	0	0	0	0	1	0	0	0	0	0	0	0	0	1	0	0	0	0	4.5	4.5	4.5	31.053	264	264	0.0064935	1.5579					By MS/MS
P35384;F1MDM1	P35384;F1MDM1	1;1	1;1	1;1	;	2	1	1	1	1	1	1	1	1	1	0	1	1	1	1	1	1	1	1	0	1	1	1	1	1	1	1	1	0	1	1	1.3	1.3	1.3	121.17	1085	1085;1085	1	-2	By matching	By matching	By matching	By matching	By matching
Q29RM3;F1MDM4	Q29RM3;F1MDM4	6;6	6;6	6;6	;	2	6	6	6	6	6	5	6	5	5	0	0	2	6	6	5	6	5	5	0	0	2	6	6	5	6	5	5	0	0	2	18.5	18.5	18.5	21.417	189	189;189	0	23.975	By MS/MS	By MS/MS	By MS/MS	By MS/MS	By MS/MS
Q95140;F1MDN4	Q95140;F1MDN4	3;3	3;3	3;3	;	2	3	3	3	3	3	3	2	3	3	1	1	1	3	3	3	2	3	3	1	1	1	3	3	3	2	3	3	1	1	1	7.9	7.9	7.9	34.37	318	318;320	0	4.002	By MS/MS	By MS/MS	By MS/MS	By MS/MS	By MS/MS
F1MDR7	F1MDR7	5	5	5		1	5	5	5	2	3	3	4	4	5	0	0	1	2	3	3	4	4	5	0	0	1	2	3	3	4	4	5	0	0	1	2.3	2.3	2.3	254.44	2243	2243	0	19.178	By MS/MS	By MS/MS	By MS/MS	By MS/MS	By MS/MS
G3MYM8;F1MDS0	G3MYM8;F1MDS0	2;2	2;2	2;2	;	2	2	2	2	2	1	2	2	2	2	2	0	2	2	1	2	2	2	2	2	0	2	2	1	2	2	2	2	2	0	2	3.8	3.8	3.8	116.91	1077	1077;1337	0	2.9488	By MS/MS	By MS/MS	By MS/MS	By MS/MS	By MS/MS
F1MDS3	F1MDS3	2	2	2		1	2	2	2	1	1	1	1	1	2	0	0	0	1	1	1	1	1	2	0	0	0	1	1	1	1	1	2	0	0	0	3.9	3.9	3.9	70.649	640	640	0	3.0064	By MS/MS	By MS/MS	By MS/MS	By MS/MS	By MS/MS
Q2T9L8;F1MDW1	Q2T9L8;F1MDW1	1;1	1;1	1;1	;	2	1	1	1	1	1	1	1	1	1	1	0	0	1	1	1	1	1	1	1	0	0	1	1	1	1	1	1	1	0	0	1.1	1.1	1.1	100.63	898	898;898	0.0092003	1.4965	By matching	By matching	By matching	By matching	By matching
F1ME02;Q3SZA5	F1ME02;Q3SZA5	2;2	2;2	2;2	;	2	2	2	2	2	1	2	1	2	2	0	1	0	2	1	2	1	2	2	0	1	0	2	1	2	1	2	2	0	1	0	5.4	5.4	5.4	39.522	349	349;365	0.0071582	1.5383	By matching	By matching	By matching	By matching	By MS/MS
P61285;F1ME41	P61285;F1ME41	1;1	1;1	1;1	;	2	1	1	1	0	0	0	1	0	1	0	0	0	0	0	0	1	0	1	0	0	0	0	0	0	1	0	1	0	0	0	24.7	24.7	24.7	10.366	89	89;89	0	34.337				By MS/MS
F1ME72	F1ME72	1	1	1		1	1	1	1	0	0	0	0	0	0	0	0	1	0	0	0	0	0	0	0	0	1	0	0	0	0	0	0	0	0	1	4.4	4.4	4.4	31.382	275	275	1	-2
F1MEF6	F1MEF6	1	1	1		1	1	1	1	0	0	0	0	0	0	1	0	1	0	0	0	0	0	0	1	0	1	0	0	0	0	0	0	1	0	1	1.5	1.5	1.5	115.54	1033	1033	0.0052317	1.7349
Q29RV1;F1MEN8	Q29RV1;F1MEN8	18;18	18;18	18;18	;	2	18	18	18	16	16	13	15	17	17	8	8	13	16	16	13	15	17	17	8	8	13	16	16	13	15	17	17	8	8	13	26.4	26.4	26.4	72.525	643	643;643	0	60.628	By MS/MS	By MS/MS	By MS/MS	By MS/MS	By MS/MS
P11179;F1MEQ3	P11179;F1MEQ3	1;1	1;1	1;1	;	2	1	1	1	1	0	0	1	1	1	0	0	0	1	0	0	1	1	1	0	0	0	1	0	0	1	1	1	0	0	0	3.1	3.1	3.1	48.972	455	455;456	0	7.7823	By matching			By matching	By matching
F1MET0	F1MET0	8	8	8		1	8	8	8	7	5	7	6	5	8	3	1	5	7	5	7	6	5	8	3	1	5	7	5	7	6	5	8	3	1	5	11.9	11.9	11.9	85.895	751	751	0	23.182	By MS/MS	By MS/MS	By MS/MS	By MS/MS	By MS/MS
F1MEU4	F1MEU4	1	1	1		1	1	1	1	1	0	1	0	1	1	1	0	1	1	0	1	0	1	1	1	0	1	1	0	1	0	1	1	1	0	1	3.3	3.3	3.3	55.251	515	515	0	2.1233	By matching		By MS/MS		By matching
F1MF38	F1MF38	2	2	2		1	2	2	2	1	1	1	1	2	1	1	1	1	1	1	1	1	2	1	1	1	1	1	1	1	1	2	1	1	1	1	7.9	7.9	7.9	31.141	279	279	0	12.278	By MS/MS	By MS/MS	By MS/MS	By matching	By MS/MS
F1MF50;Q8MIT6;Q28021;F1N319	F1MF50;Q8MIT6	4;2;1;1	4;2;1;1	4;2;1;1	;	4	4	4	4	1	0	0	3	0	3	0	0	0	1	0	0	3	0	3	0	0	0	1	0	0	3	0	3	0	0	0	3.2	3.2	3.2	159.76	1367	1367;441;1388;1341	0	5.2013	By matching			By MS/MS
P52176;F1MF56	P52176;F1MF56	34;34	34;34	34;34	;	2	34	34	34	32	31	31	32	30	34	30	25	31	32	31	31	32	30	34	30	25	31	32	31	31	32	30	34	30	25	31	43	43	43	79.087	712	712;712	0	323.31	By MS/MS	By MS/MS	By MS/MS	By MS/MS	By MS/MS
F1MF86;Q28019	F1MF86;Q28019	2;1	2;1	2;1	;	2	2	2	2	1	0	0	0	0	0	1	0	0	1	0	0	0	0	0	1	0	0	1	0	0	0	0	0	1	0	0	1.3	1.3	1.3	211.58	1963	1963;1842	0.0015686	1.935	By MS/MS
F1MFD1	F1MFD1	1	1	1		1	1	1	1	0	0	0	1	0	1	0	0	0	0	0	0	1	0	1	0	0	0	0	0	0	1	0	1	0	0	0	2.9	2.9	2.9	63.856	586	586	0.0052474	1.7596				By matching
Q0V8F1;F1MFD6	Q0V8F1;F1MFD6	3;3	3;3	3;3	;	2	3	3	3	2	1	1	1	1	3	0	0	0	2	1	1	1	1	3	0	0	0	2	1	1	1	1	3	0	0	0	4	4	4	99.251	915	915;915	0	8.9477	By MS/MS	By MS/MS	By MS/MS	By MS/MS	By MS/MS
F1MFG9	F1MFG9	2	2	2		1	2	2	2	0	0	0	0	1	1	0	0	1	0	0	0	0	1	1	0	0	1	0	0	0	0	1	1	0	0	1	2.4	2.4	2.4	116.54	1019	1019	0	2.3052					By MS/MS
F1MFJ2	F1MFJ2	2	2	2		1	2	2	2	0	0	1	1	1	0	0	0	0	0	0	1	1	1	0	0	0	0	0	0	1	1	1	0	0	0	0	2.4	2.4	2.4	109.43	1011	1011	0	2.1364			By MS/MS	By MS/MS	By MS/MS
F1MFT4	F1MFT4	5	5	5		1	5	5	5	5	5	5	4	4	5	1	2	0	5	5	5	4	4	5	1	2	0	5	5	5	4	4	5	1	2	0	7	7	7	77.551	701	701	0	9.4831	By MS/MS	By MS/MS	By MS/MS	By MS/MS	By MS/MS
Q3SZV3;F1MG05	Q3SZV3;F1MG05	7;7	7;7	7;7	;	2	7	7	7	4	3	3	3	5	6	2	0	2	4	3	3	3	5	6	2	0	2	4	3	3	3	5	6	2	0	2	17	17	17	50.377	440	440;440	0	61.06	By MS/MS	By MS/MS	By MS/MS	By MS/MS	By MS/MS
F1MG08	F1MG08	1	1	1		1	1	1	1	0	1	1	1	1	1	0	0	0	0	1	1	1	1	1	0	0	0	0	1	1	1	1	1	0	0	0	2	2	2	57.074	511	511	0.0065789	1.6244		By MS/MS	By MS/MS	By matching	By MS/MS
F1MG56	F1MG56	1	1	1		1	1	1	1	0	0	0	1	0	1	0	0	0	0	0	0	1	0	1	0	0	0	0	0	0	1	0	1	0	0	0	2.6	2.6	2.6	53.009	457	457	0.0052239	1.7325				By MS/MS
F1MG80;Q3ZCL3	F1MG80;Q3ZCL3	2;1	2;1	2;1	;	2	2	2	2	0	1	0	2	0	2	0	0	0	0	1	0	2	0	2	0	0	0	0	1	0	2	0	2	0	0	0	7.8	7.8	7.8	35.378	309	309;309	0	2.6334		By matching		By MS/MS
F1MG90	F1MG90	7	7	7		1	7	7	7	1	1	1	3	0	7	0	0	1	1	1	1	3	0	7	0	0	1	1	1	1	3	0	7	0	0	1	3.3	3.3	3.3	354.13	3193	3193	0	7.6557	By matching	By matching	By matching	By MS/MS
F1MGC3	F1MGC3	4	1	1		1	4	1	1	2	2	3	2	3	3	2	0	2	1	1	1	1	1	1	1	0	1	1	1	1	1	1	1	1	0	1	14.2	3.7	3.7	41.386	353	353	0.0085167	1.5055	By MS/MS	By matching	By matching	By matching	By matching
F1MGK9	F1MGK9	1	1	1		1	1	1	1	0	0	0	0	0	1	0	0	0	0	0	0	0	0	1	0	0	0	0	0	0	0	0	1	0	0	0	0.9	0.9	0.9	203.94	1846	1846	0.0066372	1.666
F1MGQ5	F1MGQ5	2	2	2		1	2	2	2	0	1	2	2	0	0	1	0	0	0	1	2	2	0	0	1	0	0	0	1	2	2	0	0	1	0	0	3.7	3.7	3.7	98.64	862	862	0	2.5196		By matching	By MS/MS	By MS/MS
F1MGS9	F1MGS9	5	5	5		1	5	5	5	2	3	2	4	1	4	1	0	3	2	3	2	4	1	4	1	0	3	2	3	2	4	1	4	1	0	3	9.7	9.7	9.7	60.257	554	554	0	9.7374	By MS/MS	By MS/MS	By matching	By MS/MS	By MS/MS
F1MGV0	F1MGV0	1	1	1		1	1	1	1	0	0	0	1	0	0	0	0	0	0	0	0	1	0	0	0	0	0	0	0	0	1	0	0	0	0	0	2.5	2.5	2.5	73.056	651	651	1	-2				By MS/MS
F1MGW6	F1MGW6	2	2	2		1	2	2	2	0	0	1	1	2	2	0	0	0	0	0	1	1	2	2	0	0	0	0	0	1	1	2	2	0	0	0	3.2	3.2	3.2	52.007	470	470	0.0097155	1.4207			By MS/MS	By matching	By MS/MS
F1MGX0;Q3MHL7;F1MQ35;Q3T084;F1MP48	F1MGX0;Q3MHL7	6;6;2;2;2	6;6;2;2;2	6;6;2;2;2	;	5	6	6	6	4	4	4	4	4	6	0	0	2	4	4	4	4	4	6	0	0	2	4	4	4	4	4	6	0	0	2	9.8	9.8	9.8	58.838	530	530;531;437;531;531	0	6.9088	By MS/MS	By MS/MS	By MS/MS	By MS/MS	By matching
F1MGX4	F1MGX4	1	1	1		1	1	1	1	0	0	0	0	1	1	0	0	0	0	0	0	0	1	1	0	0	0	0	0	0	0	1	1	0	0	0	1	1	1	123.21	1110	1110	0.0031128	1.9228					By matching
F1MH07	F1MH07	1	1	1		1	1	1	1	0	0	0	1	0	0	0	0	0	0	0	0	1	0	0	0	0	0	0	0	0	1	0	0	0	0	0	1.3	1.3	1.3	118.69	1070	1070	0	2.4644				By MS/MS
Q2TBW0;F1MH20	Q2TBW0;F1MH20	1;1	1;1	1;1	;	2	1	1	1	0	1	1	1	1	1	1	1	1	0	1	1	1	1	1	1	1	1	0	1	1	1	1	1	1	1	1	1.5	1.5	1.5	53.102	475	475;475	0.0098384	1.4619		By MS/MS	By matching	By matching	By matching
F1MHC2	F1MHC2	3	3	3		1	3	3	3	1	1	1	1	1	3	0	0	0	1	1	1	1	1	3	0	0	0	1	1	1	1	1	3	0	0	0	8.4	8.4	8.4	66.356	593	593	0	7.9667	By MS/MS	By MS/MS	By MS/MS	By MS/MS	By matching
F1MHC3;Q0VD03;F1MQT9	F1MHC3;Q0VD03;F1MQT9	10;10;10	10;10;10	1;1;1	;;	3	10	10	1	8	8	8	8	8	10	5	4	8	8	8	8	8	8	10	5	4	8	1	1	1	1	1	1	1	1	1	25.1	25.1	4.4	39.953	366	366;368;771	0	65.678	By MS/MS	By MS/MS	By MS/MS	By MS/MS	By MS/MS
F1MHF7	F1MHF7	2	2	2		1	2	2	2	1	1	1	1	1	2	0	0	0	1	1	1	1	1	2	0	0	0	1	1	1	1	1	2	0	0	0	18.7	18.7	18.7	13.941	123	123	0	3.0754	By MS/MS	By matching	By matching	By MS/MS	By MS/MS
F1MHJ5;F1MR64	F1MHJ5;F1MR64	3;2	2;1	2;1	;	2	3	2	2	3	1	1	2	2	3	0	0	0	2	1	1	1	1	2	0	0	0	2	1	1	1	1	2	0	0	0	7.7	5.2	5.2	44.639	388	388;226	0.006517	1.5691	By MS/MS	By matching	By matching	By matching	By matching
F1MHJ6;Q3T003	F1MHJ6;Q3T003	2;2	2;2	2;2	;	2	2	2	2	1	1	2	1	2	2	0	0	0	1	1	2	1	2	2	0	0	0	1	1	2	1	2	2	0	0	0	16.1	16.1	16.1	19.778	168	168;176	0	2.8614	By matching	By MS/MS	By MS/MS	By matching	By MS/MS
Q29465;F1MHM5	Q29465;F1MHM5	12;12	12;12	12;12	;	2	12	12	12	4	6	9	7	9	11	2	2	3	4	6	9	7	9	11	2	2	3	4	6	9	7	9	11	2	2	3	25	25	25	59.149	528	528;528	0	20.628	By MS/MS	By MS/MS	By MS/MS	By MS/MS	By MS/MS
Q9BH13;F1MHN8	Q9BH13;F1MHN8	10;10	10;10	10;10	;	2	10	10	10	7	5	5	6	6	9	4	1	1	7	5	5	6	6	9	4	1	1	7	5	5	6	6	9	4	1	1	11.1	11.1	11.1	64.765	583	583;583	0	14.823	By MS/MS	By MS/MS	By MS/MS	By MS/MS	By MS/MS
P48035;F1MHQ4	P48035;F1MHQ4	5;5	5;5	5;5	;	2	5	5	5	2	4	4	3	4	5	1	1	4	2	4	4	3	4	5	1	1	4	2	4	4	3	4	5	1	1	4	33.3	33.3	33.3	14.678	132	132;132	0	9.4474	By MS/MS	By MS/MS	By MS/MS	By MS/MS	By MS/MS
F1MHT3;G3MZH3;F1MX93;F1MMQ6	F1MHT3;G3MZH3;F1MX93;F1MMQ6	2;1;1;1	2;1;1;1	2;1;1;1	;;;	4	2	2	2	0	0	1	0	0	2	0	0	0	0	0	1	0	0	2	0	0	0	0	0	1	0	0	2	0	0	0	1.6	1.6	1.6	216.07	1859	1859;654;1770;1845	0	2.6235			By MS/MS
Q3ZBD9;F1MHV5;Q0VC55	Q3ZBD9;F1MHV5	5;5;1	5;5;1	5;5;1	;	3	5	5	5	3	3	3	5	3	5	0	0	0	3	3	3	5	3	5	0	0	0	3	3	3	5	3	5	0	0	0	23.9	23.9	23.9	30.113	268	268;268;266	0	26.059	By MS/MS	By MS/MS	By MS/MS	By MS/MS	By MS/MS
F1MI03	F1MI03	7	7	7		1	7	7	7	3	2	2	6	3	7	0	0	0	3	2	2	6	3	7	0	0	0	3	2	2	6	3	7	0	0	0	3.8	3.8	3.8	295.86	2724	2724	0	24.684	By matching	By MS/MS	By MS/MS	By MS/MS	By MS/MS
F1MI18;F1MJK3;CON__ENSEMBL:ENSBTAP00000037665	F1MI18;F1MJK3	8;8;2	7;7;2	7;7;2	;	3	8	7	7	4	2	2	6	3	6	6	5	6	3	2	2	5	3	6	5	4	6	3	2	2	5	3	6	5	4	6	5.7	5.2	5.2	165.76	1478	1478;1480;578	0	7.0249	By MS/MS	By MS/MS	By matching	By matching	By matching
Q08DA1;F1MI32;A2VDL6;F1MR06;E1B8N5;G3N2I3;F1N1K4	Q08DA1;F1MI32;A2VDL6	12;12;6;5;3;1;1	12;12;6;5;3;1;1	12;12;6;5;3;1;1	;;	7	12	12	12	10	8	8	10	9	10	5	3	8	10	8	8	10	9	10	5	3	8	10	8	8	10	9	10	5	3	8	14.6	14.6	14.6	112.64	1021	1021;1021;1020;1033;1030;297;1099	0	30.865	By MS/MS	By MS/MS	By MS/MS	By MS/MS	By MS/MS
F1MI38	F1MI38	6	6	1		1	6	6	1	5	5	5	4	5	6	3	0	3	5	5	5	4	5	6	3	0	3	0	1	1	0	1	1	0	0	1	12.7	12.7	1.9	58.398	535	535	0	15.344	By MS/MS	By MS/MS	By MS/MS	By MS/MS	By MS/MS
F1MI60;E1BIS8	F1MI60	4;1	4;1	3;0		2	4	4	3	3	2	3	3	2	3	2	1	3	3	2	3	3	2	3	2	1	3	3	1	2	2	1	3	2	0	2	4.5	4.5	3.5	140.57	1234	1234;1305	0	5.9723	By MS/MS	By MS/MS	By MS/MS	By MS/MS	By matching
F1MIC9	F1MIC9	14	14	14		1	14	14	14	9	10	10	10	11	13	2	1	3	9	10	10	10	11	13	2	1	3	9	10	10	10	11	13	2	1	3	12.8	12.8	12.8	136.89	1239	1239	0	24.609	By MS/MS	By MS/MS	By MS/MS	By MS/MS	By MS/MS
F1MIE2	F1MIE2	4	4	4		1	4	4	4	4	4	3	4	3	4	2	1	3	4	4	3	4	3	4	2	1	3	4	4	3	4	3	4	2	1	3	13	13	13	47.897	440	440	0	21.358	By MS/MS	By MS/MS	By matching	By MS/MS	By MS/MS
F1MIE5	F1MIE5	1	1	1		1	1	1	1	0	0	0	1	0	1	0	0	0	0	0	0	1	0	1	0	0	0	0	0	0	1	0	1	0	0	0	2.7	2.7	2.7	37.403	336	336	0.0059303	1.6836				By matching
F1MIF2	F1MIF2	10	2	2		1	10	2	2	8	7	8	9	8	9	2	2	5	2	2	2	2	2	2	1	1	2	2	2	2	2	2	2	1	1	2	10.8	2.4	2.4	104.15	946	946	0	2.9346	By MS/MS	By MS/MS	By MS/MS	By MS/MS	By matching
Q2KIY5;F1MIH9	Q2KIY5;F1MIH9	4;4	4;4	4;4	;	2	4	4	4	4	3	4	4	4	4	2	1	4	4	3	4	4	4	4	2	1	4	4	3	4	4	4	4	2	1	4	8.8	8.8	8.8	65.692	589	589;589	0	20.136	By MS/MS	By MS/MS	By MS/MS	By MS/MS	By MS/MS
F1MIQ2	F1MIQ2	9	9	8		1	9	9	8	7	6	4	4	3	7	2	2	5	7	6	4	4	3	7	2	2	5	7	6	4	3	3	7	2	2	5	12.7	12.7	11.7	93.121	844	844	0	20.283	By MS/MS	By MS/MS	By MS/MS	By MS/MS	By MS/MS
F1MIU2	F1MIU2	2	2	2		1	2	2	2	1	0	1	2	1	2	0	0	0	1	0	1	2	1	2	0	0	0	1	0	1	2	1	2	0	0	0	7.5	7.5	7.5	62.124	585	585	0	11.795	By matching		By matching	By matching	By matching
Q03763;F1MIW8	Q03763;F1MIW8	6;6	6;6	6;6	;	2	6	6	6	6	3	4	4	5	4	5	1	5	6	3	4	4	5	4	5	1	5	6	3	4	4	5	4	5	1	5	6.4	6.4	6.4	112.24	1043	1043;1043	0	11.266	By MS/MS	By MS/MS	By MS/MS	By MS/MS	By MS/MS
F1MIZ7	F1MIZ7	2	2	2		1	2	2	2	1	1	1	2	2	1	0	0	1	1	1	1	2	2	1	0	0	1	1	1	1	2	2	1	0	0	1	4.1	4.1	4.1	60.304	538	538	0.0008058	2.0877	By MS/MS	By MS/MS	By MS/MS	By MS/MS	By MS/MS
F1MIZ9	F1MIZ9	1	1	1		1	1	1	1	0	0	0	1	0	0	0	0	0	0	0	0	1	0	0	0	0	0	0	0	0	1	0	0	0	0	0	3.6	3.6	3.6	55.019	497	497	0.0064609	1.5468				By MS/MS
F1MJ80	F1MJ80	1	1	1		1	1	1	1	1	0	1	1	1	1	0	0	0	1	0	1	1	1	1	0	0	0	1	0	1	1	1	1	0	0	0	2.2	2.2	2.2	55.414	491	491	0	4.3842	By MS/MS		By matching	By MS/MS	By MS/MS
Q32LM7;F1MJA8	Q32LM7;F1MJA8	1;1	1;1	1;1	;	2	1	1	1	1	0	0	0	0	0	0	0	0	1	0	0	0	0	0	0	0	0	1	0	0	0	0	0	0	0	0	5.4	5.4	5.4	28.459	240	240;240	1	-2	By MS/MS
Q3SX14;F1MJH1;F1N1I6;CON__Q3SX14	Q3SX14;F1MJH1;F1N1I6;CON__Q3SX14	24;24;22;22	24;24;22;22	24;24;22;22	;;;	4	24	24	24	22	17	17	21	18	24	13	12	13	22	17	17	21	18	24	13	12	13	22	17	17	21	18	24	13	12	13	36.1	36.1	36.1	80.73	731	731;731;781;781	0	216.43	By MS/MS	By MS/MS	By MS/MS	By MS/MS	By MS/MS
Q32LP2;F1MJJ8	Q32LP2;F1MJJ8	10;10	2;2	2;2	;	2	10	2	2	8	7	8	9	9	10	6	4	5	1	1	1	1	1	2	0	0	0	1	1	1	1	1	2	0	0	0	12.9	3.6	3.6	68.567	583	583;583	0	2.1252	By matching	By matching	By matching	By matching	By matching
F1MJP7	F1MJP7	6	6	6		1	6	6	6	5	5	6	6	6	5	0	2	1	5	5	6	6	6	5	0	2	1	5	5	6	6	6	5	0	2	1	11.9	11.9	11.9	58.622	522	522	0	9.2563	By MS/MS	By MS/MS	By MS/MS	By MS/MS	By MS/MS
Q3T0F5;F1MJQ1	Q3T0F5;F1MJQ1	5;5	5;5	5;5	;	2	5	5	5	3	3	2	4	4	5	1	1	2	3	3	2	4	4	5	1	1	2	3	3	2	4	4	5	1	1	2	26.1	26.1	26.1	23.544	207	207;207	0	11.696	By MS/MS	By MS/MS	By MS/MS	By MS/MS	By MS/MS
F1MJS9	F1MJS9	14	14	14		1	14	14	14	12	11	10	11	11	8	7	4	9	12	11	10	11	11	8	7	4	9	12	11	10	11	11	8	7	4	9	10.5	10.5	10.5	143.32	1276	1276	0	39.316	By MS/MS	By MS/MS	By MS/MS	By MS/MS	By MS/MS
F1MJU5	F1MJU5	3	3	3		1	3	3	3	0	2	1	0	2	2	0	1	0	0	2	1	0	2	2	0	1	0	0	2	1	0	2	2	0	1	0	10.5	10.5	10.5	30.554	266	266	0.0045837	1.8649		By MS/MS	By matching		By MS/MS
Q0IIF7;F1MJV5	Q0IIF7;F1MJV5	5;5	5;5	5;5	;	2	5	5	5	2	3	3	2	1	5	0	0	1	2	3	3	2	1	5	0	0	1	2	3	3	2	1	5	0	0	1	11.9	11.9	11.9	56.012	494	494;494	0	10.58	By matching	By MS/MS	By MS/MS	By MS/MS	By matching
F1MJZ7	F1MJZ7	1	1	1		1	1	1	1	0	0	0	0	0	1	0	0	1	0	0	0	0	0	1	0	0	1	0	0	0	0	0	1	0	0	1	1.9	1.9	1.9	87.074	802	802	1	-2
Q0V8B6;F1MK08	Q0V8B6;F1MK08	3;3	3;3	3;3	;	2	3	3	3	3	2	3	2	2	3	3	2	3	3	2	3	2	2	3	3	2	3	3	2	3	2	2	3	3	2	3	5.5	5.5	5.5	61.351	563	563;563	0	6.9772	By MS/MS	By matching	By MS/MS	By MS/MS	By MS/MS
Q56JZ1;F1MK30	Q56JZ1;F1MK30	1;1	1;1	1;1	;	2	1	1	1	1	1	1	1	1	1	0	0	0	1	1	1	1	1	1	0	0	0	1	1	1	1	1	1	0	0	0	5.2	5.2	5.2	24.291	211	211;293	0.0091938	1.4886	By matching	By MS/MS	By MS/MS	By MS/MS	By MS/MS
F1MKB7	F1MKB7	5	5	3		1	5	5	3	3	0	2	2	0	4	1	0	2	3	0	2	2	0	4	1	0	2	1	0	1	1	0	3	0	0	1	18.3	18.3	10.8	27.253	241	241	0	5.5964	By MS/MS		By MS/MS	By MS/MS
Q2KJG3;F1MKH6	Q2KJG3;F1MKH6	1;1	1;1	1;1	;	2	1	1	1	0	0	0	0	0	1	0	0	0	0	0	0	0	0	1	0	0	0	0	0	0	0	0	1	0	0	0	3.2	3.2	3.2	64.398	559	559;559	0	7.2329
F1MKH9	F1MKH9	1	1	1		1	1	1	1	0	0	1	0	0	0	0	0	0	0	0	1	0	0	0	0	0	0	0	0	1	0	0	0	0	0	0	7.6	7.6	7.6	20.511	184	184	0.0097834	1.4385			By MS/MS
F1MKS5	F1MKS5	5	5	4		1	5	5	4	4	2	4	4	4	5	3	1	1	4	2	4	4	4	5	3	1	1	3	2	3	3	3	4	2	1	1	10.6	10.6	7.6	60.743	536	536	0	6.2842	By MS/MS	By MS/MS	By MS/MS	By MS/MS	By matching
F1MKV9	F1MKV9	1	1	1		1	1	1	1	0	0	0	0	1	1	0	0	0	0	0	0	0	1	1	0	0	0	0	0	0	0	1	1	0	0	0	2.9	2.9	2.9	106.49	984	984	1	-2					By matching
F1MKZ3	F1MKZ3	1	1	1		1	1	1	1	0	0	0	0	0	1	0	0	0	0	0	0	0	0	1	0	0	0	0	0	0	0	0	1	0	0	0	0.7	0.7	0.7	137.65	1203	1203	1	-2
Q5E995;F1MKZ5;E1BG13	Q5E995;F1MKZ5	3;3;1	3;3;1	3;3;1	;	3	3	3	3	3	3	2	3	3	3	1	0	1	3	3	2	3	3	3	1	0	1	3	3	2	3	3	3	1	0	1	14.1	14.1	14.1	28.666	249	249;249;204	0	8.0681	By matching	By MS/MS	By MS/MS	By MS/MS	By MS/MS
Q58DA7;F1ML12	Q58DA7;F1ML12	5;5	5;5	5;5	;	2	5	5	5	2	2	3	4	2	4	0	1	0	2	2	3	4	2	4	0	1	0	2	2	3	4	2	4	0	1	0	17.4	17.4	17.4	37.297	334	334;334	0	5.217	By matching	By MS/MS	By MS/MS	By MS/MS	By matching
F1ML32	F1ML32	2	2	2		1	2	2	2	2	1	1	1	1	2	1	1	1	2	1	1	1	1	2	1	1	1	2	1	1	1	1	2	1	1	1	3.1	3.1	3.1	88.51	841	841	0	4.8034	By MS/MS	By MS/MS	By matching	By MS/MS	By matching
F1ML60	F1ML60	1	1	1		1	1	1	1	1	1	1	1	1	1	1	1	1	1	1	1	1	1	1	1	1	1	1	1	1	1	1	1	1	1	1	4.1	4.1	4.1	30.796	267	267	0.0015936	2.0283	By MS/MS	By MS/MS	By MS/MS	By MS/MS	By MS/MS
F1ML72	F1ML72	2	2	2		1	2	2	2	1	2	2	2	2	2	1	1	1	1	2	2	2	2	2	1	1	1	1	2	2	2	2	2	1	1	1	13.3	13.3	13.3	14.617	128	128	0	2.4426	By MS/MS	By MS/MS	By matching	By MS/MS	By matching
F1MLD8;Q2HJH7	F1MLD8;Q2HJH7	4;4	4;4	4;4	;	2	4	4	4	1	1	2	3	3	4	0	0	1	1	1	2	3	3	4	0	0	1	1	1	2	3	3	4	0	0	1	12.6	12.6	12.6	31.552	277	277;285	0	4.8658	By MS/MS	By matching	By MS/MS	By MS/MS	By MS/MS
F1MLE1	F1MLE1	7	7	7		1	7	7	7	4	4	4	4	3	2	6	3	4	4	4	4	4	3	2	6	3	4	4	4	4	4	3	2	6	3	4	5	5	5	171.48	1575	1575	0	7.3526	By MS/MS	By matching	By MS/MS	By MS/MS	By MS/MS
F1MLE8	F1MLE8	1	1	1		1	1	1	1	0	0	0	1	1	1	0	0	0	0	0	0	1	1	1	0	0	0	0	0	0	1	1	1	0	0	0	7.6	7.6	7.6	28.709	251	251	0	2.3125				By matching	By MS/MS
F1MLM8	F1MLM8	1	1	1		1	1	1	1	0	0	0	0	0	0	0	0	1	0	0	0	0	0	0	0	0	1	0	0	0	0	0	0	0	0	1	3.2	3.2	3.2	44.238	400	400	0.008547	1.5087
F1MLU7	F1MLU7	17	17	17		1	17	17	17	14	11	10	14	12	15	1	1	2	14	11	10	14	12	15	1	1	2	14	11	10	14	12	15	1	1	2	14.7	14.7	14.7	150.66	1302	1302	0	39.347	By MS/MS	By MS/MS	By MS/MS	By MS/MS	By MS/MS
F1MLV1;Q2KIW6	F1MLV1;Q2KIW6	4;3	4;3	4;3	;	2	4	4	4	3	1	0	2	2	4	0	0	0	3	1	0	2	2	4	0	0	0	3	1	0	2	2	4	0	0	0	11.8	11.8	11.8	44.172	389	389;389	0	6.5391	By MS/MS	By MS/MS		By MS/MS	By MS/MS
F1MLV3	F1MLV3	4	4	4		1	4	4	4	4	2	2	3	3	4	0	0	1	4	2	2	3	3	4	0	0	1	4	2	2	3	3	4	0	0	1	19.4	19.4	19.4	32.281	289	289	0	6.1578	By MS/MS	By matching	By MS/MS	By MS/MS	By MS/MS
F1MLW0;Q27976	F1MLW0	3;1	3;1	3;1		2	3	3	3	1	0	2	1	0	3	0	0	0	1	0	2	1	0	3	0	0	0	1	0	2	1	0	3	0	0	0	8.6	8.6	8.6	62.075	535	535;83	0	34.565	By matching		By MS/MS	By matching
F1MLW8;F1MLW7;F1MCF8;CON__Q1RMN8	F1MLW8;F1MLW7;F1MCF8;CON__Q1RMN8	2;1;1;1	2;1;1;1	2;1;1;1	;;;	4	2	2	2	1	2	1	2	1	1	2	2	2	1	2	1	2	1	1	2	2	2	1	2	1	2	1	1	2	2	2	11.2	11.2	11.2	24.623	233	233;234;234;234	0	4.8387	By MS/MS	By MS/MS	By MS/MS	By matching	By matching
F1MLX9	F1MLX9	7	7	7		1	7	7	7	4	5	5	5	7	6	5	2	3	4	5	5	5	7	6	5	2	3	4	5	5	5	7	6	5	2	3	16.5	16.5	16.5	51.059	454	454	0	13.646	By MS/MS	By MS/MS	By MS/MS	By MS/MS	By MS/MS
F1MLZ1	F1MLZ1	2	2	2		1	2	2	2	2	2	2	2	2	2	1	2	2	2	2	2	2	2	2	1	2	2	2	2	2	2	2	2	1	2	2	7.7	7.7	7.7	31.553	285	285	0	7.6076	By MS/MS	By MS/MS	By MS/MS	By MS/MS	By MS/MS
F1MM32	F1MM32	6	6	6		1	6	6	6	5	5	5	5	5	6	4	5	4	5	5	5	5	5	6	4	5	4	5	5	5	5	5	6	4	5	4	11.8	11.8	11.8	62.886	567	567	0	11.955	By MS/MS	By MS/MS	By MS/MS	By MS/MS	By MS/MS
Q3MHM6;F1MM34	Q3MHM6;F1MM34	3;3	3;3	3;3	;	2	3	3	3	2	0	2	1	1	1	0	0	0	2	0	2	1	1	1	0	0	0	2	0	2	1	1	1	0	0	0	4.9	4.9	4.9	100.13	906	906;906	0	4.8048	By MS/MS		By MS/MS	By matching	By matching
F1MM57	F1MM57	8	3	3		1	8	3	3	7	7	7	6	7	7	5	3	5	2	2	2	1	2	2	2	0	1	2	2	2	1	2	2	2	0	1	3.7	1.8	1.8	232.36	2042	2042	0	3.3437	By MS/MS	By matching	By MS/MS	By MS/MS	By matching
F1MM68;P28053;F1MT97	F1MM68;P28053;F1MT97	2;2;2	2;2;2	2;2;2	;;	3	2	2	2	2	1	1	2	0	0	0	0	0	2	1	1	2	0	0	0	0	0	2	1	1	2	0	0	0	0	0	5.5	5.5	5.5	45.114	398	398;469;469	0	2.9651	By MS/MS	By MS/MS	By matching	By MS/MS
F1MM71	F1MM71	4	4	4		1	4	4	4	2	2	3	3	4	4	0	0	0	2	2	3	3	4	4	0	0	0	2	2	3	3	4	4	0	0	0	10.1	10.1	10.1	54.36	474	474	0	19.576	By MS/MS	By MS/MS	By MS/MS	By MS/MS	By MS/MS
Q2TBQ8;F1MM83	Q2TBQ8;F1MM83	2;2	2;2	2;2	;	2	2	2	2	0	1	0	0	1	1	0	0	0	0	1	0	0	1	1	0	0	0	0	1	0	0	1	1	0	0	0	10.1	10.1	10.1	27.547	258	258;258	0.0038462	1.8894		By matching			By MS/MS
F1MMA0	F1MMA0	3	3	3		1	3	3	3	1	1	1	2	3	3	1	0	1	1	1	1	2	3	3	1	0	1	1	1	1	2	3	3	1	0	1	5	5	5	95.392	894	894	0	7.4398	By MS/MS	By matching	By MS/MS	By MS/MS	By MS/MS
F1MMB8;Q3ZBT0	F1MMB8;Q3ZBT0	8;7	8;7	8;7	;	2	8	8	8	3	5	7	7	6	7	2	0	4	3	5	7	7	6	7	2	0	4	3	5	7	7	6	7	2	0	4	32.5	32.5	32.5	40.535	381	381;381	0	20.487	By MS/MS	By MS/MS	By MS/MS	By MS/MS	By MS/MS
F1MMD7;Q3T052;CON__Q3T052	F1MMD7;Q3T052;CON__Q3T052	11;10;10	11;10;10	11;10;10	;;	3	11	11	11	9	9	8	9	9	10	7	5	11	9	9	8	9	9	10	7	5	11	9	9	8	9	9	10	7	5	11	12.3	12.3	12.3	101.53	916	916;916;916	0	17.232	By MS/MS	By MS/MS	By MS/MS	By MS/MS	By MS/MS
F1MMK2	F1MMK2	7	7	7		1	7	7	7	5	5	5	6	6	6	3	2	5	5	5	5	6	6	6	3	2	5	5	5	5	6	6	6	3	2	5	15	15	15	59.336	515	515	0	9.0175	By MS/MS	By MS/MS	By MS/MS	By MS/MS	By MS/MS
F1MMK8	F1MMK8	7	7	7		1	7	7	7	6	6	6	6	6	7	1	1	1	6	6	6	6	6	7	1	1	1	6	6	6	6	6	7	1	1	1	11.9	11.9	11.9	71.346	623	623	0	9.9523	By MS/MS	By MS/MS	By MS/MS	By MS/MS	By MS/MS
F1MMK9;P00978;CON__P00978	F1MMK9;P00978;CON__P00978	8;7;7	8;7;7	8;7;7	;;	3	8	8	8	6	5	6	6	6	8	6	5	6	6	5	6	6	6	8	6	5	6	6	5	6	6	6	8	6	5	6	21.9	21.9	21.9	39.293	352	352;352;352	0	26.18	By MS/MS	By MS/MS	By MS/MS	By MS/MS	By MS/MS
F1MMN9	F1MMN9	1	1	1		1	1	1	1	0	0	0	1	1	1	0	0	1	0	0	0	1	1	1	0	0	1	0	0	0	1	1	1	0	0	1	1.3	1.3	1.3	91.569	816	816	0.0071685	1.5448				By MS/MS	By MS/MS
F1MMR6;P80209	F1MMR6;P80209	13;12	13;12	13;12	;	2	13	13	13	10	9	10	10	9	12	8	8	10	10	9	10	10	9	12	8	8	10	10	9	10	10	9	12	8	8	10	32.3	32.3	32.3	44.704	412	412;390	0	33.216	By MS/MS	By MS/MS	By MS/MS	By MS/MS	By MS/MS
F1MMR8	F1MMR8	1	1	1		1	1	1	1	1	1	1	1	1	1	0	0	0	1	1	1	1	1	1	0	0	0	1	1	1	1	1	1	0	0	0	9.3	9.3	9.3	18.648	172	172	0	6.3273	By matching	By MS/MS	By MS/MS	By MS/MS	By matching
F1MMT2	F1MMT2	1	1	1		1	1	1	1	0	0	0	0	0	1	0	0	0	0	0	0	0	0	1	0	0	0	0	0	0	0	0	1	0	0	0	0.6	0.6	0.6	339.41	3085	3085	1	-2
F1MMW8;P35541;E1BJF9	F1MMW8;P35541;E1BJF9	2;1;1	2;1;1	1;1;1	;;	3	2	2	1	2	1	0	1	1	1	1	0	1	2	1	0	1	1	1	1	0	1	1	1	0	1	1	1	1	0	1	16.8	16.8	7.6	14.491	131	131;130;130	0	2.6311	By MS/MS	By matching		By MS/MS	By MS/MS
F1MN61	F1MN61	19	19	19		1	19	19	19	8	11	13	11	11	15	3	2	4	8	11	13	11	11	15	3	2	4	8	11	13	11	11	15	3	2	4	17.7	17.7	17.7	137.18	1188	1188	0	35.787	By MS/MS	By MS/MS	By MS/MS	By MS/MS	By MS/MS
F1MN93	F1MN93	2	2	2		1	2	2	2	0	0	0	2	2	1	0	0	0	0	0	0	2	2	1	0	0	0	0	0	0	2	2	1	0	0	0	4.7	4.7	4.7	91.164	769	769	0	3.4489				By MS/MS	By MS/MS
F1MNA8	F1MNA8	2	2	2		1	2	2	2	1	1	1	1	1	1	1	0	1	1	1	1	1	1	1	1	0	1	1	1	1	1	1	1	1	0	1	1.8	1.8	1.8	154.04	1375	1375	0.0097971	1.4452	By matching	By MS/MS	By matching	By MS/MS	By matching
Q3SYU9;F1MNN6	Q3SYU9;F1MNN6	22;22	22;22	22;22	;	2	22	22	22	17	18	18	18	18	21	8	8	11	17	18	18	18	18	21	8	8	11	17	18	18	18	18	21	8	8	11	25.1	25.1	25.1	98.923	890	890;890	0	47.51	By MS/MS	By MS/MS	By MS/MS	By MS/MS	By MS/MS
P00442;F1MNQ4	P00442;F1MNQ4	2;2	2;2	2;2	;	2	2	2	2	2	2	2	2	2	2	2	0	1	2	2	2	2	2	2	2	0	1	2	2	2	2	2	2	2	0	1	16.4	16.4	16.4	15.682	152	152;152	0	5.0424	By MS/MS	By MS/MS	By MS/MS	By MS/MS	By MS/MS
F1MNS5	F1MNS5	7	7	7		1	7	7	7	5	5	5	6	5	7	4	5	4	5	5	5	6	5	7	4	5	4	5	5	5	6	5	7	4	5	4	7.9	7.9	7.9	104.39	924	924	0	8.1665	By MS/MS	By MS/MS	By MS/MS	By MS/MS	By MS/MS
F1MNS8	F1MNS8	6	6	6		1	6	6	6	4	4	2	4	3	6	1	1	0	4	4	2	4	3	6	1	1	0	4	4	2	4	3	6	1	1	0	36.8	36.8	36.8	20.688	182	182	0	26.951	By MS/MS	By MS/MS	By MS/MS	By MS/MS	By MS/MS
F1MNV8	F1MNV8	8	8	8		1	8	8	8	7	4	7	6	6	8	1	1	2	7	4	7	6	6	8	1	1	2	7	4	7	6	6	8	1	1	2	9	9	9	130.85	1194	1194	0	37.466	By MS/MS	By MS/MS	By MS/MS	By MS/MS	By MS/MS
F1MNW4;CON__Q9TRI1	F1MNW4;CON__Q9TRI1	10;9	10;9	10;9	;	2	10	10	10	6	9	9	7	5	5	6	7	8	6	9	9	7	5	5	6	7	8	6	9	9	7	5	5	6	7	8	10	10	10	106.16	946	946;946	0	13.294	By MS/MS	By MS/MS	By MS/MS	By MS/MS	By matching
F1MP10	F1MP10	1	1	1		1	1	1	1	1	1	1	1	1	1	0	0	0	1	1	1	1	1	1	0	0	0	1	1	1	1	1	1	0	0	0	2.3	2.3	2.3	54.15	478	478	0.0066128	1.6553	By MS/MS	By matching	By MS/MS	By matching	By MS/MS
F1MPA1	F1MPA1	2	2	2		1	2	2	2	1	0	1	2	2	2	0	0	0	1	0	1	2	2	2	0	0	0	1	0	1	2	2	2	0	0	0	2.3	2.3	2.3	109.47	963	963	0.0015773	1.9713	By MS/MS		By matching	By MS/MS	By MS/MS
F1MPE1	F1MPE1	8	8	8		1	8	8	8	6	5	6	4	4	8	5	4	7	6	5	6	4	4	8	5	4	7	6	5	6	4	4	8	5	4	7	5.8	5.8	5.8	161.72	1447	1447	0	12.414	By MS/MS	By MS/MS	By MS/MS	By MS/MS	By MS/MS
F1MPE5;Q3B7N3	F1MPE5;Q3B7N3	5;3	5;3	5;3	;	2	5	5	5	3	3	3	5	4	5	0	0	0	3	3	3	5	4	5	0	0	0	3	3	3	5	4	5	0	0	0	7.5	7.5	7.5	125.02	1110	1110;422	0	17.241	By MS/MS	By MS/MS	By MS/MS	By MS/MS	By MS/MS
F1MPE9	F1MPE9	3	3	3		1	3	3	3	2	2	2	2	1	3	1	0	1	2	2	2	2	1	3	1	0	1	2	2	2	2	1	3	1	0	1	1.6	1.6	1.6	265.28	2471	2471	0	8.1971	By MS/MS	By MS/MS	By MS/MS	By matching	By matching
Q1LZB6;F1MPH9	Q1LZB6;F1MPH9	2;2	2;2	2;2	;	2	2	2	2	1	0	0	2	0	0	0	0	0	1	0	0	2	0	0	0	0	0	1	0	0	2	0	0	0	0	0	2.8	2.8	2.8	78.327	708	708;708	0	4.8963	By matching			By MS/MS
F1MPJ8	F1MPJ8	6	6	6		1	6	6	6	3	1	1	4	3	6	1	1	1	3	1	1	4	3	6	1	1	1	3	1	1	4	3	6	1	1	1	16	16	16	50.295	474	474	0	10.147	By MS/MS	By MS/MS	By MS/MS	By MS/MS	By MS/MS
F1MPL6	F1MPL6	3	1	1		1	3	1	1	1	1	2	1	1	3	1	0	3	0	0	1	0	0	1	0	0	1	0	0	1	0	0	1	0	0	1	10	2.8	2.8	40.407	359	359	0.0015649	1.9274	By matching	By matching	By MS/MS	By matching	By matching
F1MQ37;Q27991;F1MYM9;F1MM07;F1MZX6;Q9BE39;F1N775;Q9BE40;E1BP87;Q9BE41;F1N2G0;F1MTZ2;F1MRC2	F1MQ37	78;9;7;1;1;1;1;1;1;1;1;1;1	78;9;7;1;1;1;1;1;1;1;1;1;1	73;5;3;0;0;0;0;0;0;0;0;0;0		13	78	78	73	64	66	68	69	65	73	37	28	42	64	66	68	69	65	73	37	28	42	59	61	63	64	60	68	34	25	38	35.5	35.5	33.6	227.1	1964	1964;1976;1973;1933;1934;1935;1937;1938;1939;1940;1940;1940;1940	0	323.31	By MS/MS	By MS/MS	By MS/MS	By MS/MS	By MS/MS
F1MQ57;F1MSE4	F1MQ57;F1MSE4	2;1	2;1	2;1	;	2	2	2	2	0	1	0	0	1	1	0	0	0	0	1	0	0	1	1	0	0	0	0	1	0	0	1	1	0	0	0	3.6	3.6	3.6	77.922	713	713;343	0	2.1635		By MS/MS			By MS/MS
F1MQ65;F1MMC7	F1MQ65	3;1	3;1	3;1		2	3	3	3	0	0	0	0	1	3	0	0	0	0	0	0	0	1	3	0	0	0	0	0	0	0	1	3	0	0	0	3.1	3.1	3.1	126.98	1108	1108;1098	0	3.2188					By matching
G5E6K6;F1MQ90	G5E6K6;F1MQ90	2;2	2;2	2;2	;	2	2	2	2	2	1	1	2	0	2	0	0	0	2	1	1	2	0	2	0	0	0	2	1	1	2	0	2	0	0	0	3.4	3.4	3.4	60.179	525	525;647	0	3.3257	By MS/MS	By matching	By matching	By MS/MS
Q8HXK9;F1MQF6	Q8HXK9;F1MQF6	1;1	1;1	1;1	;	2	1	1	1	1	1	1	1	1	1	0	0	1	1	1	1	1	1	1	0	0	1	1	1	1	1	1	1	0	0	1	5.6	5.6	5.6	21.917	195	195;195	0.003867	1.9101	By matching	By matching	By matching	By MS/MS	By matching
F1MQG6;A7Z082	F1MQG6	5;1	5;1	5;1		2	5	5	5	3	3	4	2	2	3	0	0	0	3	3	4	2	2	3	0	0	0	3	3	4	2	2	3	0	0	0	5.4	5.4	5.4	150.75	1336	1336;582	0	14.588	By matching	By MS/MS	By MS/MS	By matching	By matching
F1MQH0	F1MQH0	1	1	1		1	1	1	1	0	0	0	1	1	0	0	0	0	0	0	0	1	1	0	0	0	0	0	0	0	1	1	0	0	0	0	2.5	2.5	2.5	83.861	727	727	0.0098108	1.4482				By matching	By MS/MS
F1MQH8	F1MQH8	2	2	2		1	2	2	2	1	1	0	1	0	2	1	0	0	1	1	0	1	0	2	1	0	0	1	1	0	1	0	2	1	0	0	2.3	2.3	2.3	99.516	862	862	0	2.8472	By matching	By matching		By matching
F1MT60;F1MQI3	F1MT60;F1MQI3	1;1	1;1	1;1	;	2	1	1	1	1	1	1	1	1	1	1	1	0	1	1	1	1	1	1	1	1	0	1	1	1	1	1	1	1	1	0	0.2	0.2	0.2	567.73	4888	4888;6909	1	-2	By matching	By matching	By matching	By matching	By matching
F1MQJ0	F1MQJ0	1	1	1		1	1	1	1	0	1	0	0	0	0	0	0	1	0	1	0	0	0	0	0	0	1	0	1	0	0	0	0	0	0	1	0.8	0.8	0.8	141.24	1226	1226	0.00522	1.731		By MS/MS
F1MQU4	F1MQU4	4	4	4		1	4	4	4	1	2	1	2	1	3	0	0	0	1	2	1	2	1	3	0	0	0	1	2	1	2	1	3	0	0	0	7.1	7.1	7.1	106.22	921	921	0	6.2522	By MS/MS	By MS/MS	By matching	By MS/MS	By matching
F1MR20;F1MSK3;Q08DN7	F1MR20;F1MSK3;Q08DN7	2;2;2	2;2;2	2;2;2	;;	3	2	2	2	1	1	1	2	2	2	0	0	1	1	1	1	2	2	2	0	0	1	1	1	1	2	2	2	0	0	1	2.7	2.7	2.7	88.831	774	774;784;844	0	2.2024	By matching	By matching	By matching	By MS/MS	By MS/MS
G3N2M9;F1MR50	G3N2M9;F1MR50	1;1	1;1	1;1	;	2	1	1	1	0	0	0	1	0	0	0	0	0	0	0	0	1	0	0	0	0	0	0	0	0	1	0	0	0	0	0	1.8	1.8	1.8	56.993	500	500;744	1	-2				By MS/MS
Q3T0V2;F1MR63	Q3T0V2;F1MR63	5;5	5;5	5;5	;	2	5	5	5	4	3	5	5	4	5	1	2	2	4	3	5	5	4	5	1	2	2	4	3	5	5	4	5	1	2	2	11.8	11.8	11.8	41.753	373	373;501	0	4.8097	By MS/MS	By matching	By MS/MS	By MS/MS	By MS/MS
F1N161;F1MR96;F1MD74;G3N2N7;P20811	F1N161;F1MR96;F1MD74;G3N2N7;P20811	20;20;19;16;11	20;20;19;16;11	20;20;19;16;11	;;;;	5	20	20	20	12	9	13	13	10	20	7	2	4	12	9	13	13	10	20	7	2	4	12	9	13	13	10	20	7	2	4	30	30	30	84.219	786	786;799;697;438;705	0	193.51	By MS/MS	By MS/MS	By MS/MS	By MS/MS	By MS/MS
F1MRE5	F1MRE5	4	4	4		1	4	4	4	4	3	2	4	2	4	0	0	0	4	3	2	4	2	4	0	0	0	4	3	2	4	2	4	0	0	0	12.7	12.7	12.7	60.581	528	528	0	37.334	By MS/MS	By MS/MS	By MS/MS	By MS/MS	By MS/MS
F1MRG6	F1MRG6	4	4	2		1	4	4	2	3	3	4	3	3	4	3	2	3	3	3	4	3	3	4	3	2	3	1	1	2	1	1	2	1	1	1	12.4	12.4	7.6	42.656	394	394	0	11.911	By MS/MS	By MS/MS	By MS/MS	By MS/MS	By MS/MS
F1MRU4	F1MRU4	1	1	1		1	1	1	1	1	0	0	0	0	1	0	0	0	1	0	0	0	0	1	0	0	0	1	0	0	0	0	1	0	0	0	0.3	0.3	0.3	467.57	4079	4079	0.0097765	1.4381	By matching
F1MRZ8	F1MRZ8	3	3	3		1	3	3	3	1	1	1	1	1	3	0	0	0	1	1	1	1	1	3	0	0	0	1	1	1	1	1	3	0	0	0	8.3	8.3	8.3	40.056	350	350	0	10.161	By MS/MS	By MS/MS	By MS/MS	By MS/MS	By MS/MS
Q0VCU1;F1MS05	Q0VCU1;F1MS05	13;13	13;13	13;13	;	2	13	13	13	9	8	12	11	10	12	2	5	5	9	8	12	11	10	12	2	5	5	9	8	12	11	10	12	2	5	5	14.4	14.4	14.4	98.203	889	889;889	0	80.666	By matching	By MS/MS	By MS/MS	By MS/MS	By MS/MS
Q32KY0;F1MS32	Q32KY0;F1MS32	1;1	1;1	1;1	;	2	1	1	1	0	0	0	0	0	1	0	0	1	0	0	0	0	0	1	0	0	1	0	0	0	0	0	1	0	0	1	6.3	6.3	6.3	21.401	189	189;189	0	4.9598
Q3SYX0;F1MS38	Q3SYX0;F1MS38	2;2	2;2	2;2	;	2	2	2	2	1	1	1	2	1	2	0	0	1	1	1	1	2	1	2	0	0	1	1	1	1	2	1	2	0	0	1	7.8	7.8	7.8	41.627	384	384;384	0	2.8006	By MS/MS	By MS/MS	By MS/MS	By MS/MS	By matching
O02751;F1MS40	O02751;F1MS40	13;13	13;13	12;12	;	2	13	13	12	11	9	11	13	12	12	5	3	5	11	9	11	13	12	12	5	3	5	10	9	11	12	11	11	4	2	4	27.9	27.9	26.5	66.324	592	592;592	0	272.9	By MS/MS	By MS/MS	By MS/MS	By MS/MS	By MS/MS
F1MS56	F1MS56	5	5	5		1	5	5	5	5	4	4	5	4	4	1	2	3	5	4	4	5	4	4	1	2	3	5	4	4	5	4	4	1	2	3	9.4	9.4	9.4	59.949	542	542	0	6.9023	By MS/MS	By matching	By MS/MS	By MS/MS	By matching
F1MS60	F1MS60	1	1	1		1	1	1	1	1	1	0	1	1	1	1	1	0	1	1	0	1	1	1	1	1	0	1	1	0	1	1	1	1	1	0	1.4	1.4	1.4	137.74	1289	1289	0	2.6474	By matching	By matching		By MS/MS	By matching
F1MS77	F1MS77	2	2	2		1	2	2	2	2	2	2	2	2	2	1	1	2	2	2	2	2	2	2	1	1	2	2	2	2	2	2	2	1	1	2	6.1	6.1	6.1	45.31	427	427	0	3.4517	By matching	By MS/MS	By MS/MS	By MS/MS	By MS/MS
P45478;F1MSA1	P45478;F1MSA1	1;1	1;1	1;1	;	2	1	1	1	1	1	0	1	1	1	1	0	0	1	1	0	1	1	1	1	0	0	1	1	0	1	1	1	1	0	0	4.9	4.9	4.9	34.142	306	306;306	0	2.5058	By MS/MS	By MS/MS		By MS/MS	By matching
F1MSA6;Q148I8;F1MXG6;A5PJJ1;A6QP90	F1MSA6;Q148I8;F1MXG6;A5PJJ1	7;7;6;6;2	5;5;4;5;1	1;1;1;1;1	;;;	5	7	5	1	3	6	2	2	6	1	5	1	3	1	4	0	0	4	0	3	0	1	0	0	0	0	0	0	1	0	0	16.6	13	3.3	44.727	391	391;416;384;401;405	0	12.083	By MS/MS	By MS/MS	By matching	By matching	By MS/MS
Q2TBU9;F1MSD2	Q2TBU9;F1MSD2	3;3	3;3	3;3	;	2	3	3	3	0	0	0	2	0	2	0	0	0	0	0	0	2	0	2	0	0	0	0	0	0	2	0	2	0	0	0	7.8	7.8	7.8	51.169	463	463;463	0	2.6749				By MS/MS
F1MSI2	F1MSI2	17	17	17		1	17	17	17	14	13	13	15	11	16	0	0	0	14	13	13	15	11	16	0	0	0	14	13	13	15	11	16	0	0	0	11.5	11.5	11.5	215.2	2032	2032	0	64.162	By MS/MS	By MS/MS	By MS/MS	By MS/MS	By MS/MS
F1MSM3	F1MSM3	4	4	4		1	4	4	4	3	2	3	3	0	4	0	0	2	3	2	3	3	0	4	0	0	2	3	2	3	3	0	4	0	0	2	2	2	2	269.56	2534	2534	0	9.0034	By MS/MS	By MS/MS	By MS/MS	By MS/MS
F1MSN5	F1MSN5	1	1	1		1	1	1	1	0	0	0	0	0	0	0	0	1	0	0	0	0	0	0	0	0	1	0	0	0	0	0	0	0	0	1	2.3	2.3	2.3	71.767	640	640	1	-2
O19131;F1MSX5	O19131;F1MSX5	1;1	1;1	1;1	;	2	1	1	1	1	1	1	1	1	1	0	0	1	1	1	1	1	1	1	0	0	1	1	1	1	1	1	1	0	0	1	2.8	2.8	2.8	51.368	471	471;471	0	2.1376	By MS/MS	By MS/MS	By MS/MS	By MS/MS	By MS/MS
F1MSZ6	F1MSZ6	18	18	1		1	18	18	1	17	18	18	18	18	16	16	12	17	17	18	18	18	18	16	16	12	17	1	1	1	1	1	1	1	1	1	36.1	36.1	1.9	52.44	465	465	0	73.18	By MS/MS	By MS/MS	By MS/MS	By MS/MS	By MS/MS
F1MT12	F1MT12	2	2	2		1	2	2	2	2	2	2	2	2	2	2	0	1	2	2	2	2	2	2	2	0	1	2	2	2	2	2	2	2	0	1	3.2	3.2	3.2	79.086	717	717	0	8.2188	By matching	By MS/MS	By MS/MS	By MS/MS	By MS/MS
G3N0X7;G3N3N3;F1MT19	G3N0X7;G3N3N3;F1MT19	1;1;1	1;1;1	1;1;1	;;	3	1	1	1	1	1	1	0	1	1	0	0	1	1	1	1	0	1	1	0	0	1	1	1	1	0	1	1	0	0	1	2.2	2.2	2.2	56.639	500	500;508;757	1	-2	By MS/MS	By MS/MS	By MS/MS		By MS/MS
F1MT41	F1MT41	7	7	7		1	7	7	7	2	2	4	1	2	3	4	5	7	2	2	4	1	2	3	4	5	7	2	2	4	1	2	3	4	5	7	7.9	7.9	7.9	98.895	882	882	0	10.073	By MS/MS	By matching	By MS/MS	By matching	By matching
F1MTC2;Q3MHH4	F1MTC2;Q3MHH4	2;2	2;2	2;2	;	2	2	2	2	1	1	1	2	1	2	0	0	0	1	1	1	2	1	2	0	0	0	1	1	1	2	1	2	0	0	0	3.2	3.2	3.2	87.316	774	774;775	0	8.2619	By MS/MS	By MS/MS	By MS/MS	By MS/MS	By MS/MS
F1MTG3	F1MTG3	10	10	10		1	10	10	10	3	3	1	6	0	10	0	0	0	3	3	1	6	0	10	0	0	0	3	3	1	6	0	10	0	0	0	11.4	11.4	11.4	145.5	1332	1332	0	25.699	By MS/MS	By matching	By MS/MS	By MS/MS
F1MTI7;P69678;F1N5T0	F1MTI7;P69678;F1N5T0	1;1;1	1;1;1	1;1;1	;;	3	1	1	1	1	0	0	1	1	1	0	0	0	1	0	0	1	1	1	0	0	0	1	0	0	1	1	1	0	0	0	7.8	7.8	7.8	16.446	154	154;176;177	0.0052395	1.7473	By matching			By MS/MS	By MS/MS
F1MTN1	F1MTN1	5	5	5		1	5	5	5	4	3	3	4	5	3	2	2	4	4	3	3	4	5	3	2	2	4	4	3	3	4	5	3	2	2	4	7.3	7.3	7.3	86.536	784	784	0	14.552	By MS/MS	By MS/MS	By MS/MS	By MS/MS	By MS/MS
Q2KJH4;F1MTP5	Q2KJH4;F1MTP5	20;20	20;20	20;20	;	2	20	20	20	18	15	15	17	16	19	11	11	10	18	15	15	17	16	19	11	11	10	18	15	15	17	16	19	11	11	10	38.6	38.6	38.6	66.257	606	606;606	0	52.695	By MS/MS	By MS/MS	By MS/MS	By MS/MS	By MS/MS
F1MTR4	F1MTR4	2	2	2		1	2	2	2	1	2	2	0	1	0	2	2	2	1	2	2	0	1	0	2	2	2	1	2	2	0	1	0	2	2	2	3.1	3.1	3.1	64.416	610	610	0	2.1724	By matching	By MS/MS	By MS/MS		By matching
Q95JC7;F1MTV5	Q95JC7;F1MTV5	2;2	2;2	2;2	;	2	2	2	2	1	1	2	1	1	2	1	1	1	1	1	2	1	1	2	1	1	1	1	1	2	1	1	2	1	1	1	4.5	4.5	4.5	56.447	539	539;539	0	2.4836	By matching	By matching	By MS/MS	By matching	By matching
Q3SZJ0;F1MTV7	Q3SZJ0;F1MTV7	6;6	6;6	6;6	;	2	6	6	6	5	3	5	5	4	6	2	1	1	5	3	5	5	4	6	2	1	1	5	3	5	5	4	6	2	1	1	14	14	14	52.742	473	473;473	0	12.836	By MS/MS	By MS/MS	By MS/MS	By MS/MS	By MS/MS
Q3T160;F1MTV9;E1BCL3;F1ML96	Q3T160;F1MTV9;E1BCL3	4;4;3;1	4;4;3;1	4;4;3;1	;;	4	4	4	4	4	2	3	4	2	3	2	2	2	4	2	3	4	2	3	2	2	2	4	2	3	4	2	3	2	2	2	17.3	17.3	17.3	32.703	294	294;294;290;270	0	12.243	By MS/MS	By MS/MS	By MS/MS	By MS/MS	By MS/MS
F1MTX6	F1MTX6	5	5	5		1	5	5	5	4	3	4	4	3	5	2	2	4	4	3	4	4	3	5	2	2	4	4	3	4	4	3	5	2	2	4	7.6	7.6	7.6	76.608	672	672	0	13.836	By MS/MS	By MS/MS	By MS/MS	By MS/MS	By MS/MS
Q3SYZ4;F1MTX7	Q3SYZ4;F1MTX7	4;4	4;4	4;4	;	2	4	4	4	4	3	2	3	4	4	1	0	2	4	3	2	3	4	4	1	0	2	4	3	2	3	4	4	1	0	2	9.8	9.8	9.8	57.035	501	501;501	0	8.2266	By MS/MS	By MS/MS	By MS/MS	By MS/MS	By MS/MS
F1MTY9;Q3T0J4	F1MTY9;Q3T0J4	2;1	2;1	2;1	;	2	2	2	2	1	1	1	0	0	2	0	0	0	1	1	1	0	0	2	0	0	0	1	1	1	0	0	2	0	0	0	8.1	8.1	8.1	37.555	334	334;194	0	2.8889	By MS/MS	By MS/MS	By matching
F1MTZ0;Q3SZX2	F1MTZ0;Q3SZX2	2;1	2;1	2;1	;	2	2	2	2	1	0	1	1	0	2	0	0	0	1	0	1	1	0	2	0	0	0	1	0	1	1	0	2	0	0	0	13	13	13	22.995	207	207;207	0	2.6291	By MS/MS		By matching	By MS/MS
F1MU08;P18493	F1MU08;P18493	2;1	2;1	2;1	;	2	2	2	2	0	0	1	1	1	2	0	0	0	0	0	1	1	1	2	0	0	0	0	0	1	1	1	2	0	0	0	2.6	2.6	2.6	113.37	1016	1016;1016	0	4.4679			By matching	By matching	By matching
F1MU34	F1MU34	3	3	3		1	3	3	3	1	2	2	1	3	2	1	1	1	1	2	2	1	3	2	1	1	1	1	2	2	1	3	2	1	1	1	3.3	3.3	3.3	107.06	942	942	0	2.613	By matching	By matching	By matching	By matching	By MS/MS
Q9TRY0;F1MU79	Q9TRY0;F1MU79	5;5	5;5	5;5	;	2	5	5	5	1	2	2	1	1	4	0	0	0	1	2	2	1	1	4	0	0	0	1	2	2	1	1	4	0	0	0	13.5	13.5	13.5	51.529	459	459;459	0	7.7588	By matching	By MS/MS	By MS/MS	By matching	By matching
F1MU84	F1MU84	6	6	6		1	6	6	6	4	3	5	4	5	6	1	1	4	4	3	5	4	5	6	1	1	4	4	3	5	4	5	6	1	1	4	11	11	11	58.578	527	527	0	6.6413	By MS/MS	By matching	By MS/MS	By MS/MS	By MS/MS
F1MUA7	F1MUA7	6	6	6		1	6	6	6	4	2	3	4	3	5	0	0	0	4	2	3	4	3	5	0	0	0	4	2	3	4	3	5	0	0	0	12	12	12	69.025	609	609	0	10.846	By MS/MS	By MS/MS	By MS/MS	By MS/MS	By MS/MS
Q32S29;Q2M2T1;Q2KII5;P62808;F2Z4F9;F2Z4E8;F1MUD2;Q32L48;G3N068;G3MWH4;G3MXP6;G5E6I9;G3N011;E1B7N8;E1BDE9;G3MYB1;E1BM22;G3N1F3;G3MXT2;F1MJU1;G3MZ91;E1BL10;E1BLK2;E1BL49;E1BKX5;E1B896;E1B975	Q32S29;Q2M2T1;Q2KII5;P62808;F2Z4F9;F2Z4E8;F1MUD2;Q32L48;G3N068;G3MWH4;G3MXP6;G5E6I9;G3N011;E1B7N8;E1BDE9;G3MYB1;E1BM22	6;6;6;6;6;6;6;5;5;5;5;4;4;4;3;3;3;2;2;2;2;2;2;2;2;1;1	6;6;6;6;6;6;6;5;5;5;5;4;4;4;3;3;3;2;2;2;2;2;2;2;2;1;1	2;2;2;2;2;2;2;2;2;2;2;1;2;2;2;2;2;1;2;2;2;2;1;2;1;1;1	;;;;;;;;;;;;;;;;	27	6	6	2	6	6	6	5	6	5	5	5	5	6	6	6	5	6	5	5	5	5	2	2	2	2	2	2	2	2	2	41.3	41.3	7.9	13.926	126	126;126;126;126;126;126;126;126;126;126;135;126;126;127;125;126;126;126;126;132;133;133;133;135;135;126;135	0	44.532	By MS/MS	By MS/MS	By MS/MS	By MS/MS	By MS/MS
F1MUF4;Q58D55	F1MUF4;Q58D55	5;4	5;4	5;4	;	2	5	5	5	4	3	4	4	4	5	4	1	3	4	3	4	4	4	5	4	1	3	4	3	4	4	4	5	4	1	3	8.6	8.6	8.6	73.474	653	653;653	0	8.3676	By MS/MS	By MS/MS	By MS/MS	By MS/MS	By MS/MS
F1MUM9	F1MUM9	2	2	2		1	2	2	2	0	0	0	0	0	2	0	0	0	0	0	0	0	0	2	0	0	0	0	0	0	0	0	2	0	0	0	2.6	2.6	2.6	130.5	1176	1176	0	2.9675
F1MUP9	F1MUP9	4	4	4		1	4	4	4	4	4	4	4	4	4	2	1	2	4	4	4	4	4	4	2	1	2	4	4	4	4	4	4	2	1	2	15.4	15.4	15.4	42.84	402	402	0	38.223	By MS/MS	By MS/MS	By MS/MS	By MS/MS	By MS/MS
F1MUR7	F1MUR7	1	1	1		1	1	1	1	1	1	1	1	1	1	0	0	0	1	1	1	1	1	1	0	0	0	1	1	1	1	1	1	0	0	0	2.6	2.6	2.6	57.647	541	541	0	2.6261	By matching	By MS/MS	By MS/MS	By MS/MS	By MS/MS
F1MUT3	F1MUT3	19	19	1		1	19	19	1	15	13	13	17	15	18	8	9	7	15	13	13	17	15	18	8	9	7	1	1	0	1	1	0	1	1	0	16.1	16.1	0.8	146.76	1332	1332	0	126.05	By MS/MS	By MS/MS	By MS/MS	By MS/MS	By MS/MS
P46446;F1MUZ8	P46446;F1MUZ8	2;2	2;2	2;2	;	2	2	2	2	1	1	2	1	1	2	1	0	0	1	1	2	1	1	2	1	0	0	1	1	2	1	1	2	1	0	0	8	8	8	35.737	313	313;313	0	3.7306	By MS/MS	By matching	By MS/MS	By matching	By MS/MS
P31081;F1MUZ9	P31081;F1MUZ9	8;8	8;8	8;8	;	2	8	8	8	5	6	6	7	6	8	1	4	1	5	6	6	7	6	8	1	4	1	5	6	6	7	6	8	1	4	1	16.4	16.4	16.4	61.107	573	573;573	0	20.322	By MS/MS	By MS/MS	By MS/MS	By MS/MS	By MS/MS
F1MV66	F1MV66	1	1	1		1	1	1	1	0	0	0	1	0	1	0	0	0	0	0	0	1	0	1	0	0	0	0	0	0	1	0	1	0	0	0	3.9	3.9	3.9	45.252	389	389	0.00080257	2.058				By matching
F1MV90	F1MV90	14	5	5		1	14	5	5	11	12	11	11	10	14	4	5	7	4	4	4	4	4	5	2	2	3	4	4	4	4	4	5	2	2	3	38.3	15.3	15.3	28.984	248	248	0	26.199	By MS/MS	By MS/MS	By MS/MS	By MS/MS	By MS/MS
F1MVX2	F1MVX2	2	2	2		1	2	2	2	0	2	2	2	2	2	0	0	0	0	2	2	2	2	2	0	0	0	0	2	2	2	2	2	0	0	0	5	5	5	45.308	399	399	0	2.2766		By MS/MS	By MS/MS	By matching	By MS/MS
F1MW19	F1MW19	1	1	1		1	1	1	1	0	1	0	0	0	0	0	0	0	0	1	0	0	0	0	0	0	0	0	1	0	0	0	0	0	0	0	4.6	4.6	4.6	40.893	371	371	1	-2		By MS/MS
F1MW44;P12260	F1MW44	17;3	17;3	17;3		2	17	17	17	10	11	12	12	12	14	7	5	7	10	11	12	12	12	14	7	5	7	10	11	12	12	12	14	7	5	7	20.5	20.5	20.5	82.674	732	732;198	0	39.538	By MS/MS	By MS/MS	By MS/MS	By MS/MS	By MS/MS
P05689;F1MW68	P05689;F1MW68	9;9	9;9	9;9	;	2	9	9	9	8	9	8	9	9	9	8	6	8	8	9	8	9	9	9	8	6	8	8	9	8	9	9	9	8	6	8	27.6	27.6	27.6	33.886	304	304;304	0	323.31	By MS/MS	By MS/MS	By MS/MS	By MS/MS	By MS/MS
F1MWD3	F1MWD3	7	7	7		1	7	7	7	5	6	7	7	7	7	1	2	3	5	6	7	7	7	7	1	2	3	5	6	7	7	7	7	1	2	3	12.6	12.6	12.6	59.614	541	541	0	14.232	By MS/MS	By MS/MS	By MS/MS	By MS/MS	By MS/MS
F1MWE0	F1MWE0	4	4	4		1	4	4	4	1	2	1	1	1	4	0	0	0	1	2	1	1	1	4	0	0	0	1	2	1	1	1	4	0	0	0	10.1	10.1	10.1	51.054	456	456	0	8.3932	By MS/MS	By MS/MS	By MS/MS	By MS/MS	By matching
Q3SYV9;F1MWJ3	Q3SYV9;F1MWJ3	3;3	3;3	3;3	;	2	3	3	3	0	0	0	2	2	3	0	0	0	0	0	0	2	2	3	0	0	0	0	0	0	2	2	3	0	0	0	11	11	11	39.221	365	365;365	0	5.5173				By MS/MS	By MS/MS
F1MWM8	F1MWM8	15	15	15		1	15	15	15	11	10	11	12	11	14	6	4	9	11	10	11	12	11	14	6	4	9	11	10	11	12	11	14	6	4	9	11.8	11.8	11.8	166.17	1455	1455	0	28.734	By MS/MS	By MS/MS	By MS/MS	By MS/MS	By MS/MS
Q3SWX7;F1MWQ2	Q3SWX7;F1MWQ2	7;7	7;7	7;7	;	2	7	7	7	4	4	3	6	6	7	0	1	0	4	4	3	6	6	7	0	1	0	4	4	3	6	6	7	0	1	0	22.9	22.9	22.9	36.14	323	323;323	0	41.683	By MS/MS	By MS/MS	By MS/MS	By MS/MS	By MS/MS
F1MWR2	F1MWR2	1	1	1		1	1	1	1	1	1	0	1	0	0	0	0	0	1	1	0	1	0	0	0	0	0	1	1	0	1	0	0	0	0	0	3.3	3.3	3.3	44.371	424	424	0	2.2634	By MS/MS	By MS/MS		By MS/MS
F1MWR8;Q2NKZ1	F1MWR8;Q2NKZ1	7;7	7;7	7;7	;	2	7	7	7	5	3	4	5	5	7	1	1	1	5	3	4	5	5	7	1	1	1	5	3	4	5	5	7	1	1	1	15.9	15.9	15.9	59.18	541	541;543	0	10.978	By MS/MS	By matching	By MS/MS	By MS/MS	By MS/MS
F1MWT0	F1MWT0	1	1	1		1	1	1	1	0	0	1	1	1	1	1	0	1	0	0	1	1	1	1	1	0	1	0	0	1	1	1	1	1	0	1	1	1	1	115.86	1040	1040	0.0053151	1.8263			By MS/MS	By matching	By matching
F1MWU9	F1MWU9	3	1	1		1	3	1	1	3	3	3	3	3	2	3	3	3	1	1	1	1	1	1	1	1	1	1	1	1	1	1	1	1	1	1	3.1	1.7	1.7	70.955	643	643	0	2.2457	By MS/MS	By MS/MS	By MS/MS	By MS/MS	By MS/MS
F1MWX8	F1MWX8	4	3	0		1	4	3	0	1	1	2	1	2	3	1	0	3	0	0	1	0	1	2	0	0	2	0	0	0	0	0	0	0	0	0	13.3	10.2	0	41.025	362	362	0	5.9816	By matching	By matching	By MS/MS	By matching	By matching
F1MWY5	F1MWY5	2	2	2		1	2	2	2	0	0	0	0	2	0	0	0	0	0	0	0	0	2	0	0	0	0	0	0	0	0	2	0	0	0	0	3.1	3.1	3.1	94.982	882	882	0	5.4889					By MS/MS
F1MX04	F1MX04	6	6	6		1	6	6	6	4	3	4	5	3	5	1	0	2	4	3	4	5	3	5	1	0	2	4	3	4	5	3	5	1	0	2	4.5	4.5	4.5	178.59	1627	1627	0	12.384	By MS/MS	By MS/MS	By MS/MS	By MS/MS	By MS/MS
F1MX22;F1N468	F1MX22;F1N468	2;2	2;2	2;2	;	2	2	2	2	2	1	2	2	2	2	1	1	0	2	1	2	2	2	2	1	1	0	2	1	2	2	2	2	1	1	0	4.6	4.6	4.6	33.565	303	303;345	0	3.352	By MS/MS	By MS/MS	By MS/MS	By MS/MS	By MS/MS
P61635;F1MX38	P61635;F1MX38	3;3	3;3	3;3	;	2	3	3	3	2	1	2	1	1	2	0	0	0	2	1	2	1	1	2	0	0	0	2	1	2	1	1	2	0	0	0	4.7	4.7	4.7	87.974	770	770;770	0	2.1368	By MS/MS	By matching	By MS/MS	By matching	By matching
F1MX50	F1MX50	2	2	2		1	2	2	2	2	2	1	1	1	1	2	2	2	2	2	1	1	1	1	2	2	2	2	2	1	1	1	1	2	2	2	8.1	8.1	8.1	23.958	221	221	0	2.4383	By MS/MS	By MS/MS	By MS/MS	By MS/MS	By MS/MS
F1MX61	F1MX61	5	5	5		1	5	5	5	1	1	1	3	1	5	0	0	0	1	1	1	3	1	5	0	0	0	1	1	1	3	1	5	0	0	0	5.2	5.2	5.2	145.86	1304	1304	0	7.5294	By matching	By matching	By matching	By matching	By matching
F1MX83	F1MX83	3	3	3		1	3	3	3	2	2	3	3	2	3	0	0	0	2	2	3	3	2	3	0	0	0	2	2	3	3	2	3	0	0	0	12.7	12.7	12.7	11.251	102	102	0	3.7793	By MS/MS	By MS/MS	By MS/MS	By MS/MS	By MS/MS
F1MXB4	F1MXB4	2	2	2		1	2	2	2	0	1	1	1	1	2	0	0	0	0	1	1	1	1	2	0	0	0	0	1	1	1	1	2	0	0	0	4.7	4.7	4.7	67.624	592	592	0	3.7853		By matching	By matching	By MS/MS	By MS/MS
Q3T0B2;F1MXE4	Q3T0B2;F1MXE4	6;6	6;6	6;6	;	2	6	6	6	4	4	3	4	4	6	0	1	1	4	4	3	4	4	6	0	1	1	4	4	3	4	4	6	0	1	1	14.1	14.1	14.1	45.533	389	389;389	0	10.638	By MS/MS	By MS/MS	By MS/MS	By MS/MS	By MS/MS
F1MXI4	F1MXI4	3	3	3		1	3	3	3	0	0	0	1	0	3	0	0	0	0	0	0	1	0	3	0	0	0	0	0	0	1	0	3	0	0	0	3.7	3.7	3.7	93.823	844	844	0	16.562				By MS/MS
F1MXX5	F1MXX5	2	2	2		1	2	2	2	1	1	2	1	2	2	1	0	1	1	1	2	1	2	2	1	0	1	1	1	2	1	2	2	1	0	1	2.4	2.4	2.4	119.38	1036	1036	0	2.9968	By MS/MS	By matching	By MS/MS	By matching	By MS/MS
F1MXY9;Q3B7L6;A7MB38;A6H7B7	F1MXY9;Q3B7L6	7;6;3;1	7;6;3;1	7;6;3;1	;	4	7	7	7	6	4	6	7	6	7	0	0	0	6	4	6	7	6	7	0	0	0	6	4	6	7	6	7	0	0	0	21.4	21.4	21.4	39.718	345	345;345;493;272	0	13.64	By MS/MS	By MS/MS	By MS/MS	By MS/MS	By MS/MS
Q1LZH9;F1MXZ0	Q1LZH9;F1MXZ0	9;9	9;9	9;9	;	2	9	9	9	6	6	6	6	8	8	6	5	6	6	6	6	6	8	8	6	5	6	6	6	6	6	8	8	6	5	6	16.6	16.6	16.6	62.775	560	560;560	0	20.447	By MS/MS	By MS/MS	By MS/MS	By MS/MS	By MS/MS
F1MY01;Q8HXQ5	F1MY01;Q8HXQ5	1;1	1;1	1;1	;	2	1	1	1	0	0	0	0	0	1	0	0	0	0	0	0	0	0	1	0	0	0	0	0	0	0	0	1	0	0	0	1.2	1.2	1.2	169.78	1514	1514;1530	1	-2
F1MY16	F1MY16	8	8	8		1	8	8	8	4	4	3	6	1	7	0	0	0	4	4	3	6	1	7	0	0	0	4	4	3	6	1	7	0	0	0	5.5	5.5	5.5	256	2403	2403	0	11.893	By MS/MS	By MS/MS	By MS/MS	By MS/MS	By matching
F1MY41	F1MY41	1	1	1		1	1	1	1	1	0	1	1	1	0	1	1	1	1	0	1	1	1	0	1	1	1	1	0	1	1	1	0	1	1	1	1	1	1	135.64	1191	1191	0.0045732	1.8543	By matching		By MS/MS	By matching	By MS/MS
F1MY44;G5E6C3;F1MYI2	F1MY44	3;1;1	3;1;1	3;1;1		3	3	3	3	1	1	1	2	1	3	0	0	0	1	1	1	2	1	3	0	0	0	1	1	1	2	1	3	0	0	0	6.3	6.3	6.3	77.482	730	730;507;549	0	17	By MS/MS	By MS/MS	By MS/MS	By MS/MS	By MS/MS
F1MY62;E1B7Z4;Q0IID3	F1MY62	8;3;1	8;3;1	6;3;0		3	8	8	6	4	5	7	7	5	8	0	0	0	4	5	7	7	5	8	0	0	0	4	4	6	6	5	6	0	0	0	15.4	15.4	12	67.535	591	591;592;586	0	13.512	By MS/MS	By MS/MS	By MS/MS	By MS/MS	By MS/MS
F1MYC9	F1MYC9	4	4	4		1	4	4	4	0	0	0	0	0	4	0	0	0	0	0	0	0	0	4	0	0	0	0	0	0	0	0	4	0	0	0	2.5	2.5	2.5	274.39	2363	2363	0	4.384
F1MYD0	F1MYD0	2	2	2		1	2	2	2	0	0	0	2	0	1	0	0	0	0	0	0	2	0	1	0	0	0	0	0	0	2	0	1	0	0	0	4	4	4	89.66	776	776	0	3.1851				By MS/MS
Q3ZCF5;F1MYG0	Q3ZCF5;F1MYG0	1;1	1;1	1;1	;	2	1	1	1	0	0	0	0	1	1	0	0	0	0	0	0	0	1	1	0	0	0	0	0	0	0	1	1	0	0	0	4.6	4.6	4.6	48.075	439	439;439	0.0085106	1.5016					By matching
F1MYG5	F1MYG5	39	39	38		1	39	39	38	32	28	31	35	29	38	15	12	23	32	28	31	35	29	38	15	12	23	31	27	30	34	28	37	14	11	22	48.9	48.9	47.6	74.126	664	664	0	136.76	By MS/MS	By MS/MS	By MS/MS	By MS/MS	By MS/MS
G3MZZ9;G3N108;F1MYK9;G3MZC6	G3MZZ9;G3N108;F1MYK9;G3MZC6	1;1;1;1	1;1;1;1	1;1;1;1	;;;	4	1	1	1	0	0	1	0	0	1	0	0	1	0	0	1	0	0	1	0	0	1	0	0	1	0	0	1	0	0	1	6.5	6.5	6.5	16.559	153	153;155;155;412	0.0052161	1.731			By MS/MS
F1MYQ8;G3MY01;F1MMH3	F1MYQ8;G3MY01;F1MMH3	3;3;2	3;3;2	3;3;2	;;	3	3	3	3	1	2	2	2	1	2	0	0	0	1	2	2	2	1	2	0	0	0	1	2	2	2	1	2	0	0	0	9.4	9.4	9.4	46.522	392	392;458;371	0	4.0227	By matching	By matching	By MS/MS	By MS/MS	By matching
Q0VC09;F1MYQ9	Q0VC09;F1MYQ9	1;1	1;1	1;1	;	2	1	1	1	0	0	1	0	0	0	0	0	0	0	0	1	0	0	0	0	0	0	0	0	1	0	0	0	0	0	0	3.4	3.4	3.4	44.248	379	379;379	1	-2			By MS/MS
F1MYS7	F1MYS7	3	3	3		1	3	3	3	3	3	3	3	2	3	0	0	0	3	3	3	3	2	3	0	0	0	3	3	3	3	2	3	0	0	0	7.2	7.2	7.2	68.817	610	610	0	3.6117	By MS/MS	By MS/MS	By MS/MS	By MS/MS	By matching
F1MYU7	F1MYU7	1	1	1		1	1	1	1	0	0	1	1	1	1	0	0	0	0	0	1	1	1	1	0	0	0	0	0	1	1	1	1	0	0	0	2.1	2.1	2.1	63.963	581	581	0	3.0768			By MS/MS	By matching	By MS/MS
F1MYX5	F1MYX5	31	31	24		1	31	31	24	30	28	29	31	28	30	21	11	22	30	28	29	31	28	30	21	11	22	23	21	22	24	21	23	15	11	16	51.2	51.2	41.5	70.111	627	627	0	158.53	By MS/MS	By MS/MS	By MS/MS	By MS/MS	By MS/MS
Q5E9E0;Q3MHZ8;F1MZ12	Q5E9E0;Q3MHZ8;F1MZ12	3;3;3	3;3;3	3;3;3	;;	3	3	3	3	3	3	3	3	3	3	2	1	3	3	3	3	3	3	3	2	1	3	3	3	3	3	3	3	2	1	3	10.2	10.2	10.2	35.859	323	323;355;355	0	11.045	By MS/MS	By MS/MS	By MS/MS	By MS/MS	By MS/MS
P56541;F1MZ33	P56541;F1MZ33	6;6	6;6	6;6	;	2	6	6	6	3	4	4	4	5	3	3	3	4	3	4	4	4	5	3	3	3	4	3	4	4	4	5	3	3	3	4	16.4	16.4	16.4	40.282	365	365;365	0	11.538	By MS/MS	By MS/MS	By MS/MS	By MS/MS	By MS/MS
Q58DR8;F1MZ38	Q58DR8;F1MZ38	2;2	2;2	2;2	;	2	2	2	2	2	2	1	2	1	1	1	1	1	2	2	1	2	1	1	1	1	1	2	2	1	2	1	1	1	1	1	6.1	6.1	6.1	36.166	346	346;346	0.0078571	1.5223	By MS/MS	By matching	By matching	By MS/MS	By matching
F1MZ40	F1MZ40	1	1	1		1	1	1	1	1	1	0	0	0	0	1	1	1	1	1	0	0	0	0	1	1	1	1	1	0	0	0	0	1	1	1	1.8	1.8	1.8	74.691	682	682	0	5.8952	By MS/MS	By MS/MS
F1MZ46;Q3SZC6	F1MZ46;Q3SZC6	5;5	3;3	3;3	;	2	5	3	3	4	4	4	5	4	4	3	2	3	2	2	2	3	2	2	1	0	1	2	2	2	3	2	2	1	0	1	26	20.8	20.8	17.31	154	154;261	0	2.9959	By MS/MS	By MS/MS	By matching	By MS/MS	By MS/MS
F1MZ60	F1MZ60	1	1	1		1	1	1	1	1	0	1	1	1	1	0	0	0	1	0	1	1	1	1	0	0	0	1	0	1	1	1	1	0	0	0	8.7	8.7	8.7	27.002	254	254	0	7.6413	By matching		By matching	By MS/MS	By matching
F1MZ69	F1MZ69	2	2	2		1	2	2	2	2	0	1	2	1	2	0	0	0	2	0	1	2	1	2	0	0	0	2	0	1	2	1	2	0	0	0	2.5	2.5	2.5	128.57	1177	1177	0	5.0229	By MS/MS		By MS/MS	By MS/MS	By matching
F1N6I7;F1MZ83;F1N6I5;P81282;F1MZ85	F1N6I7;F1MZ83;F1N6I5;P81282;F1MZ85	7;7;7;7;7	7;7;7;7;7	7;7;7;7;7	;;;;	5	7	7	7	5	6	6	5	6	7	3	1	6	5	6	6	5	6	7	3	1	6	5	6	6	5	6	7	3	1	6	11.1	11.1	11.1	74.789	656	656;1643;2394;3381;3381	0	30.016	By MS/MS	By MS/MS	By MS/MS	By MS/MS	By MS/MS
P67808;F1MZ92;A5D7M4;A5D7Q4	P67808;F1MZ92	6;6;2;2	6;6;2;2	6;6;2;2	;	4	6	6	6	5	3	3	5	5	6	3	0	2	5	3	3	5	5	6	3	0	2	5	3	3	5	5	6	3	0	2	38	38	38	35.924	324	324;324;360;376	0	41.301	By MS/MS	By MS/MS	By MS/MS	By MS/MS	By MS/MS
F1MZC0;F1N6I4	F1MZC0;F1N6I4	3;3	3;3	3;3	;	2	3	3	3	2	1	1	2	2	3	0	1	1	2	1	1	2	2	3	0	1	1	2	1	1	2	2	3	0	1	1	11.7	11.7	11.7	30.045	266	266;326	0	3.6961	By MS/MS	By MS/MS	By MS/MS	By MS/MS	By MS/MS
F1MZF1	F1MZF1	1	1	1		1	1	1	1	0	0	0	0	0	1	0	0	0	0	0	0	0	0	1	0	0	0	0	0	0	0	0	1	0	0	0	3.8	3.8	3.8	59.097	506	506	0.001581	1.978
F1MZJ5	F1MZJ5	4	4	4		1	4	4	4	3	2	2	2	2	2	2	0	2	3	2	2	2	2	2	2	0	2	3	2	2	2	2	2	2	0	2	5.8	5.8	5.8	88.173	796	796	0	4.8657	By MS/MS	By MS/MS	By MS/MS	By MS/MS	By matching
F1MZK0;P31717	F1MZK0;P31717	2;2	2;2	2;2	;	2	2	2	2	0	2	1	1	2	1	0	0	1	0	2	1	1	2	1	0	0	1	0	2	1	1	2	1	0	0	1	5	5	5	56.805	496	496;497	0	2.4395		By matching	By matching	By MS/MS	By MS/MS
F1MZK4	F1MZK4	3	3	3		1	3	3	3	2	3	3	3	2	2	0	0	0	2	3	3	3	2	2	0	0	0	2	3	3	3	2	2	0	0	0	5.8	5.8	5.8	51.419	452	452	0	2.7253	By MS/MS	By MS/MS	By matching	By MS/MS	By matching
F1MZL6;O46563;F1MZL8	F1MZL6;O46563;F1MZL8	5;5;5	5;5;5	5;5;5	;;	3	5	5	5	3	2	3	3	2	5	0	0	1	3	2	3	3	2	5	0	0	1	3	2	3	3	2	5	0	0	1	13.8	13.8	13.8	54.089	465	465;483;483	0	18.371	By MS/MS	By MS/MS	By MS/MS	By MS/MS	By MS/MS
Q2TBW7;F1MZN7	Q2TBW7;F1MZN7	6;6	6;6	5;5	;	2	6	6	5	3	5	5	5	4	6	0	0	1	3	5	5	5	4	6	0	0	1	2	4	4	4	3	5	0	0	0	11	11	8.9	58.453	519	519;519	0	16.4	By MS/MS	By MS/MS	By MS/MS	By MS/MS	By MS/MS
F1MZP0	F1MZP0	5	5	5		1	5	5	5	4	5	5	5	4	5	0	0	2	4	5	5	5	4	5	0	0	2	4	5	5	5	4	5	0	0	2	9.2	9.2	9.2	75.793	655	655	0	11.425	By MS/MS	By MS/MS	By MS/MS	By MS/MS	By MS/MS
F1MZU0	F1MZU0	1	1	1		1	1	1	1	1	1	0	0	1	1	0	0	0	1	1	0	0	1	1	0	0	0	1	1	0	0	1	1	0	0	0	0.9	0.9	0.9	207.55	1794	1794	1	-2	By matching	By matching			By matching
F1MZU2	F1MZU2	2	2	2		1	2	2	2	0	1	1	1	2	2	0	0	0	0	1	1	1	2	2	0	0	0	0	1	1	1	2	2	0	0	0	3.2	3.2	3.2	82.991	746	746	0	3.1228		By matching	By MS/MS	By MS/MS	By MS/MS
Q5W5U3;F1MZV1;P27595	Q5W5U3;F1MZV1	11;11;4	11;11;4	11;11;4	;	3	11	11	11	7	7	10	9	9	10	1	0	1	7	7	10	9	9	10	1	0	1	7	7	10	9	9	10	1	0	1	12.3	12.3	12.3	102.21	917	917;918;918	0	22.202	By MS/MS	By MS/MS	By MS/MS	By MS/MS	By MS/MS
F1MZX0	F1MZX0	3	3	3		1	3	3	3	2	2	2	1	1	2	0	0	0	2	2	2	1	1	2	0	0	0	2	2	2	1	1	2	0	0	0	6.7	6.7	6.7	77.327	676	676	0	5.7893	By MS/MS	By matching	By MS/MS	By MS/MS	By matching
F1MZY2	F1MZY2	5	5	5		1	5	5	5	1	1	2	3	2	5	1	0	0	1	1	2	3	2	5	1	0	0	1	1	2	3	2	5	1	0	0	12.6	12.6	12.6	63.502	565	565	0	9.0055	By MS/MS	By MS/MS	By MS/MS	By matching	By MS/MS
F1MZZ9	F1MZZ9	2	2	2		1	2	2	2	0	0	1	1	1	2	0	0	0	0	0	1	1	1	2	0	0	0	0	0	1	1	1	2	0	0	0	9.8	9.8	9.8	35.569	306	306	0	4.3524			By matching	By MS/MS	By matching
Q27968;F1N036	Q27968;F1N036	2;2	2;2	2;2	;	2	2	2	2	2	2	2	0	1	2	1	0	2	2	2	2	0	1	2	1	0	2	2	2	2	0	1	2	1	0	2	5.4	5.4	5.4	57.704	504	504;504	0.0066176	1.6644	By matching	By matching	By matching		By matching
P29702;F1N081	P29702;F1N081	1;1	1;1	1;1	;	2	1	1	1	1	1	1	1	1	1	0	1	0	1	1	1	1	1	1	0	1	0	1	1	1	1	1	1	0	1	0	3.5	3.5	3.5	43.845	375	375;375	0	5.7931	By MS/MS	By MS/MS	By MS/MS	By MS/MS	By MS/MS
F1N091	F1N091	1	1	1		1	1	1	1	0	0	0	0	0	1	0	0	0	0	0	0	0	0	1	0	0	0	0	0	0	0	0	1	0	0	0	3.2	3.2	3.2	43.105	373	373	1	-2
Q2T9X2;F1N0E5	Q2T9X2;F1N0E5	7;7	7;7	7;7	;	2	7	7	7	5	4	5	7	5	7	0	0	0	5	4	5	7	5	7	0	0	0	5	4	5	7	5	7	0	0	0	15.1	15.1	15.1	58.206	542	542;542	0	13.529	By MS/MS	By MS/MS	By MS/MS	By MS/MS	By MS/MS
F1N0E6	F1N0E6	4	4	4		1	4	4	4	0	0	0	0	0	4	0	0	0	0	0	0	0	0	4	0	0	0	0	0	0	0	0	4	0	0	0	6.1	6.1	6.1	88.069	800	800	0	6.5642
F1N0F7	F1N0F7	8	8	8		1	8	8	8	4	3	4	5	4	7	0	0	2	4	3	4	5	4	7	0	0	2	4	3	4	5	4	7	0	0	2	22.1	22.1	22.1	48.971	429	429	0	9.6859	By MS/MS	By MS/MS	By MS/MS	By MS/MS	By MS/MS
F1N0H3;P00921	F1N0H3;P00921	3;3	3;3	3;3	;	2	3	3	3	2	1	1	3	2	2	1	1	1	2	1	1	3	2	2	1	1	1	2	1	1	3	2	2	1	1	1	14.5	14.5	14.5	27.75	249	249;260	0.0053191	1.8269	By matching	By matching	By matching	By MS/MS	By MS/MS
F1N0H5	F1N0H5	2	2	2		1	2	2	2	0	0	1	1	0	1	0	0	1	0	0	1	1	0	1	0	0	1	0	0	1	1	0	1	0	0	1	1.7	1.7	1.7	194.59	1652	1652	0	2.8526			By matching	By MS/MS
F1N0I9	F1N0I9	2	2	2		1	2	2	2	0	0	1	2	0	1	0	0	0	0	0	1	2	0	1	0	0	0	0	0	1	2	0	1	0	0	0	5	5	5	74.322	655	655	0	3.7016			By matching	By MS/MS
Q0VCW4;F1N0R8	Q0VCW4;F1N0R8	3;3	3;3	3;3	;	2	3	3	3	3	3	3	3	2	3	2	0	2	3	3	3	3	2	3	2	0	2	3	3	3	3	2	3	2	0	2	9.5	9.5	9.5	34.441	327	327;327	0	5.21	By MS/MS	By matching	By MS/MS	By MS/MS	By MS/MS
Q4JIJ3;F1N0S3	Q4JIJ3;F1N0S3	1;1	1;1	1;1	;	2	1	1	1	1	0	0	0	1	1	0	0	0	1	0	0	0	1	1	0	0	0	1	0	0	0	1	1	0	0	0	0.8	0.8	0.8	140.48	1265	1265;1265	0.0097357	1.4314	By MS/MS				By MS/MS
F1N0W1	F1N0W1	7	7	7		1	7	7	7	5	2	5	4	5	6	0	0	1	5	2	5	4	5	6	0	0	1	5	2	5	4	5	6	0	0	1	6.7	6.7	6.7	143.03	1275	1275	0	14.652	By MS/MS	By MS/MS	By MS/MS	By MS/MS	By MS/MS
F1N0Y0	F1N0Y0	3	3	3		1	3	3	3	3	3	3	3	2	3	2	0	2	3	3	3	3	2	3	2	0	2	3	3	3	3	2	3	2	0	2	10.7	10.7	10.7	33.932	309	309	0	53.079	By MS/MS	By MS/MS	By MS/MS	By MS/MS	By MS/MS
F1N0Y4;F1N1Y8	F1N0Y4;F1N1Y8	1;1	1;1	1;1	;	2	1	1	1	1	0	0	0	0	0	0	0	0	1	0	0	0	0	0	0	0	0	1	0	0	0	0	0	0	0	0	1.7	1.7	1.7	64.669	579	579;601	0.0059128	1.677	By MS/MS
Q32LQ1;F1N0Z6	Q32LQ1;F1N0Z6	2;2	2;2	2;2	;	2	2	2	2	1	1	0	1	0	2	0	1	1	1	1	0	1	0	2	0	1	1	1	1	0	1	0	2	0	1	1	7.4	7.4	7.4	54.118	499	499;499	0	3.857	By MS/MS	By matching		By MS/MS
F1N120	F1N120	2	2	2		1	2	2	2	2	2	2	2	2	2	0	1	1	2	2	2	2	2	2	0	1	1	2	2	2	2	2	2	0	1	1	9.5	9.5	9.5	25.567	222	222	0	4.1366	By MS/MS	By MS/MS	By MS/MS	By MS/MS	By MS/MS
F1N152	F1N152	2	2	2		1	2	2	2	1	1	1	1	1	2	1	0	1	1	1	1	1	1	2	1	0	1	1	1	1	1	1	2	1	0	1	7.6	7.6	7.6	51.906	487	487	0	3.1236	By matching	By matching	By MS/MS	By matching	By matching
F1N169	F1N169	81	81	73		1	81	81	73	71	67	67	73	66	77	40	31	47	71	67	67	73	66	77	40	31	47	63	59	59	65	58	70	37	26	44	35.3	35.3	33.3	281.05	2648	2648	0	323.31	By MS/MS	By MS/MS	By MS/MS	By MS/MS	By MS/MS
P80746;F1N1A9	P80746;F1N1A9	4;4	4;4	4;4	;	2	4	4	4	3	1	2	2	4	1	1	0	1	3	1	2	2	4	1	1	0	1	3	1	2	2	4	1	1	0	1	4.5	4.5	4.5	116.13	1048	1048;1048	0	4.172	By MS/MS	By matching	By matching	By MS/MS	By MS/MS
F1N1D4	F1N1D4	3	3	3		1	3	3	3	3	2	3	3	3	3	3	1	3	3	2	3	3	3	3	3	1	3	3	2	3	3	3	3	3	1	3	5.1	5.1	5.1	57.753	525	525	0	17.471	By MS/MS	By MS/MS	By MS/MS	By MS/MS	By matching
F1N1G7;F1MZB0	F1N1G7	10;2	10;2	8;0		2	10	10	8	8	5	6	9	7	9	1	0	3	8	5	6	9	7	9	1	0	3	7	4	5	7	6	8	1	0	2	14.8	14.8	12.3	109.78	963	963;1034	0	35.609	By MS/MS	By MS/MS	By MS/MS	By MS/MS	By MS/MS
F1N1I1;F1N7S8	F1N1I1;F1N7S8	1;1	1;1	1;1	;	2	1	1	1	0	0	0	0	1	1	0	0	0	0	0	0	0	1	1	0	0	0	0	0	0	0	1	1	0	0	0	2.1	2.1	2.1	71.421	629	629;636	1	-2					By matching
F1N1Q8	F1N1Q8	1	1	1		1	1	1	1	0	1	0	0	1	1	0	0	0	0	1	0	0	1	1	0	0	0	0	1	0	0	1	1	0	0	0	1.9	1.9	1.9	116.85	1023	1023	0	6.8597		By matching			By MS/MS
Q32PB0;F1N1S0	Q32PB0;F1N1S0	2;2	2;2	2;2	;	2	2	2	2	1	2	1	1	2	2	1	0	1	1	2	1	1	2	2	1	0	1	1	2	1	1	2	2	1	0	1	15.5	15.5	15.5	17.207	148	148;148	0	8.7131	By MS/MS	By MS/MS	By matching	By MS/MS	By MS/MS
F1N1Z5;Q58DL1	F1N1Z5;Q58DL1	5;4	5;4	5;4	;	2	5	5	5	1	0	1	1	1	5	0	0	0	1	0	1	1	1	5	0	0	0	1	0	1	1	1	5	0	0	0	20.3	20.3	20.3	38.633	354	354;354	0	10.334	By matching		By matching	By matching	By matching
F1N206	F1N206	5	5	5		1	5	5	5	5	5	5	5	5	5	5	5	4	5	5	5	5	5	5	5	5	4	5	5	5	5	5	5	5	5	4	10.6	10.6	10.6	54.187	509	509	0	12.166	By MS/MS	By MS/MS	By MS/MS	By MS/MS	By MS/MS
F1N226	F1N226	6	6	5		1	6	6	5	6	6	6	6	4	6	5	3	6	6	6	6	6	4	6	5	3	6	5	5	5	5	4	5	4	2	5	9.8	9.8	8.7	83.898	732	732	0	22.133	By MS/MS	By MS/MS	By MS/MS	By MS/MS	By MS/MS
F1N261;F1MWN2	F1N261	6;1	6;1	6;1		2	6	6	6	5	3	3	4	4	5	3	3	3	5	3	3	4	4	5	3	3	3	5	3	3	4	4	5	3	3	3	11.3	11.3	11.3	58.735	512	512;524	0	9.6332	By MS/MS	By MS/MS	By MS/MS	By MS/MS	By MS/MS
O02739;F1N2A2;F1N0T3;G3X7H8	O02739;F1N2A2	3;3;1;1	3;3;1;1	3;3;1;1	;	4	3	3	3	2	1	2	2	2	2	1	0	0	2	1	2	2	2	2	1	0	0	2	1	2	2	2	2	1	0	0	6.9	6.9	6.9	42.56	378	378;378;378;382	0	2.9224	By MS/MS	By MS/MS	By MS/MS	By MS/MS	By matching
F1N2F1	F1N2F1	8	8	8		1	8	8	8	5	5	5	8	6	8	1	0	1	5	5	5	8	6	8	1	0	1	5	5	5	8	6	8	1	0	1	14	14	14	103.57	933	933	0	59.178	By MS/MS	By MS/MS	By MS/MS	By MS/MS	By MS/MS
F1N2I5	F1N2I5	3	3	3		1	3	3	3	2	3	3	3	3	3	0	0	0	2	3	3	3	3	3	0	0	0	2	3	3	3	3	3	0	0	0	15.5	15.5	15.5	28.004	245	245	0	4.8191	By matching	By matching	By MS/MS	By MS/MS	By MS/MS
F1N2L9;Q2KJH9	F1N2L9;Q2KJH9	10;9	10;9	10;9	;	2	10	10	10	5	6	4	8	7	7	2	2	4	5	6	4	8	7	7	2	2	4	5	6	4	8	7	7	2	2	4	20.6	20.6	20.6	53.991	494	494;494	0	13.502	By MS/MS	By MS/MS	By MS/MS	By MS/MS	By MS/MS
F1N2R1	F1N2R1	4	4	4		1	4	4	4	3	3	3	3	2	4	2	3	3	3	3	3	3	2	4	2	3	3	3	3	3	3	2	4	2	3	3	15.8	15.8	15.8	31.32	284	284	0	6.4643	By MS/MS	By MS/MS	By MS/MS	By MS/MS	By MS/MS
Q3SZJ4;F1N2W0	Q3SZJ4;F1N2W0	2;2	2;2	2;2	;	2	2	2	2	1	0	1	1	1	2	0	0	1	1	0	1	1	1	2	0	0	1	1	0	1	1	1	2	0	0	1	6.1	6.1	6.1	35.706	329	329;329	0	6.1907	By MS/MS		By MS/MS	By MS/MS	By MS/MS
F1N2W6	F1N2W6	1	1	1		1	1	1	1	0	0	0	0	0	1	0	0	0	0	0	0	0	0	1	0	0	0	0	0	0	0	0	1	0	0	0	3.4	3.4	3.4	49.834	447	447	0	2.1693
F1N338	F1N338	2	2	2		1	2	2	2	1	1	1	2	2	2	1	0	1	1	1	1	2	2	2	1	0	1	1	1	1	2	2	2	1	0	1	6.7	6.7	6.7	34.39	314	314	0	3.3412	By matching	By MS/MS	By MS/MS	By MS/MS	By MS/MS
F1N353	F1N353	1	1	1		1	1	1	1	0	0	0	0	0	0	0	0	1	0	0	0	0	0	0	0	0	1	0	0	0	0	0	0	0	0	1	4.8	4.8	4.8	26.141	228	228	1	-2
F1N365	F1N365	4	4	4		1	4	4	4	1	1	2	4	2	2	0	0	0	1	1	2	4	2	2	0	0	0	1	1	2	4	2	2	0	0	0	3.5	3.5	3.5	144.23	1268	1268	0	4.7916	By matching	By matching	By matching	By MS/MS	By MS/MS
F1N381	F1N381	2	2	2		1	2	2	2	1	0	2	2	1	2	1	0	1	1	0	2	2	1	2	1	0	1	1	0	2	2	1	2	1	0	1	2.4	2.4	2.4	107.82	975	975	0	27.395	By MS/MS		By MS/MS	By MS/MS	By matching
F1N3F6	F1N3F6	2	2	2		1	2	2	2	1	1	1	1	1	2	1	0	2	1	1	1	1	1	2	1	0	2	1	1	1	1	1	2	1	0	2	1.2	1.2	1.2	220.11	1934	1934	0	2.2093	By matching	By matching	By MS/MS	By MS/MS	By matching
F1N3H1;Q3T0K1	F1N3H1;Q3T0K1	10;9	10;9	10;9	;	2	10	10	10	7	7	7	7	7	10	5	5	8	7	7	7	7	7	10	5	5	8	7	7	7	7	7	10	5	5	8	33.3	33.3	33.3	37.086	315	315;315	0	37.014	By MS/MS	By MS/MS	By MS/MS	By MS/MS	By MS/MS
F1N3I4	F1N3I4	7	7	7		1	7	7	7	2	2	2	2	4	6	0	1	2	2	2	2	2	4	6	0	1	2	2	2	2	2	4	6	0	1	2	4.3	4.3	4.3	234.66	2061	2061	0	15.476	By MS/MS	By MS/MS	By MS/MS	By MS/MS	By MS/MS
F1N3J9	F1N3J9	1	1	1		1	1	1	1	0	0	1	1	1	1	0	0	0	0	0	1	1	1	1	0	0	0	0	0	1	1	1	1	0	0	0	5	5	5	43.15	378	378	0.0059259	1.6823			By matching	By MS/MS	By MS/MS
F1N3K5	F1N3K5	1	1	1		1	1	1	1	0	0	0	0	0	0	0	0	1	0	0	0	0	0	0	0	0	1	0	0	0	0	0	0	0	0	1	2.4	2.4	2.4	44.811	414	414	0.0085409	1.5084
F1N3P2	F1N3P2	3	3	3		1	3	3	3	3	1	2	3	2	2	0	0	1	3	1	2	3	2	2	0	0	1	3	1	2	3	2	2	0	0	1	4.2	4.2	4.2	95.814	858	858	0	4.0151	By matching	By MS/MS	By MS/MS	By MS/MS	By MS/MS
F1N3Z8	F1N3Z8	1	1	1		1	1	1	1	0	0	0	1	1	1	0	0	0	0	0	0	1	1	1	0	0	0	0	0	0	1	1	1	0	0	0	7	7	7	41.959	373	373	0	16.091				By MS/MS	By matching
F1N405;Q1RMR8;Q7YRW9	F1N405;Q1RMR8	3;2;1	3;2;1	3;2;1	;	3	3	3	3	2	1	1	2	2	3	0	0	0	2	1	1	2	2	3	0	0	0	2	1	1	2	2	3	0	0	0	3.3	3.3	3.3	130.41	1202	1202;379;199	0	5.7034	By MS/MS	By matching	By MS/MS	By MS/MS	By MS/MS
P16368;F1N430	P16368;F1N430	5;5	5;5	5;5	;	2	5	5	5	5	5	5	5	4	5	5	2	5	5	5	5	5	4	5	5	2	5	5	5	5	5	4	5	5	2	5	21.4	21.4	21.4	24.355	220	220;220	0	10.825	By MS/MS	By MS/MS	By MS/MS	By MS/MS	By MS/MS
Q8WMY2;F1N431;G3MZT9;F1N0Q7	Q8WMY2;F1N431;G3MZT9;F1N0Q7	4;4;2;2	4;4;2;2	4;4;2;2	;;;	4	4	4	4	4	4	3	4	4	4	3	3	2	4	4	3	4	4	4	3	3	2	4	4	3	4	4	4	3	3	2	12.7	12.7	12.7	40.51	353	353;421;330;869	0	9.1793	By MS/MS	By MS/MS	By MS/MS	By MS/MS	By MS/MS
F1N455;Q3ZCJ8	F1N455;Q3ZCJ8	13;12	13;12	13;12	;	2	13	13	13	12	10	11	12	9	12	9	6	8	12	10	11	12	9	12	9	6	8	12	10	11	12	9	12	9	6	8	28.3	28.3	28.3	51.978	463	463;463	0	110.1	By MS/MS	By MS/MS	By MS/MS	By MS/MS	By MS/MS
G3MZK6;F1N469	G3MZK6;F1N469	1;1	1;1	1;1	;	2	1	1	1	1	0	0	1	0	1	0	0	0	1	0	0	1	0	1	0	0	0	1	0	0	1	0	1	0	0	0	1.4	1.4	1.4	94.289	837	837;856	0.0038551	1.8925	By matching			By MS/MS
F1N4K1	F1N4K1	3	3	3		1	3	3	3	1	1	2	2	0	3	0	0	0	1	1	2	2	0	3	0	0	0	1	1	2	2	0	3	0	0	0	2.4	2.4	2.4	144.17	1338	1338	0	3.4081	By matching	By MS/MS	By MS/MS	By MS/MS
Q3ZC89;F1N4Q2	Q3ZC89;F1N4Q2	2;2	2;2	2;2	;	2	2	2	2	1	1	0	1	1	2	0	0	0	1	1	0	1	1	2	0	0	0	1	1	0	1	1	2	0	0	0	8.2	8.2	8.2	52.811	477	477;477	0	2.5293	By matching	By matching		By MS/MS	By matching
F1N4W5;G3MWX4;Q6VE48;F1N4W4	F1N4W5;G3MWX4;Q6VE48;F1N4W4	2;1;1;1	2;1;1;1	2;1;1;1	;;;	4	2	2	2	1	1	1	2	2	2	1	1	2	1	1	1	2	2	2	1	1	2	1	1	1	2	2	2	1	1	2	7.1	7.1	7.1	39.943	367	367;343;361;361	0	4.6202	By MS/MS	By MS/MS	By MS/MS	By MS/MS	By MS/MS
F1N4Y5	F1N4Y5	10	9	5		1	10	9	5	8	8	8	8	7	8	6	2	6	7	7	7	7	6	7	5	2	5	4	3	3	4	3	4	2	0	3	31	27.2	21.1	38.843	342	342	0	16.857	By MS/MS	By MS/MS	By MS/MS	By MS/MS	By MS/MS
F1N514;CON__ENSEMBL:ENSBTAP00000031360	F1N514;CON__ENSEMBL:ENSBTAP00000031360	7;5	7;5	7;5	;	2	7	7	7	3	2	4	2	1	7	2	1	3	3	2	4	2	1	7	2	1	3	3	2	4	2	1	7	2	1	3	21.6	21.6	21.6	50.337	453	453;491	0	11.571	By MS/MS	By MS/MS	By MS/MS	By matching	By MS/MS
F1N529;F1MG91	F1N529	6;1	6;1	6;1		2	6	6	6	6	4	3	6	3	5	0	1	0	6	4	3	6	3	5	0	1	0	6	4	3	6	3	5	0	1	0	19.5	19.5	19.5	46.372	416	416;416	0	22.835	By MS/MS	By MS/MS	By MS/MS	By MS/MS	By MS/MS
Q3T148;F1N5F7	Q3T148;F1N5F7	1;1	1;1	1;1	;	2	1	1	1	0	0	0	1	0	1	0	0	0	0	0	0	1	0	1	0	0	0	0	0	0	1	0	1	0	0	0	4.8	4.8	4.8	42.415	373	373;374	0	3.3808				By MS/MS
F1N5K2	F1N5K2	3	3	3		1	3	3	3	0	0	0	1	0	2	0	0	0	0	0	0	1	0	2	0	0	0	0	0	0	1	0	2	0	0	0	6.9	6.9	6.9	75.492	655	655	0	3.1387				By MS/MS
F1N5R7	F1N5R7	2	2	2		1	2	2	2	1	1	1	2	1	1	1	1	2	1	1	1	2	1	1	1	1	2	1	1	1	2	1	1	1	1	2	0.6	0.6	0.6	461.3	4024	4024	0.0098661	1.4801	By matching	By matching	By matching	By MS/MS	By matching
F1N605	F1N605	3	3	3		1	3	3	3	2	1	3	2	2	2	0	0	1	2	1	3	2	2	2	0	0	1	2	1	3	2	2	2	0	0	1	5.2	5.2	5.2	66.95	616	616	0	3.6253	By matching	By matching	By MS/MS	By MS/MS	By MS/MS
F1N610	F1N610	3	2	2		1	3	2	2	1	2	1	1	3	1	1	0	1	0	2	0	0	2	0	0	0	0	0	2	0	0	2	0	0	0	0	12.3	8.8	8.8	29.923	261	261	0	3.9104	By matching	By MS/MS	By matching	By matching	By MS/MS
F1N619;Q6R8F2	F1N619;Q6R8F2	3;3	3;3	3;3	;	2	3	3	3	0	0	3	2	3	3	1	0	1	0	0	3	2	3	3	1	0	1	0	0	3	2	3	3	1	0	1	3.1	3.1	3.1	91.858	829	829;882	0	2.3773			By MS/MS	By matching	By MS/MS
F1N647;Q71SP7	F1N647;Q71SP7	14;13	14;13	14;13	;	2	14	14	14	8	8	9	9	8	12	0	1	5	8	8	9	9	8	12	0	1	5	8	8	9	9	8	12	0	1	5	6.4	6.4	6.4	274.26	2512	2512;2513	0	33.696	By MS/MS	By MS/MS	By MS/MS	By MS/MS	By MS/MS
P46193;F1N650	P46193;F1N650	16;16	16;16	16;16	;	2	16	16	16	11	12	12	12	12	15	9	8	8	11	12	12	12	12	15	9	8	8	11	12	12	12	12	15	9	8	8	47.7	47.7	47.7	38.951	346	346;346	0	69.482	By MS/MS	By MS/MS	By MS/MS	By MS/MS	By MS/MS
F1N680	F1N680	2	2	2		1	2	2	2	1	1	2	1	1	2	0	1	1	1	1	2	1	1	2	0	1	1	1	1	2	1	1	2	0	1	1	12.6	12.6	12.6	20.209	182	182	0	4.5366	By MS/MS	By MS/MS	By MS/MS	By MS/MS	By MS/MS
F1N693	F1N693	2	2	2		1	2	2	2	0	0	1	0	0	0	0	1	0	0	0	1	0	0	0	0	1	0	0	0	1	0	0	0	0	1	0	1.5	1.5	1.5	158.54	1460	1460	0.0085531	1.51			By MS/MS
F1N6A3;F1MDI9	F1N6A3	5;2	3;1	3;1		2	5	3	3	1	1	3	3	1	5	0	0	0	1	0	2	2	1	3	0	0	0	1	0	2	2	1	3	0	0	0	7.7	4.3	4.3	66.775	585	585;624	0	2.9103	By matching	By matching	By matching	By MS/MS	By matching
F1N6B8	F1N6B8	3	2	2		1	3	2	2	2	2	2	2	2	3	2	1	3	1	1	1	1	1	2	1	0	2	1	1	1	1	1	2	1	0	2	2.5	1.8	1.8	127.88	1165	1165	0	2.5101	By MS/MS	By matching	By matching	By MS/MS	By matching
P62157;F1N6C0;F1MLH6;G3MZK7	P62157;F1N6C0;F1MLH6	13;13;10;1	13;13;10;1	13;13;10;1	;;	4	13	13	13	13	12	12	13	13	13	10	7	10	13	12	12	13	13	13	10	7	10	13	12	12	13	13	13	10	7	10	74.5	74.5	74.5	16.837	149	149;150;149;106	0	291.14	By MS/MS	By MS/MS	By MS/MS	By MS/MS	By MS/MS
F1N6H4	F1N6H4	27	27	27		1	27	27	27	8	10	16	19	15	22	0	2	1	8	10	16	19	15	22	0	2	1	8	10	16	19	15	22	0	2	1	4.9	4.9	4.9	824.66	7284	7284	0	47.665	By MS/MS	By MS/MS	By MS/MS	By MS/MS	By MS/MS
F1N6U4	F1N6U4	2	2	2		1	2	2	2	2	2	2	2	2	2	0	0	1	2	2	2	2	2	2	0	0	1	2	2	2	2	2	2	0	0	1	5.7	5.7	5.7	38.54	335	335	0	2.6383	By MS/MS	By matching	By MS/MS	By MS/MS	By matching
F1N6W6;G3MZ54	F1N6W6;G3MZ54	2;2	2;2	2;2	;	2	2	2	2	1	0	1	2	1	2	0	0	0	1	0	1	2	1	2	0	0	0	1	0	1	2	1	2	0	0	0	4.2	4.2	4.2	66.114	592	592;660	0	6.042	By MS/MS		By MS/MS	By MS/MS	By MS/MS
F1N6Y1	F1N6Y1	5	5	5		1	5	5	5	4	3	4	4	4	5	3	3	4	4	3	4	4	4	5	3	3	4	4	3	4	4	4	5	3	3	4	4.5	4.5	4.5	109.47	966	966	0	6.0065	By MS/MS	By MS/MS	By MS/MS	By MS/MS	By MS/MS
F1N6Y7	F1N6Y7	2	2	2		1	2	2	2	2	2	1	2	2	2	2	0	1	2	2	1	2	2	2	2	0	1	2	2	1	2	2	2	2	0	1	3.3	3.3	3.3	138.28	1220	1220	0	17.523	By matching	By MS/MS	By matching	By MS/MS	By MS/MS
Q0P5A6;F1N6Z0	Q0P5A6;F1N6Z0	2;2	2;2	2;2	;	2	2	2	2	1	0	1	1	1	2	0	0	0	1	0	1	1	1	2	0	0	0	1	0	1	1	1	2	0	0	0	4	4	4	56.042	503	503;504	0	2.2711	By matching		By matching	By matching	By MS/MS
F1N719	F1N719	2	2	2		1	2	2	2	1	1	2	1	1	2	0	0	0	1	1	2	1	1	2	0	0	0	1	1	2	1	1	2	0	0	0	4.6	4.6	4.6	56.881	499	499	0	3.3158	By MS/MS	By MS/MS	By MS/MS	By MS/MS	By MS/MS
O77775;F1N733	O77775;F1N733	4;4	4;4	4;4	;	2	4	4	4	1	1	1	2	1	4	0	1	1	1	1	1	2	1	4	0	1	1	1	1	1	2	1	4	0	1	1	8.7	8.7	8.7	59.662	527	527;527	0	43.767	By MS/MS	By MS/MS	By MS/MS	By MS/MS	By MS/MS
F1N789	F1N789	21	21	21		1	21	21	21	17	16	15	18	15	20	4	5	10	17	16	15	18	15	20	4	5	10	17	16	15	18	15	20	4	5	10	21	21	21	123.86	1134	1134	0	34.807	By MS/MS	By MS/MS	By MS/MS	By MS/MS	By MS/MS
Q2YDJ9;F1N7H5	Q2YDJ9;F1N7H5	2;2	2;2	2;2	;	2	2	2	2	0	1	2	2	2	2	0	1	0	0	1	2	2	2	2	0	1	0	0	1	2	2	2	2	0	1	0	6.1	6.1	6.1	39.837	360	360;360	0	3.7488		By MS/MS	By matching	By MS/MS	By MS/MS
Q0III3;F1N7H7	Q0III3;F1N7H7	5;5	5;5	5;5	;	2	5	5	5	5	4	4	4	4	5	0	0	0	5	4	4	4	4	5	0	0	0	5	4	4	4	4	5	0	0	0	11.8	11.8	11.8	68.376	612	612;612	0	12.838	By matching	By MS/MS	By MS/MS	By MS/MS	By MS/MS
F1N7I5	F1N7I5	22	22	22		1	22	22	22	12	11	12	16	15	20	1	0	1	12	11	12	16	15	20	1	0	1	12	11	12	16	15	20	1	0	1	12.8	12.8	12.8	238.98	2133	2133	0	73.549	By MS/MS	By MS/MS	By MS/MS	By MS/MS	By MS/MS
Q24K00;F1N7I9	Q24K00;F1N7I9	1;1	1;1	1;1	;	2	1	1	1	0	0	0	1	0	0	0	0	0	0	0	0	1	0	0	0	0	0	0	0	0	1	0	0	0	0	0	5.6	5.6	5.6	34.182	320	320;320	0	2.3708				By MS/MS
F1N7U2	F1N7U2	2	2	2		1	2	2	2	0	0	0	1	0	2	0	0	0	0	0	0	1	0	2	0	0	0	0	0	0	1	0	2	0	0	0	3.8	3.8	3.8	68.039	608	608	0.0071633	1.5392				By MS/MS
Q2TA40;F1N7X3;A6H767;G3X7M5	Q2TA40;F1N7X3	3;3;1;1	3;3;1;1	3;3;1;1	;	4	3	3	3	3	2	2	3	3	3	1	0	2	3	2	2	3	3	3	1	0	2	3	2	2	3	3	3	1	0	2	10.1	10.1	10.1	43.985	386	386;386;391;394	0	6.1034	By matching	By MS/MS	By MS/MS	By MS/MS	By MS/MS
P81947;F2Z4C1;Q3ZCJ7;F1MNF8;F6RP72;Q32KN8;F2Z4K0;P81948;Q2HJB8	P81947;F2Z4C1;Q3ZCJ7;F1MNF8;F6RP72;Q32KN8;F2Z4K0	7;7;6;5;4;4;4;3;2	7;7;6;5;4;4;4;3;2	1;1;0;0;0;0;0;0;0	;;;;;;	9	7	7	1	5	5	5	6	6	7	4	3	5	5	5	5	6	6	7	4	3	5	1	1	1	1	1	1	1	1	1	23.5	23.5	4.7	50.151	451	451;451;449;449;449;450;450;448;449	0	24.993	By MS/MS	By MS/MS	By MS/MS	By MS/MS	By MS/MS
Q2TA29;F2Z4D5;Q3MHP2	Q2TA29;F2Z4D5;Q3MHP2	4;4;4	4;4;4	4;4;4	;;	3	4	4	4	4	3	4	3	4	4	1	1	3	4	3	4	3	4	4	1	1	3	4	3	4	3	4	4	1	1	3	14.4	14.4	14.4	24.469	216	216;216;218	0	5.2699	By MS/MS	By MS/MS	By MS/MS	By MS/MS	By MS/MS
F2Z4E7	F2Z4E7	2	2	2		1	2	2	2	1	1	1	1	1	1	0	0	0	1	1	1	1	1	1	0	0	0	1	1	1	1	1	1	0	0	0	7.2	7.2	7.2	43.062	390	390	0.0052122	1.7282	By matching	By matching	By matching	By matching	By MS/MS
F2Z4F0	F2Z4F0	4	4	2		1	4	4	2	3	3	2	3	3	4	1	1	2	3	3	2	3	3	4	1	1	2	1	1	1	1	1	2	0	0	0	15.2	15.2	10.6	42.613	376	376	0	5.1406	By MS/MS	By MS/MS	By MS/MS	By MS/MS	By MS/MS
F2Z4F5	F2Z4F5	14	14	14		1	14	14	14	11	9	10	12	12	12	6	4	8	11	9	10	12	12	12	6	4	8	11	9	10	12	12	12	6	4	8	23.7	23.7	23.7	82.031	730	730	0	35.842	By MS/MS	By MS/MS	By MS/MS	By MS/MS	By MS/MS
P02313;F2Z4H2	P02313;F2Z4H2	2;2	2;2	2;2	;	2	2	2	2	2	2	2	2	2	0	2	0	0	2	2	2	2	2	0	2	0	0	2	2	2	2	2	0	2	0	0	25.6	25.6	25.6	9.3795	90	90;90	0	10.065	By MS/MS	By matching	By MS/MS	By MS/MS	By matching
Q2KI07;F2Z4I5;G3X6L5	Q2KI07;F2Z4I5;G3X6L5	2;2;1	2;2;1	2;2;1	;;	3	2	2	2	1	1	1	1	1	2	1	1	2	1	1	1	1	1	2	1	1	2	1	1	1	1	1	2	1	1	2	9.7	9.7	9.7	21.511	186	186;186;179	0.0052632	1.7695	By matching	By matching	By matching	By matching	By matching
Q3ZC12;F2Z4J5	Q3ZC12;F2Z4J5	3;3	3;3	3;3	;	2	3	3	3	3	1	2	3	3	3	0	0	0	3	1	2	3	3	3	0	0	0	3	1	2	3	3	3	0	0	0	12.8	12.8	12.8	35.655	320	320;320	0	8.6802	By MS/MS	By MS/MS	By MS/MS	By MS/MS	By MS/MS
F6PRW9	F6PRW9	2	2	2		1	2	2	2	2	2	2	2	1	2	2	1	2	2	2	2	2	1	2	2	1	2	2	2	2	2	1	2	2	1	2	4	4	4	61.847	555	555	0	4.1349	By MS/MS	By MS/MS	By MS/MS	By MS/MS	By MS/MS
F6Q087	F6Q087	2	2	2		1	2	2	2	1	0	1	0	1	2	0	0	0	1	0	1	0	1	2	0	0	0	1	0	1	0	1	2	0	0	0	3	3	3	66.015	605	605	0	2.7995	By MS/MS		By matching		By matching
F6Q234	F6Q234	12	12	12		1	12	12	12	9	8	8	10	10	11	6	4	6	9	8	8	10	10	11	6	4	6	9	8	8	10	10	11	6	4	6	27.2	27.2	27.2	54.832	493	493	0	167.87	By MS/MS	By MS/MS	By MS/MS	By MS/MS	By MS/MS
F6Q4T4	F6Q4T4	1	1	1		1	1	1	1	0	1	0	1	0	1	0	0	0	0	1	0	1	0	1	0	0	0	0	1	0	1	0	1	0	0	0	1.9	1.9	1.9	86.77	795	795	0	2.5984		By matching		By MS/MS
F6Q9X9	F6Q9X9	4	4	4		1	4	4	4	2	0	2	3	2	3	0	0	0	2	0	2	3	2	3	0	0	0	2	0	2	3	2	3	0	0	0	5.1	5.1	5.1	97.029	901	901	0	5.9868	By matching		By matching	By MS/MS	By matching
F6QCI5	F6QCI5	3	3	3		1	3	3	3	2	1	1	1	1	2	0	0	0	2	1	1	1	1	2	0	0	0	2	1	1	1	1	2	0	0	0	3.7	3.7	3.7	133.64	1194	1194	0	6.4437	By MS/MS	By matching	By matching	By MS/MS	By MS/MS
F6QHN4;Q9XTA2	F6QHN4;Q9XTA2	6;6	6;6	6;6	;	2	6	6	6	3	2	2	6	5	5	1	0	0	3	2	2	6	5	5	1	0	0	3	2	2	6	5	5	1	0	0	11.3	11.3	11.3	79.758	702	702;710	0	16.925	By MS/MS	By MS/MS	By MS/MS	By MS/MS	By MS/MS
F6QIA5	F6QIA5	1	1	1		1	1	1	1	0	0	0	0	0	1	0	0	0	0	0	0	0	0	1	0	0	0	0	0	0	0	0	1	0	0	0	3.2	3.2	3.2	58.727	525	525	0.0045767	1.8579
F6QLM5	F6QLM5	3	3	3		1	3	3	3	2	1	1	3	1	3	1	1	0	2	1	1	3	1	3	1	1	0	2	1	1	3	1	3	1	1	0	7.9	7.9	7.9	37.298	331	331	0	14.389	By MS/MS	By matching	By MS/MS	By MS/MS	By matching
F6QPK8	F6QPK8	1	1	1		1	1	1	1	0	0	0	1	0	1	0	0	0	0	0	0	1	0	1	0	0	0	0	0	0	1	0	1	0	0	0	3	3	3	51.274	503	503	0	2.8707				By matching
P81287;F6QVC9	P81287;F6QVC9	14;14	14;14	14;14	;	2	14	14	14	11	10	11	12	12	14	10	8	10	11	10	11	12	12	14	10	8	10	11	10	11	12	12	14	10	8	10	41.7	41.7	41.7	36.088	321	321;321	0	69.513	By MS/MS	By MS/MS	By MS/MS	By MS/MS	By MS/MS
F6QYV9	F6QYV9	2	2	2		1	2	2	2	1	1	0	1	0	2	0	0	0	1	1	0	1	0	2	0	0	0	1	1	0	1	0	2	0	0	0	3.2	3.2	3.2	81.071	709	709	0	4.4829	By matching	By matching		By matching
F6R1H3	F6R1H3	2	2	2		1	2	2	2	0	0	0	0	0	2	0	0	0	0	0	0	0	0	2	0	0	0	0	0	0	0	0	2	0	0	0	3.7	3.7	3.7	96.604	871	871	0	2.1302
F6RIH1	F6RIH1	4	4	4		1	4	4	4	0	1	1	2	1	3	0	0	0	0	1	1	2	1	3	0	0	0	0	1	1	2	1	3	0	0	0	10.6	10.6	10.6	61.723	537	537	0	6.514		By MS/MS	By MS/MS	By MS/MS	By MS/MS
F6RJG0;Q2KIE6	F6RJG0	5;1	5;1	5;1		2	5	5	5	4	0	2	4	1	5	0	0	0	4	0	2	4	1	5	0	0	0	4	0	2	4	1	5	0	0	0	10.8	10.8	10.8	62.517	565	565;508	0	6.6767	By MS/MS		By MS/MS	By MS/MS	By matching
F6RM11	F6RM11	2	2	2		1	2	2	2	2	1	2	1	2	1	1	0	0	2	1	2	1	2	1	1	0	0	2	1	2	1	2	1	1	0	0	8.6	8.6	8.6	30.975	278	278	0	3.5227	By MS/MS	By matching	By matching	By MS/MS	By MS/MS
F6RTD7	F6RTD7	1	1	1		1	1	1	1	1	1	1	1	1	1	0	0	0	1	1	1	1	1	1	0	0	0	1	1	1	1	1	1	0	0	0	8.8	8.8	8.8	14.168	125	125	0.0096819	1.4142	By matching	By MS/MS	By matching	By MS/MS	By matching
F6RWK1	F6RWK1	1	1	1		1	1	1	1	1	0	0	1	1	1	0	0	0	1	0	0	1	1	1	0	0	0	1	0	0	1	1	1	0	0	0	2.5	2.5	2.5	50.476	439	439	0.0052434	1.7487	By MS/MS			By matching	By matching
F6S1Q0	F6S1Q0	3	1	1		1	3	1	1	3	3	3	3	3	2	3	2	3	1	1	1	1	1	1	1	1	1	1	1	1	1	1	1	1	1	1	5.4	2.1	2.1	47.964	429	429	0.005299	1.8014	By MS/MS	By MS/MS	By MS/MS	By MS/MS	By MS/MS
P18902;G1K122	P18902;G1K122	1;1	1;1	1;1	;	2	1	1	1	0	1	1	0	0	1	1	1	1	0	1	1	0	0	1	1	1	1	0	1	1	0	0	1	1	1	1	6	6	6	21.068	183	183;201	0	13.854		By MS/MS	By MS/MS
G1K1K0;O46414	G1K1K0;O46414	3;3	3;3	3;3	;	2	3	3	3	2	1	1	3	3	3	1	0	1	2	1	1	3	3	3	1	0	1	2	1	1	3	3	3	1	0	1	17.2	17.2	17.2	20.923	180	180;181	0	4.0515	By MS/MS	By matching	By matching	By matching	By matching
G1K1Q2;G3MWU1;O62768	G1K1Q2;G3MWU1;O62768	10;10;9	10;10;9	10;10;9	;;	3	10	10	10	9	6	8	8	8	9	6	4	5	9	6	8	8	8	9	6	4	5	9	6	8	8	8	9	6	4	5	22.1	22.1	22.1	54.563	497	497;609;499	0	16.916	By MS/MS	By MS/MS	By MS/MS	By MS/MS	By MS/MS
Q2TA21;G1K1Z9	Q2TA21;G1K1Z9	2;2	2;2	2;2	;	2	2	2	2	1	1	1	1	0	1	1	1	2	1	1	1	1	0	1	1	1	2	1	1	1	1	0	1	1	1	2	2.5	2.5	2.5	82.392	760	760;760	0.0065265	1.573	By matching	By matching	By matching	By matching
G3MWG4	G3MWG4	1	1	1		1	1	1	1	1	1	0	1	1	1	0	0	0	1	1	0	1	1	1	0	0	0	1	1	0	1	1	1	0	0	0	1.3	1.3	1.3	103.67	922	922	0.0015911	2.0276	By MS/MS	By matching		By MS/MS	By MS/MS
G3MWR5;G3X6K9	G3MWR5;G3X6K9	1;1	1;1	1;1	;	2	1	1	1	0	0	1	0	1	1	0	1	1	0	0	1	0	1	1	0	1	1	0	0	1	0	1	1	0	1	1	2	2	2	66.409	606	606;1577	1	-2			By MS/MS		By MS/MS
G3MWV5	G3MWV5	7	1	1		1	7	1	1	5	6	3	6	5	5	4	4	2	1	0	0	0	0	0	0	0	0	1	0	0	0	0	0	0	0	0	24.7	7.3	7.3	21.889	219	219	0	2.1146	By MS/MS	By matching	By matching	By matching	By matching
Q3T0E7;G3MX90	Q3T0E7;G3MX90	2;2	2;2	2;2	;	2	2	2	2	0	1	1	1	1	2	0	1	0	0	1	1	1	1	2	0	1	0	0	1	1	1	1	2	0	1	0	7.3	7.3	7.3	37.512	330	330;330	0	3.1521		By MS/MS	By MS/MS	By MS/MS	By MS/MS
G3MX97	G3MX97	1	1	1		1	1	1	1	1	0	0	1	1	1	0	0	0	1	0	0	1	1	1	0	0	0	1	0	0	1	1	1	0	0	0	2.7	2.7	2.7	83.731	751	751	1	-2	By matching			By matching	By MS/MS
G3MXC8;Q3SYX9	G3MXC8	7;3	7;3	7;3		2	7	7	7	5	4	4	6	5	7	2	1	1	5	4	4	6	5	7	2	1	1	5	4	4	6	5	7	2	1	1	43.7	43.7	43.7	16.288	151	151;151	0	63.571	By MS/MS	By MS/MS	By MS/MS	By MS/MS	By MS/MS
Q3SZJ7;G3MXJ5	Q3SZJ7;G3MXJ5	3;3	3;3	3;3	;	2	3	3	3	3	3	2	3	3	3	2	3	3	3	3	2	3	3	3	2	3	3	3	3	2	3	3	3	2	3	3	7.4	7.4	7.4	44.542	407	407;407	0	7.3296	By MS/MS	By MS/MS	By MS/MS	By MS/MS	By MS/MS
G3MXL3;CON__P12035;CON__Q01546;A7YWK3	G3MXL3;CON__P12035;CON__Q01546	18;11;9;5	2;2;0;2	0;0;0;0	;;	4	18	2	0	16	14	13	14	16	14	16	14	18	2	2	1	2	1	0	2	0	2	0	0	0	0	0	0	0	0	0	17.9	1.9	0	62.892	616	616;629;638;540	0	6.8779	By MS/MS	By MS/MS	By MS/MS	By MS/MS	By matching
Q58DW0;G3MXR5	Q58DW0;G3MXR5	2;2	2;2	2;2	;	2	2	2	2	1	1	1	2	2	2	0	0	0	1	1	1	2	2	2	0	0	0	1	1	1	2	2	2	0	0	0	5.2	5.2	5.2	47.411	422	422;436	0	2.3946	By MS/MS	By MS/MS	By matching	By matching	By MS/MS
G3MXS9	G3MXS9	1	1	1		1	1	1	1	1	1	1	0	1	1	0	0	0	1	1	1	0	1	1	0	0	0	1	1	1	0	1	1	0	0	0	3.8	3.8	3.8	39.254	346	346	0.0066031	1.6388	By matching	By MS/MS	By MS/MS		By matching
G3MY03;Q0VC87	G3MY03;Q0VC87	2;1	2;1	2;1	;	2	2	2	2	1	1	1	1	1	1	0	0	0	1	1	1	1	1	1	0	0	0	1	1	1	1	1	1	0	0	0	9.3	9.3	9.3	33.049	290	290;125	0	3.6641	By MS/MS	By MS/MS	By MS/MS	By MS/MS	By MS/MS
G5E6M7;P31039;G3MY67	G5E6M7;P31039;G3MY67	1;1;1	1;1;1	1;1;1	;;	3	1	1	1	0	0	0	0	1	1	0	0	0	0	0	0	0	1	1	0	0	0	0	0	0	0	1	1	0	0	0	2.3	2.3	2.3	73.237	664	664;665;677	0.0052671	1.7705					By matching
G3MYD9	G3MYD9	17	17	16		1	17	17	16	14	10	13	15	12	15	12	9	15	14	10	13	15	12	15	12	9	15	13	9	12	14	11	14	11	8	14	16.3	16.3	15.6	127.65	1152	1152	0	58.297	By MS/MS	By MS/MS	By MS/MS	By MS/MS	By MS/MS
G3MYH4;Q3ZCD0	G3MYH4;Q3ZCD0	2;2	2;2	2;2	;	2	2	2	2	2	2	2	2	1	2	2	1	2	2	2	2	2	1	2	2	1	2	2	2	2	2	1	2	2	1	2	13.1	13.1	13.1	23.226	214	214;236	0	26.386	By MS/MS	By MS/MS	By MS/MS	By MS/MS	By MS/MS
Q0VBZ9;G3MZA0;G3MY11	Q0VBZ9;G3MZA0;G3MY11	3;3;2	3;3;2	3;3;2	;;	3	3	3	3	2	1	2	2	1	3	1	1	1	2	1	2	2	1	3	1	1	1	2	1	2	2	1	3	1	1	1	39.9	39.9	39.9	19.825	198	198;198;261	0	9.1757	By MS/MS	By MS/MS	By MS/MS	By MS/MS	By MS/MS
G3MZD8	G3MZD8	1	1	1		1	1	1	1	1	1	1	1	1	1	0	0	0	1	1	1	1	1	1	0	0	0	1	1	1	1	1	1	0	0	0	3.7	3.7	3.7	47.216	437	437	0	2.3353	By matching	By MS/MS	By MS/MS	By MS/MS	By MS/MS
G3MZE2;E1B7J7;Q08E52	G3MZE2	5;1;1	5;1;1	5;1;1		3	5	5	5	4	3	3	4	3	5	0	0	0	4	3	3	4	3	5	0	0	0	4	3	3	4	3	5	0	0	0	12.8	12.8	12.8	58.046	524	524;523;544	0	9.2053	By MS/MS	By MS/MS	By matching	By MS/MS	By MS/MS
P61284;G3MZG7;F1MDX5	P61284;G3MZG7	3;3;1	3;3;1	3;3;1	;	3	3	3	3	3	3	3	3	3	3	1	0	1	3	3	3	3	3	3	1	0	1	3	3	3	3	3	3	1	0	1	30.3	30.3	30.3	17.818	165	165;165;165	0	14.528	By MS/MS	By MS/MS	By MS/MS	By MS/MS	By MS/MS
G3MZV0;Q3ZCF3	G3MZV0;Q3ZCF3	3;3	3;3	3;3	;	2	3	3	3	0	1	1	2	1	2	0	0	0	0	1	1	2	1	2	0	0	0	0	1	1	2	1	2	0	0	0	20.6	20.6	20.6	18.344	160	160;163	0	4.2764		By matching	By matching	By MS/MS	By MS/MS
G3MZW3	G3MZW3	1	1	1		1	1	1	1	0	0	0	0	0	1	0	0	0	0	0	0	0	0	1	0	0	0	0	0	0	0	0	1	0	0	0	7.1	7.1	7.1	26.564	252	252	0.0085227	1.5056
P15246;G3MZZ6	P15246;G3MZZ6	1;1	1;1	1;1	;	2	1	1	1	1	1	1	1	1	1	0	0	1	1	1	1	1	1	1	0	0	1	1	1	1	1	1	1	0	0	1	4	4	4	24.565	227	227;228	0.0097561	1.4376	By matching	By matching	By matching	By MS/MS	By matching
G3N0B6	G3N0B6	3	3	3		1	3	3	3	1	1	1	2	0	1	3	1	1	1	1	1	2	0	1	3	1	1	1	1	1	2	0	1	3	1	1	4.8	4.8	4.8	71.474	671	671	0	2.9835	By MS/MS	By MS/MS	By MS/MS	By MS/MS
G3N0I4;P00727	G3N0I4;P00727	15;15	15;15	15;15	;	2	15	15	15	11	9	11	12	13	15	6	7	8	11	9	11	12	13	15	6	7	8	11	9	11	12	13	15	6	7	8	32.5	32.5	32.5	54.08	498	498;519	0	51.178	By MS/MS	By MS/MS	By MS/MS	By MS/MS	By MS/MS
Q3ZC10;G3N0J6	Q3ZC10;G3N0J6	1;1	1;1	1;1	;	2	1	1	1	1	1	0	1	1	1	0	0	0	1	1	0	1	1	1	0	0	0	1	1	0	1	1	1	0	0	0	9.2	9.2	9.2	13.281	119	119;119	0	2.145	By matching	By matching		By MS/MS	By MS/MS
G3N0S8;Q3T047;P79102	G3N0S8	3;1;1	3;1;1	3;1;1		3	3	3	3	1	1	1	3	1	2	0	0	1	1	1	1	3	1	2	0	0	1	1	1	1	3	1	2	0	0	1	5	5	5	57.07	503	503;503;507	0	8.6102	By MS/MS	By matching	By matching	By MS/MS	By matching
G3N0W8	G3N0W8	1	1	1		1	1	1	1	1	1	1	1	1	1	0	0	0	1	1	1	1	1	1	0	0	0	1	1	1	1	1	1	0	0	0	4.3	4.3	4.3	32.68	304	304	0	7.9588	By MS/MS	By MS/MS	By MS/MS	By MS/MS	By MS/MS
G3N0Z4	G3N0Z4	1	1	1		1	1	1	1	0	0	0	0	0	1	0	0	0	0	0	0	0	0	1	0	0	0	0	0	0	0	0	1	0	0	0	11.5	11.5	11.5	19.521	183	183	1	-2
G3N109	G3N109	1	1	1		1	1	1	1	1	1	1	1	0	1	1	0	1	1	1	1	1	0	1	1	0	1	1	1	1	1	0	1	1	0	1	4.4	4.4	4.4	33.211	293	293	1	-2	By matching	By MS/MS	By matching	By matching
G3N1I8;Q3T0A3	G3N1I8;Q3T0A3	1;1	1;1	1;1	;	2	1	1	1	0	1	1	1	1	1	1	1	0	0	1	1	1	1	1	1	1	0	0	1	1	1	1	1	1	1	0	8.1	8.1	8.1	13.716	123	123;259	0.0096953	1.4201		By MS/MS	By matching	By MS/MS	By matching
G3N3K1;G3N1T7	G3N3K1;G3N1T7	1;1	1;1	1;1	;	2	1	1	1	0	0	0	0	0	1	0	0	0	0	0	0	0	0	1	0	0	0	0	0	0	0	0	1	0	0	0	3.9	3.9	3.9	41.075	380	380;763	0.0065982	1.6376
G3N214	G3N214	2	2	2		1	2	2	2	1	1	1	2	0	2	0	0	0	1	1	1	2	0	2	0	0	0	1	1	1	2	0	2	0	0	0	2.3	2.3	2.3	91.999	840	840	0.0066421	1.6671	By matching	By matching	By matching	By MS/MS
P04975;G3N252	P04975;G3N252	3;3	3;3	3;3	;	2	3	3	3	0	0	0	1	0	2	0	0	0	0	0	0	1	0	2	0	0	0	0	0	0	1	0	2	0	0	0	14.5	14.5	14.5	25.082	228	228;242	0	2.6426				By MS/MS
Q56JV9;G3N262;E1BG39	Q56JV9;G3N262;E1BG39	2;2;1	2;2;1	2;2;1	;;	3	2	2	2	1	0	1	2	2	2	0	0	0	1	0	1	2	2	2	0	0	0	1	0	1	2	2	2	0	0	0	8.3	8.3	8.3	29.945	264	264;264;249	0	2.1194	By MS/MS		By MS/MS	By MS/MS	By MS/MS
G3N2L2	G3N2L2	2	2	2		1	2	2	2	0	0	0	0	0	2	0	0	0	0	0	0	0	0	2	0	0	0	0	0	0	0	0	2	0	0	0	11.4	11.4	11.4	29.312	246	246	0.00079936	2.0428
Q58DQ3;G3N2R1	Q58DQ3;G3N2R1	5;5	5;5	5;5	;	2	5	5	5	2	5	4	4	5	3	2	4	0	2	5	4	4	5	3	2	4	0	2	5	4	4	5	3	2	4	0	9.8	9.8	9.8	32.689	287	287;287	0	5.9236	By MS/MS	By MS/MS	By MS/MS	By MS/MS	By MS/MS
G3N348	G3N348	2	2	2		1	2	2	2	1	1	1	2	2	2	0	0	0	1	1	1	2	2	2	0	0	0	1	1	1	2	2	2	0	0	0	2.7	2.7	2.7	99.741	888	888	0	2.5364	By MS/MS	By matching	By MS/MS	By MS/MS	By MS/MS
G3N370	G3N370	3	3	3		1	3	3	3	3	3	3	2	2	2	2	0	1	3	3	3	2	2	2	2	0	1	3	3	3	2	2	2	2	0	1	3.7	3.7	3.7	86.103	756	756	0	11.866	By MS/MS	By MS/MS	By MS/MS	By MS/MS	By matching
G3N3D4;G3MWZ7	G3N3D4	4;1	4;1	4;1		2	4	4	4	3	3	2	3	3	4	0	1	2	3	3	2	3	3	4	0	1	2	3	3	2	3	3	4	0	1	2	16	16	16	35.722	326	326;308	0	11.77	By MS/MS	By MS/MS	By MS/MS	By MS/MS	By MS/MS
G3X696	G3X696	7	7	7		1	7	7	7	6	5	7	5	4	6	3	0	3	6	5	7	5	4	6	3	0	3	6	5	7	5	4	6	3	0	3	8.8	8.8	8.8	142.98	1240	1240	0	21.089	By MS/MS	By MS/MS	By MS/MS	By MS/MS	By MS/MS
G3X6B1;E1BDE7	G3X6B1;E1BDE7	8;5	1;1	1;1	;	2	8	1	1	6	6	5	7	5	7	2	0	1	1	0	0	1	0	1	0	0	0	1	0	0	1	0	1	0	0	0	14.3	4.6	4.6	78.981	699	699;954	0.0065123	1.5682	By MS/MS	By matching	By matching	By MS/MS	By matching
G3X6B3;G3X6B2	G3X6B3;G3X6B2	2;2	2;2	2;2	;	2	2	2	2	0	0	0	1	0	2	0	0	0	0	0	0	1	0	2	0	0	0	0	0	0	1	0	2	0	0	0	1	1	1	311.39	2846	2846;2870	0.0052751	1.7789				By MS/MS
G3X6L9	G3X6L9	10	10	10		1	10	10	10	5	6	7	9	8	10	1	0	3	5	6	7	9	8	10	1	0	3	5	6	7	9	8	10	1	0	3	7.6	7.6	7.6	169.92	1511	1511	0	19.074	By MS/MS	By MS/MS	By MS/MS	By MS/MS	By MS/MS
G3X6M9;A6QPC6	G3X6M9;A6QPC6	4;3	2;1	0;0	;	2	4	2	0	4	4	4	4	4	4	4	1	3	2	2	2	2	2	2	2	0	1	0	0	0	0	0	0	0	0	0	11.5	7.7	0	54.967	506	506;251	0	19.917	By MS/MS	By MS/MS	By MS/MS	By MS/MS	By MS/MS
G3X6P5;Q3T0M0	G3X6P5;Q3T0M0	2;2	2;2	2;2	;	2	2	2	2	2	2	2	2	2	2	1	0	1	2	2	2	2	2	2	1	0	1	2	2	2	2	2	2	1	0	1	11.9	11.9	11.9	20.786	185	185;186	0	4.1129	By matching	By matching	By MS/MS	By MS/MS	By MS/MS
Q3ZCL8;G3X6S5	Q3ZCL8;G3X6S5	2;2	2;2	2;2	;	2	2	2	2	1	1	1	1	1	2	1	1	1	1	1	1	1	1	2	1	1	1	1	1	1	1	1	2	1	1	1	26.9	26.9	26.9	10.438	93	93;178	0	4.412	By MS/MS	By MS/MS	By MS/MS	By MS/MS	By MS/MS
G3X6U5;Q58DU7	G3X6U5;Q58DU7	3;3	3;3	3;3	;	2	3	3	3	2	2	1	2	1	3	0	0	1	2	2	1	2	1	3	0	0	1	2	2	1	2	1	3	0	0	1	37.6	37.6	37.6	11.425	101	101;114	0	4.7891	By MS/MS	By matching	By matching	By matching	By matching
G3X6Z3;Q3SZF8	G3X6Z3;Q3SZF8	5;5	5;5	5;5	;	2	5	5	5	3	2	4	4	3	5	0	2	1	3	2	4	4	3	5	0	2	1	3	2	4	4	3	5	0	2	1	40.2	40.2	40.2	13.396	117	117;118	0	8.2111	By MS/MS	By MS/MS	By MS/MS	By MS/MS	By MS/MS
G3X743	G3X743	4	4	4		1	4	4	4	3	4	4	4	4	3	0	1	1	3	4	4	4	4	3	0	1	1	3	4	4	4	4	3	0	1	1	10.6	10.6	10.6	56.56	502	502	0	4.4539	By MS/MS	By MS/MS	By MS/MS	By MS/MS	By MS/MS
G3X745	G3X745	2	2	2		1	2	2	2	2	2	2	2	2	2	2	1	2	2	2	2	2	2	2	2	1	2	2	2	2	2	2	2	2	1	2	3.9	3.9	3.9	61.007	559	559	0	3.954	By MS/MS	By MS/MS	By MS/MS	By MS/MS	By matching
G3X752;Q2KJD2;F1MDK1;P63026	G3X752;Q2KJD2;F1MDK1;P63026	2;2;1;1	2;2;1;1	2;2;1;1	;;;	4	2	2	2	2	2	2	1	2	1	2	0	1	2	2	2	1	2	1	2	0	1	2	2	2	1	2	1	2	0	1	32	32	32	11.404	103	103;104;115;116	0	3.6318	By MS/MS	By MS/MS	By MS/MS	By MS/MS	By MS/MS
Q3ZBT1;G3X757	Q3ZBT1;G3X757	31;31	31;31	31;31	;	2	31	31	31	27	27	26	28	25	30	16	9	16	27	27	26	28	25	30	16	9	16	27	27	26	28	25	30	16	9	16	35.2	35.2	35.2	89.329	806	806;806	0	285.21	By MS/MS	By MS/MS	By MS/MS	By MS/MS	By MS/MS
G3X7C0;O97593	G3X7C0;O97593	2;2	2;2	2;2	;	2	2	2	2	1	0	0	1	1	0	0	1	0	1	0	0	1	1	0	0	1	0	1	0	0	1	1	0	0	1	0	1.4	1.4	1.4	143.19	1232	1232;1233	0.009729	1.4297	By MS/MS			By MS/MS	By matching
P30922;G3X7D2	P30922;G3X7D2	3;3	3;3	3;3	;	2	3	3	3	2	1	3	3	3	2	1	2	2	2	1	3	3	3	2	1	2	2	2	1	3	3	3	2	1	2	2	8.1	8.1	8.1	43.031	383	383;391	0	12.321	By MS/MS	By matching	By matching	By MS/MS	By matching
G3X7H1	G3X7H1	2	2	2		1	2	2	2	2	2	2	2	1	1	2	0	2	2	2	2	2	1	1	2	0	2	2	2	2	2	1	1	2	0	2	5.7	5.7	5.7	27.973	246	246	0	9.0665	By MS/MS	By MS/MS	By MS/MS	By MS/MS	By MS/MS
Q76LV1;G5E507	Q76LV1;G5E507	21;21	21;21	5;5	;	2	21	21	5	17	16	19	19	17	20	12	9	13	17	16	19	19	17	20	12	9	13	3	4	4	4	3	5	2	2	2	26.4	26.4	7.7	83.252	724	724;724	0	131.44	By MS/MS	By MS/MS	By MS/MS	By MS/MS	By MS/MS
Q32L40;G5E531	Q32L40;G5E531	7;7	7;7	7;7	;	2	7	7	7	5	6	6	7	7	7	3	2	2	5	6	6	7	7	7	3	2	2	5	6	6	7	7	7	3	2	2	14.4	14.4	14.4	60.206	556	556;556	0	12.14	By MS/MS	By MS/MS	By MS/MS	By MS/MS	By MS/MS
G5E559	G5E559	1	1	1		1	1	1	1	1	1	1	1	0	0	0	0	0	1	1	1	1	0	0	0	0	0	1	1	1	1	0	0	0	0	0	3.5	3.5	3.5	35.24	313	313	1	-2	By MS/MS	By matching	By matching	By matching
G5E589;Q2TBX6	G5E589;Q2TBX6	7;4	7;4	7;4	;	2	7	7	7	7	5	6	6	7	7	4	4	5	7	5	6	6	7	7	4	4	5	7	5	6	6	7	7	4	4	5	22.4	22.4	22.4	26.318	241	241;241	0	11.691	By MS/MS	By matching	By MS/MS	By MS/MS	By MS/MS
G5E597;P68827	G5E597;P68827	1;1	1;1	1;1	;	2	1	1	1	0	0	1	0	0	1	0	0	0	0	0	1	0	0	1	0	0	0	0	0	1	0	0	1	0	0	0	2.9	2.9	2.9	57.086	526	526;527	0.0031032	1.9166			By MS/MS
G5E598	G5E598	2	2	2		1	2	2	2	2	1	2	2	2	2	2	2	2	2	1	2	2	2	2	2	2	2	2	1	2	2	2	2	2	2	2	15.5	15.5	15.5	19.169	181	181	0	11.496	By MS/MS	By MS/MS	By MS/MS	By MS/MS	By MS/MS
G5E5C0	G5E5C0	5	5	5		1	5	5	5	2	2	3	4	2	4	1	0	1	2	2	3	4	2	4	1	0	1	2	2	3	4	2	4	1	0	1	5.6	5.6	5.6	132.63	1225	1225	0	6.4677	By MS/MS	By MS/MS	By matching	By MS/MS	By matching
G5E5C3;Q2YDE4	G5E5C3;Q2YDE4	8;8	8;8	8;8	;	2	8	8	8	6	6	5	6	6	7	5	4	2	6	6	5	6	6	7	5	4	2	6	6	5	6	6	7	5	4	2	31.8	31.8	31.8	27.284	245	245;246	0	14.924	By MS/MS	By MS/MS	By MS/MS	By MS/MS	By MS/MS
G5E5C8;Q2TBL6;Q58DR3	G5E5C8;Q2TBL6;Q58DR3	13;12;7	13;12;7	13;12;7	;;	3	13	13	13	13	12	13	13	13	13	10	7	9	13	12	13	13	13	13	10	7	9	13	12	13	13	13	13	10	7	9	34.4	34.4	34.4	37.681	337	337;337;213	0	50.169	By MS/MS	By MS/MS	By MS/MS	By MS/MS	By MS/MS
G5E5D0	G5E5D0	1	1	1		1	1	1	1	0	0	0	1	0	1	0	0	0	0	0	0	1	0	1	0	0	0	0	0	0	1	0	1	0	0	0	1.3	1.3	1.3	108.26	996	996	0.00387	1.9106				By MS/MS
Q2TBX2;G5E5K1	Q2TBX2;G5E5K1	1;1	1;1	1;1	;	2	1	1	1	0	0	0	1	1	1	0	0	0	0	0	0	1	1	1	0	0	0	0	0	0	1	1	1	0	0	0	7.1	7.1	7.1	22.482	197	197;197	0.0085046	1.501				By MS/MS	By matching
G5E5K5	G5E5K5	6	6	6		1	6	6	6	6	6	6	6	6	6	6	4	6	6	6	6	6	6	6	6	4	6	6	6	6	6	6	6	6	4	6	43.3	43.3	43.3	16.488	150	150	0	263.6	By MS/MS	By MS/MS	By MS/MS	By MS/MS	By MS/MS
Q28141;G5E5N3	Q28141;G5E5N3	3;3	3;3	3;3	;	2	3	3	3	2	2	2	3	2	2	0	0	1	2	2	2	3	2	2	0	0	1	2	2	2	3	2	2	0	0	1	2.9	2.9	2.9	141.94	1287	1287;1287	0	15.502	By MS/MS	By MS/MS	By MS/MS	By MS/MS	By MS/MS
O19094;G5E5R3	O19094;G5E5R3	2;2	2;2	2;2	;	2	2	2	2	1	0	0	1	1	2	0	0	0	1	0	0	1	1	2	0	0	0	1	0	0	1	1	2	0	0	0	5.4	5.4	5.4	70.263	612	612;613	0	2.8385	By matching			By matching	By MS/MS
G5E630	G5E630	7	7	7		1	7	7	7	2	4	5	3	6	5	0	1	0	2	4	5	3	6	5	0	1	0	2	4	5	3	6	5	0	1	0	3.4	3.4	3.4	290.3	2554	2554	0	11.951	By MS/MS	By MS/MS	By MS/MS	By MS/MS	By MS/MS
G5E675;Q0VCK5	G5E675;Q0VCK5	7;7	7;7	5;5	;	2	7	7	5	5	5	6	6	5	6	1	1	3	5	5	6	6	5	6	1	1	3	4	4	4	5	4	5	0	0	2	8.5	8.5	6.6	101.35	915	915;938	0	8.7289	By MS/MS	By MS/MS	By MS/MS	By MS/MS	By MS/MS
Q148C9;G5E6G2	Q148C9;G5E6G2	2;2	2;2	2;2	;	2	2	2	2	0	0	1	1	1	2	0	0	0	0	0	1	1	1	2	0	0	0	0	0	1	1	1	2	0	0	0	14.7	14.7	14.7	21.23	191	191;206	0	4.1369			By matching	By matching	By matching
Q3T0F4;G5E6M8	Q3T0F4;G5E6M8	1;1	1;1	1;1	;	2	1	1	1	0	0	1	0	0	1	0	0	0	0	0	1	0	0	1	0	0	0	0	0	1	0	0	1	0	0	0	8.5	8.5	8.5	18.898	165	165;181	0.006555	1.6072			By MS/MS
G5E6N7	G5E6N7	3	3	3		1	3	3	3	0	0	0	1	0	3	0	0	0	0	0	0	1	0	3	0	0	0	0	0	0	1	0	3	0	0	0	15.1	15.1	15.1	21.418	185	185	0	5.9727				By MS/MS
G5E6Q3	G5E6Q3	1	1	1		1	1	1	1	0	0	0	1	0	1	0	0	0	0	0	0	1	0	1	0	0	0	0	0	0	1	0	1	0	0	0	3.4	3.4	3.4	37.121	351	351	0	2.4778				By matching
G8JKV1;Q9TU73	G8JKV1;Q9TU73	3;3	3;3	3;3	;	2	3	3	3	0	0	1	0	0	3	0	0	0	0	0	1	0	0	3	0	0	0	0	0	1	0	0	3	0	0	0	23.4	23.4	23.4	22.259	192	192;193	0	12.654			By matching
G8JKV2;Q0VCU8	G8JKV2;Q0VCU8	5;5	5;5	5;5	;	2	5	5	5	3	3	3	3	3	5	0	0	0	3	3	3	3	3	5	0	0	0	3	3	3	3	3	5	0	0	0	24.7	24.7	24.7	28.894	255	255;256	0	7.0003	By matching	By matching	By MS/MS	By MS/MS	By MS/MS
G8JKV5;Q3T0U2	G8JKV5;Q3T0U2	1;1	1;1	1;1	;	2	1	1	1	1	1	1	1	1	1	0	0	0	1	1	1	1	1	1	0	0	0	1	1	1	1	1	1	0	0	0	5.2	5.2	5.2	23.365	213	213;214	0	2.3063	By MS/MS	By MS/MS	By MS/MS	By MS/MS	By MS/MS
G8JKV6;Q5E964	G8JKV6;Q5E964	5;5	5;5	5;5	;	2	5	5	5	5	4	5	5	4	5	2	2	1	5	4	5	5	4	5	2	2	1	5	4	5	5	4	5	2	2	1	13.3	13.3	13.3	39.423	345	345;376	0	4.7469	By MS/MS	By MS/MS	By MS/MS	By MS/MS	By MS/MS
O77588;G8JKV7	O77588;G8JKV7	3;3	3;3	3;3	;	2	3	3	3	2	2	1	2	1	3	0	0	1	2	2	1	2	1	3	0	0	1	2	2	1	2	1	3	0	0	1	6.6	6.6	6.6	83.486	726	726;727	0	4.2686	By matching	By matching	By matching	By MS/MS	By matching
Q5E9B5;Q3ZC07;P68138;P62739;G8JKX4;F1MKC4	Q5E9B5;Q3ZC07;P68138;P62739;G8JKX4;F1MKC4	11;11;11;11;11;8	1;1;1;1;1;1	1;1;1;1;1;1	;;;;;	6	11	1	1	10	10	10	9	9	10	9	9	9	1	1	1	1	1	1	0	0	0	1	1	1	1	1	1	0	0	0	27.4	4.3	4.3	41.876	376	376;377;377;377;406;376	0	7.3012	By MS/MS	By MS/MS	By matching	By MS/MS	By MS/MS
G8JKX6;P30932	G8JKX6;P30932	3;3	3;3	3;3	;	2	3	3	3	2	2	1	1	1	2	1	1	2	2	2	1	1	1	2	1	1	2	2	2	1	1	1	2	1	1	2	15.7	15.7	15.7	22.665	204	204;226	0	4.4033	By MS/MS	By MS/MS	By MS/MS	By MS/MS	By MS/MS
P46195;G8JKX7	P46195;G8JKX7	2;2	2;2	2;2	;	2	2	2	2	0	0	0	1	1	1	0	0	0	0	0	0	1	1	1	0	0	0	0	0	0	1	1	1	0	0	0	5.6	5.6	5.6	21.91	198	198;219	0	3.1677				By MS/MS	By matching
G8JKX8;P35605	G8JKX8;P35605	4;4	4;4	4;4	;	2	4	4	4	2	2	2	2	2	3	0	0	1	2	2	2	2	2	3	0	0	1	2	2	2	2	2	3	0	0	1	6.5	6.5	6.5	80.436	713	713;906	0	5.0057	By matching	By matching	By MS/MS	By MS/MS	By MS/MS
Q9XSI3;G8JKX9	Q9XSI3;G8JKX9	1;1	1;1	1;1	;	2	1	1	1	1	1	0	1	1	1	0	0	0	1	1	0	1	1	1	0	0	0	1	1	0	1	1	1	0	0	0	6.1	6.1	6.1	24.603	214	214;214	0	2.1921	By MS/MS	By matching		By matching	By matching
G8JKY0;Q5E958	G8JKY0;Q5E958	6;6	6;6	6;6	;	2	6	6	6	4	4	3	5	5	6	2	2	2	4	4	3	5	5	6	2	2	2	4	4	3	5	5	6	2	2	2	25.6	25.6	25.6	24.074	207	207;208	0	9.5495	By MS/MS	By MS/MS	By MS/MS	By MS/MS	By MS/MS
Q5E9B3;G8JKY6	Q5E9B3;G8JKY6	2;2	2;2	2;2	;	2	2	2	2	0	1	1	1	1	2	0	0	0	0	1	1	1	1	2	0	0	0	0	1	1	1	1	2	0	0	0	8.5	8.5	8.5	36.972	331	331;331	0.0015898	2.0274		By MS/MS	By matching	By MS/MS	By matching
G8JKZ8;O97680	G8JKZ8;O97680	3;3	3;3	3;3	;	2	3	3	3	3	3	3	3	3	2	3	0	3	3	3	3	3	3	2	3	0	3	3	3	3	3	3	2	3	0	3	34	34	34	10.868	97	97;105	0	6.1772	By MS/MS	By MS/MS	By MS/MS	By MS/MS	By MS/MS
H7BWW2;E1B9H0	H7BWW2	11;2	11;2	9;0		2	11	11	9	7	8	9	8	11	10	5	4	4	7	8	9	8	11	10	5	4	4	7	8	8	7	9	8	5	3	3	25	25	20.7	61.261	537	537;150	0	22.053	By MS/MS	By MS/MS	By MS/MS	By MS/MS	By MS/MS
H9GW42	H9GW42	3	3	3		1	3	3	3	1	2	2	1	2	2	2	2	3	1	2	2	1	2	2	2	2	3	1	2	2	1	2	2	2	2	3	8.4	8.4	8.4	35.813	335	335	0	6.0229	By MS/MS	By MS/MS	By MS/MS	By MS/MS	By MS/MS
H9GW43	H9GW43	6	6	6		1	6	6	6	4	4	4	5	5	6	2	1	3	4	4	4	5	5	6	2	1	3	4	4	4	5	5	6	2	1	3	33.6	33.6	33.6	25.835	241	241	0	17.306	By MS/MS	By MS/MS	By MS/MS	By MS/MS	By MS/MS
O02675;A7MBI5;E1BER6	O02675	13;3;2	13;3;2	13;3;2		3	13	13	13	8	8	9	8	9	13	5	2	6	8	8	9	8	9	13	5	2	6	8	8	9	8	9	13	5	2	6	30.4	30.4	30.4	62.277	572	572;684;572	0	61.072	By MS/MS	By MS/MS	By MS/MS	By MS/MS	By MS/MS
O02703	O02703	1	1	1		1	1	1	1	1	1	1	1	1	1	0	0	0	1	1	1	1	1	1	0	0	0	1	1	1	1	1	1	0	0	0	6.8	6.8	6.8	21.259	192	192	0	2.7672	By MS/MS	By MS/MS	By matching	By matching	By MS/MS
O18737	O18737	1	1	1		1	1	1	1	0	0	0	0	0	1	1	0	1	0	0	0	0	0	1	1	0	1	0	0	0	0	0	1	1	0	1	3.1	3.1	3.1	52.551	450	450	1	-2
O18789	O18789	4	4	4		1	4	4	4	3	2	3	3	3	4	0	1	0	3	2	3	3	3	4	0	1	0	3	2	3	3	3	4	0	1	0	15.4	15.4	15.4	31.235	293	293	0	5.2344	By MS/MS	By MS/MS	By MS/MS	By MS/MS	By MS/MS
O46375	O46375	2	2	2		1	2	2	2	2	2	2	2	2	2	2	2	2	2	2	2	2	2	2	2	2	2	2	2	2	2	2	2	2	2	2	19	19	19	15.727	147	147	0	9.8232	By MS/MS	By MS/MS	By MS/MS	By MS/MS	By MS/MS
O46411	O46411	1	1	1		1	1	1	1	0	0	1	0	0	1	0	0	0	0	0	1	0	0	1	0	0	0	0	0	1	0	0	1	0	0	0	2.3	2.3	2.3	64.84	560	560	0	3.0133			By MS/MS
O46522	O46522	3	3	3		1	3	3	3	2	2	2	2	3	2	1	2	2	2	2	2	2	3	2	1	2	2	2	2	2	2	3	2	1	2	2	5.1	5.1	5.1	65.643	570	570	0	2.4272	By matching	By matching	By matching	By MS/MS	By MS/MS
O77482	O77482	4	4	4		1	4	4	4	4	3	3	4	3	4	2	1	1	4	3	3	4	3	4	2	1	1	4	3	3	4	3	4	2	1	1	24.1	24.1	24.1	19.926	174	174	0	12.102	By MS/MS	By MS/MS	By MS/MS	By MS/MS	By MS/MS
O77774	O77774	2	2	2		1	2	2	2	0	0	0	1	0	2	0	0	0	0	0	0	1	0	2	0	0	0	0	0	0	1	0	2	0	0	0	5.9	5.9	5.9	45.345	392	392	0	3.6449				By MS/MS
O77834	O77834	13	13	13		1	13	13	13	12	10	10	12	10	13	8	4	7	12	10	10	12	10	13	8	4	7	12	10	10	12	10	13	8	4	7	58	58	58	25.067	224	224	0	59.377	By MS/MS	By MS/MS	By MS/MS	By MS/MS	By MS/MS
O97764	O97764	5	5	5		1	5	5	5	2	3	2	3	3	3	3	1	0	2	3	2	3	3	3	3	1	0	2	3	2	3	3	3	3	1	0	15.2	15.2	15.2	35.382	330	330	0	6.4555	By MS/MS	By MS/MS	By MS/MS	By MS/MS	By MS/MS
P00171	P00171	1	1	1		1	1	1	1	1	1	0	1	1	1	0	0	0	1	1	0	1	1	1	0	0	0	1	1	0	1	1	1	0	0	0	15.7	15.7	15.7	15.329	134	134	0	3.0084	By matching	By matching		By MS/MS	By MS/MS
P00432	P00432	11	11	11		1	11	11	11	11	11	11	11	11	11	8	7	8	11	11	11	11	11	11	8	7	8	11	11	11	11	11	11	8	7	8	23.3	23.3	23.3	59.915	527	527	0	20.388	By MS/MS	By MS/MS	By MS/MS	By MS/MS	By MS/MS
P00435	P00435	4	4	4		1	4	4	4	4	4	4	4	4	4	1	2	1	4	4	4	4	4	4	1	2	1	4	4	4	4	4	4	1	2	1	22.4	22.4	22.4	22.659	205	205	0	7.3525	By MS/MS	By MS/MS	By MS/MS	By MS/MS	By MS/MS
P00514	P00514	2	2	2		1	2	2	2	1	2	0	2	1	2	0	0	0	1	2	0	2	1	2	0	0	0	1	2	0	2	1	2	0	0	0	7.6	7.6	7.6	42.892	380	380	0	14.603	By matching	By MS/MS		By MS/MS	By matching
P00515	P00515	2	2	2		1	2	2	2	1	0	1	2	0	1	0	0	0	1	0	1	2	0	1	0	0	0	1	0	1	2	0	1	0	0	0	7.7	7.7	7.7	45.093	401	401	0	2.7205	By MS/MS		By matching	By MS/MS
P00760	P00760	2	2	2		1	2	2	2	2	2	2	2	2	1	2	1	1	2	2	2	2	2	1	2	1	1	2	2	2	2	2	1	2	1	1	12.6	12.6	12.6	25.785	246	246	0	12.586	By MS/MS	By MS/MS	By MS/MS	By MS/MS	By MS/MS
P01131	P01131	9	8	8		1	9	8	8	7	6	6	9	4	7	2	0	3	7	6	6	8	4	7	2	0	3	7	6	6	8	4	7	2	0	3	13	13	13	92.868	845	845	0	14.677	By MS/MS	By MS/MS	By MS/MS	By MS/MS	By MS/MS
P01252	P01252	7	7	5		1	7	7	5	7	6	7	7	7	7	5	4	6	7	6	7	7	7	7	5	4	6	5	4	5	5	5	5	3	2	4	39.1	39.1	29.1	12.072	110	110	0	289.23	By MS/MS	By MS/MS	By MS/MS	By MS/MS	By MS/MS
P01888	P01888	4	4	4		1	4	4	4	4	3	4	4	3	4	2	2	3	4	3	4	4	3	4	2	2	3	4	3	4	4	3	4	2	2	3	18.6	18.6	18.6	13.677	118	118	0	10.601	By MS/MS	By MS/MS	By MS/MS	By MS/MS	By MS/MS
P02253	P02253	7	1	1		1	7	1	1	5	7	4	7	6	6	5	5	3	1	1	1	1	1	1	1	1	1	1	1	1	1	1	1	1	1	1	25.4	7.5	7.5	21.355	213	213	0	3.0224	By matching	By MS/MS	By MS/MS	By MS/MS	By MS/MS
P02316	P02316	3	3	3		1	3	3	3	0	1	0	2	3	0	0	0	0	0	1	0	2	3	0	0	0	0	0	1	0	2	3	0	0	0	0	28.7	28.7	28.7	10.831	101	101	0	3.6225		By matching		By MS/MS	By MS/MS
P04272	P04272	21	21	21		1	21	21	21	19	19	19	18	19	21	16	12	16	19	19	19	18	19	21	16	12	16	19	19	19	18	19	21	16	12	16	53.4	53.4	53.4	38.612	339	339	0	79.38	By MS/MS	By MS/MS	By MS/MS	By MS/MS	By MS/MS
P04896;G1K1V2;F1N0T0	P04896;G1K1V2;F1N0T0	3;2;2	2;2;2	2;2;2	;;	3	3	2	2	2	2	2	3	3	3	2	1	1	1	1	1	2	2	2	1	0	0	1	1	1	2	2	2	1	0	0	10.2	7.4	7.4	45.708	394	394;332;347	0.00079745	2.0328	By MS/MS	By matching	By matching	By MS/MS	By MS/MS
P04973	P04973	5	5	5		1	5	5	5	5	4	4	3	4	5	1	0	0	5	4	4	3	4	5	1	0	0	5	4	4	3	4	5	1	0	0	14	14	14	26.723	243	243	0	4.9671	By MS/MS	By MS/MS	By MS/MS	By MS/MS	By MS/MS
P07107	P07107	1	1	1		1	1	1	1	1	1	1	1	1	1	1	0	1	1	1	1	1	1	1	1	0	1	1	1	1	1	1	1	1	0	1	14.9	14.9	14.9	10.044	87	87	0	50.009	By MS/MS	By MS/MS	By MS/MS	By MS/MS	By MS/MS
P07688	P07688	13	13	13		1	13	13	13	12	12	11	12	11	12	11	9	12	12	12	11	12	11	12	11	9	12	12	12	11	12	11	12	11	9	12	43.6	43.6	43.6	36.661	335	335	0	135.41	By MS/MS	By MS/MS	By MS/MS	By MS/MS	By MS/MS
P08166	P08166	2	2	2		1	2	2	2	2	1	2	2	2	2	0	0	0	2	1	2	2	2	2	0	0	0	2	1	2	2	2	2	0	0	0	9.1	9.1	9.1	26.496	241	241	0.0053313	1.846	By MS/MS	By MS/MS	By matching	By MS/MS	By MS/MS
P08169;F1MIE6	P08169;F1MIE6	23;18	23;18	23;18	;	2	23	23	23	17	12	17	19	15	20	10	5	16	17	12	17	19	15	20	10	5	16	17	12	17	19	15	20	10	5	16	11.5	11.5	11.5	274.53	2499	2499;2499	0	65.048	By MS/MS	By MS/MS	By MS/MS	By MS/MS	By MS/MS
P08728	P08728	10	1	0		1	10	1	0	10	8	6	8	8	8	7	3	8	1	1	0	1	1	0	1	0	1	0	0	0	0	0	0	0	0	0	18.3	2.3	0	43.884	399	399	1	-2	By MS/MS	By MS/MS	By matching	By MS/MS	By MS/MS
P08814;F1N7I3	P08814	3;1	3;1	3;1		2	3	3	3	2	1	2	2	3	2	1	2	1	2	1	2	2	3	2	1	2	1	2	1	2	2	3	2	1	2	1	25.5	25.5	25.5	11.457	102	102;87	0	5.35	By MS/MS	By MS/MS	By MS/MS	By MS/MS	By MS/MS
P09867;G5E5V7;F1MH29;G3MYU0;F1N7Z3;E1BK61;F1MZQ6;F1MTY3	P09867;G5E5V7	8;4;1;1;1;1;1;1	8;4;1;1;1;1;1;1	8;4;1;1;1;1;1;1	;	8	8	8	8	8	4	4	6	4	8	2	1	3	8	4	4	6	4	8	2	1	3	8	4	4	6	4	8	2	1	3	27.5	27.5	27.5	34.196	320	320;319;241;256;268;270;284;301	0	29.841	By MS/MS	By MS/MS	By MS/MS	By MS/MS	By MS/MS
Q32LA7;P0C0S4;F1MT45	Q32LA7;P0C0S4;F1MT45	2;2;1	1;1;1	1;1;1	;;	3	2	1	1	2	2	2	2	2	2	2	1	2	1	1	1	1	1	1	1	1	1	1	1	1	1	1	1	1	1	1	14.8	7.8	7.8	13.509	128	128;128;106	0	3.4058	By MS/MS	By MS/MS	By MS/MS	By matching	By MS/MS
P10096;E1BH84	P10096	5;1	5;1	5;1		2	5	5	5	4	4	4	5	5	5	5	5	4	4	4	4	5	5	5	5	5	4	4	4	4	5	5	5	5	5	4	14.1	14.1	14.1	35.868	333	333;283	0	8.4798	By MS/MS	By MS/MS	By MS/MS	By MS/MS	By MS/MS
P10103;E1BMK2	P10103;E1BMK2	2;1	2;1	2;1	;	2	2	2	2	1	1	1	2	2	2	0	1	1	1	1	1	2	2	2	0	1	1	1	1	1	2	2	2	0	1	1	12.1	12.1	12.1	24.908	215	215;215	0	2.4538	By matching	By matching	By matching	By MS/MS	By matching
P10790	P10790	2	2	2		1	2	2	2	2	2	2	2	2	2	1	0	2	2	2	2	2	2	2	1	0	2	2	2	2	2	2	2	1	0	2	10.5	10.5	10.5	14.779	133	133	0	8.468	By matching	By MS/MS	By MS/MS	By MS/MS	By MS/MS
P10881	P10881	9	9	9		1	9	9	9	3	4	5	5	6	8	0	1	2	3	4	5	5	6	8	0	1	2	3	4	5	5	6	8	0	1	2	16.1	16.1	16.1	46.533	404	404	0	14.868	By MS/MS	By MS/MS	By MS/MS	By MS/MS	By MS/MS
P11116	P11116	3	3	3		1	3	3	3	2	2	2	2	2	3	1	1	2	2	2	2	2	2	3	1	1	2	2	2	2	2	2	3	1	1	2	22.2	22.2	22.2	14.744	135	135	0	3.8367	By matching	By MS/MS	By MS/MS	By MS/MS	By MS/MS
P11151	P11151	1	1	1		1	1	1	1	1	0	1	1	0	1	1	0	1	1	0	1	1	0	1	1	0	1	1	0	1	1	0	1	1	0	1	2.1	2.1	2.1	53.377	478	478	0.0023364	1.9236	By matching		By matching	By matching
P11456	P11456	2	2	2		1	2	2	2	2	1	2	2	2	2	1	1	0	2	1	2	2	2	2	1	1	0	2	1	2	2	2	2	1	1	0	7.9	7.9	7.9	31.201	279	279	0	4.0713	By MS/MS	By MS/MS	By matching	By MS/MS	By MS/MS
P12344	P12344	7	7	7		1	7	7	7	2	4	2	4	3	7	2	2	3	2	4	2	4	3	7	2	2	3	2	4	2	4	3	7	2	2	3	18.1	18.1	18.1	47.513	430	430	0	18.449	By MS/MS	By MS/MS	By MS/MS	By MS/MS	By MS/MS
P12624;F1N2N5;E1B916	P12624;F1N2N5;E1B916	9;8;6	9;8;6	9;8;6	;;	3	9	9	9	6	5	7	8	7	8	3	2	3	6	5	7	8	7	8	3	2	3	6	5	7	8	7	8	3	2	3	48.6	48.6	48.6	31.664	333	333;333;332	0	158.72	By MS/MS	By MS/MS	By MS/MS	By MS/MS	By MS/MS
P13135	P13135	3	3	3		1	3	3	3	1	2	3	3	2	3	0	0	1	1	2	3	3	2	3	0	0	1	1	2	3	3	2	3	0	0	1	14.4	14.4	14.4	27.931	263	263	0	14.866	By matching	By MS/MS	By MS/MS	By matching	By matching
P13214	P13214	11	11	11		1	11	11	11	9	9	8	10	11	11	7	6	8	9	9	8	10	11	11	7	6	8	9	9	8	10	11	11	7	6	8	32.3	32.3	32.3	35.888	319	319	0	37.855	By MS/MS	By MS/MS	By MS/MS	By MS/MS	By MS/MS
P13384;F1N2P8	P13384;F1N2P8	2;1	2;1	2;1	;	2	2	2	2	2	1	0	1	0	0	0	0	1	2	1	0	1	0	0	0	0	1	2	1	0	1	0	0	0	0	1	7.3	7.3	7.3	34.015	317	317;285	0	2.2587	By MS/MS	By matching		By MS/MS
P13696	P13696	7	7	7		1	7	7	7	5	4	5	6	5	7	3	3	2	5	4	5	6	5	7	3	3	2	5	4	5	6	5	7	3	3	2	45.5	45.5	45.5	20.985	187	187	0	12.774	By MS/MS	By MS/MS	By MS/MS	By MS/MS	By MS/MS
P13752	P13752	5	2	2		1	5	2	2	5	5	5	5	5	5	5	0	4	2	2	2	2	2	2	2	0	2	2	2	2	2	2	2	2	0	2	16.4	6.9	6.9	40.363	360	360	0	5.7463	By MS/MS	By MS/MS	By MS/MS	By MS/MS	By MS/MS
P13753;F1MWX3;F1MZQ5;F1N3I2	P13753	12;3;2;1	12;3;2;1	5;1;1;1		4	12	12	5	10	7	7	10	6	9	8	2	5	10	7	7	10	6	9	8	2	5	5	2	2	5	2	2	4	2	2	41.2	41.2	13.7	41.512	364	364;362;364;352	0	32.147	By MS/MS	By MS/MS	By MS/MS	By MS/MS	By MS/MS
P14568	P14568	3	3	3		1	3	3	3	1	1	1	3	3	2	1	0	1	1	1	1	3	3	2	1	0	1	1	1	1	3	3	2	1	0	1	6.1	6.1	6.1	46.417	412	412	0.0015674	1.9323	By MS/MS	By matching	By matching	By MS/MS	By matching
P15103	P15103	2	2	2		1	2	2	2	2	1	1	0	1	0	0	0	0	2	1	1	0	1	0	0	0	0	2	1	1	0	1	0	0	0	0	4.3	4.3	4.3	42.031	373	373	0.0078459	1.5104	By MS/MS	By matching	By matching		By matching
P16116;Q5E962	P16116;Q5E962	4;4	4;4	4;4	;	2	4	4	4	4	3	3	3	2	4	2	0	0	4	3	3	3	2	4	2	0	0	4	3	3	3	2	4	2	0	0	11.1	11.1	11.1	35.919	315	315;316	0	4.0159	By matching	By MS/MS	By MS/MS	By MS/MS	By MS/MS
P17248	P17248	8	8	8		1	8	8	8	5	6	5	7	6	8	3	1	2	5	6	5	7	6	8	3	1	2	5	6	5	7	6	8	3	1	2	21	21	21	53.811	476	476	0	39.253	By MS/MS	By MS/MS	By MS/MS	By MS/MS	By MS/MS
P18203;Q2NKS8	P18203;Q2NKS8	2;1	2;1	2;1	;	2	2	2	2	1	1	1	1	1	2	1	1	1	1	1	1	1	1	2	1	1	1	1	1	1	1	1	2	1	1	1	25	25	25	11.909	108	108;108	0	11.746	By MS/MS	By MS/MS	By MS/MS	By MS/MS	By MS/MS
P19120;P34933;P0CB32	P19120	23;8;4	23;8;4	18;4;0		3	23	23	18	18	18	17	21	19	22	14	11	14	18	18	17	21	19	22	14	11	14	15	14	14	16	16	18	11	8	11	35.5	35.5	30.8	71.24	650	650;636;641	0	55.449	By MS/MS	By MS/MS	By MS/MS	By MS/MS	By MS/MS
P19803;Q58DT6	P19803;Q58DT6	7;6	7;6	7;6	;	2	7	7	7	5	6	5	5	5	6	3	0	4	5	6	5	5	5	6	3	0	4	5	6	5	5	5	6	3	0	4	40.7	40.7	40.7	23.421	204	204;172	0	36.71	By MS/MS	By MS/MS	By MS/MS	By MS/MS	By MS/MS
P19858;F1MK19;E1BNS9	P19858	16;2;2	16;2;2	13;1;1		3	16	16	13	15	15	14	15	15	16	10	10	12	15	15	14	15	15	16	10	10	12	12	12	11	12	12	13	8	8	9	41.9	41.9	35.2	36.597	332	332;241;332	0	119.14	By MS/MS	By MS/MS	By MS/MS	By MS/MS	By MS/MS
P20000	P20000	5	4	4		1	5	4	4	4	4	3	4	4	5	3	3	3	3	3	2	3	3	4	2	2	2	3	3	2	3	3	4	2	2	2	10.4	9	9	56.652	520	520	0	10.361	By MS/MS	By MS/MS	By MS/MS	By MS/MS	By MS/MS
P20004	P20004	15	15	15		1	15	15	15	12	11	13	12	13	15	5	2	4	12	11	13	12	13	15	5	2	4	12	11	13	12	13	15	5	2	4	21.8	21.8	21.8	85.358	780	780	0	32.71	By MS/MS	By MS/MS	By MS/MS	By MS/MS	By MS/MS
P20072	P20072	7	7	7		1	7	7	7	5	6	5	7	7	6	4	4	5	5	6	5	7	7	6	4	4	5	5	6	5	7	7	6	4	4	5	15.8	15.8	15.8	49.94	463	463	0	10.867	By MS/MS	By MS/MS	By MS/MS	By MS/MS	By MS/MS
P20414	P20414	3	3	3		1	3	3	3	2	0	0	1	0	3	0	0	0	2	0	0	1	0	3	0	0	0	2	0	0	1	0	3	0	0	0	24.2	24.2	24.2	23.031	207	207	0	5.6909	By MS/MS			By matching
P20456	P20456	9	9	9		1	9	9	9	9	8	8	8	8	9	3	1	4	9	8	8	8	8	9	3	1	4	9	8	8	8	8	9	3	1	4	28.2	28.2	28.2	30.055	277	277	0	29.967	By MS/MS	By MS/MS	By MS/MS	By MS/MS	By MS/MS
P21758;G3MYI0	P21758;G3MYI0	8;7	8;7	8;7	;	2	8	8	8	5	6	7	5	4	7	2	2	7	5	6	7	5	4	7	2	2	7	5	6	7	5	4	7	2	2	7	22.7	22.7	22.7	50.056	453	453;349	0	33.449	By MS/MS	By MS/MS	By MS/MS	By MS/MS	By MS/MS
P21856	P21856	16	13	13		1	16	13	13	13	12	13	15	13	16	9	1	6	11	10	10	12	12	13	8	1	6	11	10	10	12	12	13	8	1	6	41.6	33.6	33.6	50.565	447	447	0	52.481	By MS/MS	By MS/MS	By MS/MS	By MS/MS	By MS/MS
P24627	P24627	6	5	5		1	6	5	5	4	3	3	5	4	6	4	0	3	4	3	3	5	4	5	3	0	3	4	3	3	5	4	5	3	0	3	9.9	8.6	8.6	78.056	708	708	0	13.428	By MS/MS	By MS/MS	By MS/MS	By MS/MS	By MS/MS
P25326	P25326	8	8	8		1	8	8	8	7	6	6	7	8	8	5	2	4	7	6	6	7	8	8	5	2	4	7	6	6	7	8	8	5	2	4	24.2	24.2	24.2	37.176	331	331	0	45.099	By MS/MS	By MS/MS	By MS/MS	By MS/MS	By MS/MS
P25930	P25930	1	1	1		1	1	1	1	1	1	1	1	1	1	1	1	1	1	1	1	1	1	1	1	1	1	1	1	1	1	1	1	1	1	1	5.1	5.1	5.1	39.938	353	353	0.00079808	2.0362	By MS/MS	By MS/MS	By matching	By MS/MS	By matching
P26201	P26201	2	2	2		1	2	2	2	2	2	2	2	2	2	2	1	2	2	2	2	2	2	2	2	1	2	2	2	2	2	2	2	2	1	2	4.2	4.2	4.2	52.94	472	472	0	9.1272	By matching	By matching	By MS/MS	By matching	By MS/MS
P26452	P26452	3	3	3		1	3	3	3	0	0	0	1	0	3	0	0	0	0	0	0	1	0	3	0	0	0	0	0	0	1	0	3	0	0	0	15.6	15.6	15.6	32.884	295	295	0	8.1184				By matching
P26882	P26882	8	8	8		1	8	8	8	3	3	4	5	2	6	0	0	1	3	3	4	5	2	6	0	0	1	3	3	4	5	2	6	0	0	1	21.6	21.6	21.6	40.62	370	370	0	10.713	By matching	By MS/MS	By MS/MS	By MS/MS	By matching
P26884	P26884	1	1	1		1	1	1	1	1	1	1	1	1	1	0	0	1	1	1	1	1	1	1	0	0	1	1	1	1	1	1	1	0	0	1	4.9	4.9	4.9	25.191	224	224	0	2.198	By MS/MS	By MS/MS	By MS/MS	By MS/MS	By MS/MS
P27214;F1MUN7;F1MD66;F1N2Q7	P27214;F1MUN7;F1MD66	7;5;5;1	7;5;5;1	7;5;5;1	;;	4	7	7	7	5	5	4	6	5	7	1	1	2	5	5	4	6	5	7	1	1	2	5	5	4	6	5	7	1	1	2	17.5	17.5	17.5	54.018	503	503;503;505;323	0	18.702	By MS/MS	By MS/MS	By MS/MS	By MS/MS	By MS/MS
P28782	P28782	4	4	4		1	4	4	4	3	3	3	3	3	4	1	3	3	3	3	3	3	3	4	1	3	3	3	3	3	3	3	4	1	3	3	34.8	34.8	34.8	10.46	89	89	0	3.9902	By MS/MS	By MS/MS	By MS/MS	By MS/MS	By MS/MS
P28801	P28801	4	4	4		1	4	4	4	3	2	2	3	2	4	0	0	1	3	2	2	3	2	4	0	0	1	3	2	2	3	2	4	0	0	1	27.6	27.6	27.6	23.613	210	210	0	30.039	By MS/MS	By MS/MS	By MS/MS	By MS/MS	By MS/MS
P31404	P31404	6	6	6		1	6	6	6	5	4	4	4	3	6	0	1	3	5	4	4	4	3	6	0	1	3	5	4	4	4	3	6	0	1	3	11.5	11.5	11.5	68.343	617	617	0	10.071	By MS/MS	By matching	By MS/MS	By MS/MS	By MS/MS
P31408;P31407;F1N688	P31408	8;2;2	8;2;2	8;2;2		3	8	8	8	7	7	7	6	6	7	4	2	2	7	7	7	6	6	7	4	2	2	7	7	7	6	6	7	4	2	2	14.7	14.7	14.7	56.576	511	511;513;513	0	17.602	By MS/MS	By MS/MS	By MS/MS	By MS/MS	By MS/MS
P31976	P31976	21	14	14		1	21	14	14	17	17	18	19	17	20	15	10	15	11	11	12	12	10	13	9	7	10	11	11	12	12	10	13	9	7	10	27.7	19.8	19.8	68.759	581	581	0	22.34	By MS/MS	By MS/MS	By MS/MS	By MS/MS	By MS/MS
P32592	P32592	27	27	27		1	27	27	27	23	20	20	21	19	26	18	13	20	23	20	20	21	19	26	18	13	20	23	20	20	21	19	26	18	13	20	37.1	37.1	37.1	84.399	769	769	0	244.22	By MS/MS	By MS/MS	By MS/MS	By MS/MS	By MS/MS
P33097	P33097	9	9	9		1	9	9	9	6	5	5	8	9	7	3	2	4	6	5	5	8	9	7	3	2	4	6	5	5	8	9	7	3	2	4	21.5	21.5	21.5	46.398	413	413	0	22.702	By MS/MS	By MS/MS	By MS/MS	By MS/MS	By MS/MS
P33433	P33433	2	1	1		1	2	1	1	2	1	2	2	2	2	2	0	1	1	1	1	1	1	1	1	0	1	1	1	1	1	1	1	1	0	1	8.1	4	4	44.47	396	396	0	2.4445	By MS/MS	By MS/MS	By MS/MS	By MS/MS	By matching
P33672	P33672	2	2	2		1	2	2	2	1	0	1	0	1	2	0	0	0	1	0	1	0	1	2	0	0	0	1	0	1	0	1	2	0	0	0	12.2	12.2	12.2	22.993	205	205	0	3.2624	By MS/MS		By matching		By MS/MS
P35445;CON__ENSEMBL:ENSBTAP00000006074;F1MTZ9	P35445;CON__ENSEMBL:ENSBTAP00000006074;F1MTZ9	3;2;2	3;2;2	2;1;1	;;	3	3	3	2	1	2	2	2	0	3	2	2	2	1	2	2	2	0	3	2	2	2	1	1	2	1	0	2	1	1	1	4.8	4.8	3.4	82.362	756	756;747;755	0	5.0846	By matching	By matching	By matching	By matching
P35466	P35466	5	5	5		1	5	5	5	4	3	4	4	3	5	2	1	3	4	3	4	4	3	5	2	1	3	4	3	4	4	3	5	2	1	3	36.6	36.6	36.6	11.807	101	101	0	5.4799	By MS/MS	By MS/MS	By MS/MS	By MS/MS	By MS/MS
P35604	P35604	1	1	1		1	1	1	1	1	1	1	1	1	1	0	0	0	1	1	1	1	1	1	0	0	0	1	1	1	1	1	1	0	0	0	6.2	6.2	6.2	20.228	177	177	0.0008071	2.0948	By matching	By matching	By matching	By MS/MS	By MS/MS
P37980	P37980	1	1	1		1	1	1	1	0	0	0	1	0	1	0	0	0	0	0	0	1	0	1	0	0	0	0	0	0	1	0	1	0	0	0	6.6	6.6	6.6	32.814	289	289	0.00080451	2.0817				By MS/MS
P39872	P39872	3	3	3		1	3	3	3	2	2	3	3	2	3	2	1	0	2	2	3	3	2	3	2	1	0	2	2	3	3	2	3	2	1	0	7.7	7.7	7.7	46.023	403	403	0	3.9595	By MS/MS	By MS/MS	By MS/MS	By MS/MS	By MS/MS
P40673;F1MF42	P40673;F1MF42	2;1	2;1	2;1	;	2	2	2	2	1	1	1	2	1	1	0	1	1	1	1	1	2	1	1	0	1	1	1	1	1	2	1	1	0	1	1	10	10	10	24.033	209	209;196	0	2.248	By MS/MS	By MS/MS	By matching	By MS/MS	By MS/MS
P41541	P41541	11	11	11		1	11	11	11	7	5	9	9	9	11	1	0	2	7	5	9	9	9	11	1	0	2	7	5	9	9	9	11	1	0	2	13.2	13.2	13.2	107.51	961	961	0	21.012	By MS/MS	By matching	By MS/MS	By MS/MS	By MS/MS
P41976;E1BHL1	P41976;E1BHL1	3;2	3;2	3;2	;	2	3	3	3	3	3	3	3	3	3	3	1	3	3	3	3	3	3	3	3	1	3	3	3	3	3	3	3	3	1	3	16.2	16.2	16.2	24.638	222	222;115	0	10.913	By MS/MS	By MS/MS	By MS/MS	By MS/MS	By MS/MS
P42899;Q56K14;E1BCL5	P42899;Q56K14;E1BCL5	2;1;1	2;1;1	2;1;1	;;	3	2	2	2	2	1	1	1	2	2	1	0	2	2	1	1	1	2	2	1	0	2	2	1	1	1	2	2	1	0	2	21.7	21.7	21.7	11.702	115	115;114;114	0	2.9465	By matching	By matching	By matching	By MS/MS	By matching
P42916	P42916	1	1	1		1	1	1	1	0	1	0	1	1	1	1	1	1	0	1	0	1	1	1	1	1	1	0	1	0	1	1	1	1	1	1	4	4	4	33.615	321	321	0	6.2385		By MS/MS		By MS/MS	By MS/MS
P46196;F1MI27	P46196;F1MI27	3;2	3;2	3;2	;	2	3	3	3	2	2	3	3	3	3	0	0	2	2	2	3	3	3	3	0	0	2	2	2	3	3	3	3	0	0	2	7.8	7.8	7.8	41.375	360	360;320	0	2.7855	By matching	By MS/MS	By matching	By MS/MS	By matching
P48452;A5D7T5;G3MYK1;F1N6B7	P48452	5;2;1;1	5;2;1;1	5;2;1;1		4	5	5	5	4	5	5	5	5	5	2	1	3	4	5	5	5	5	5	2	1	3	4	5	5	5	5	5	2	1	3	9.4	9.4	9.4	58.671	521	521;512;139;369	0	5.2365	By MS/MS	By MS/MS	By MS/MS	By MS/MS	By MS/MS
P48616;O62654;Q28115;O77788;P02548;Q08DH7;F1MDZ2	P48616	43;5;2;1;1;1;1	43;5;2;1;1;1;1	37;2;1;0;0;0;0		7	43	43	37	39	33	39	40	36	43	28	20	29	39	33	39	40	36	43	28	20	29	34	27	33	34	31	37	22	16	24	68.5	68.5	58.6	53.727	466	466;470;428;926;555;499;926	0	300.99	By MS/MS	By MS/MS	By MS/MS	By MS/MS	By MS/MS
P48644	P48644	7	7	6		1	7	7	6	4	4	5	5	5	6	1	1	4	4	4	5	5	5	6	1	1	4	3	3	4	4	4	5	0	0	3	15.4	15.4	14	54.805	501	501	0	18.869	By MS/MS	By MS/MS	By MS/MS	By MS/MS	By MS/MS
P49951;F1MPU0	P49951;F1MPU0	34;33	34;33	34;33	;	2	34	34	34	28	28	29	32	29	33	15	13	18	28	28	29	32	29	33	15	13	18	28	28	29	32	29	33	15	13	18	19.8	19.8	19.8	191.59	1675	1675;1661	0	146.05	By MS/MS	By MS/MS	By MS/MS	By MS/MS	By MS/MS
P50291	P50291	1	1	1		1	1	1	1	1	0	1	0	1	0	0	0	0	1	0	1	0	1	0	0	0	0	1	0	1	0	1	0	0	0	0	3.5	3.5	3.5	37.958	344	344	1	-2	By MS/MS		By MS/MS		By MS/MS
P50397	P50397	18	18	15		1	18	18	15	13	10	12	17	10	17	6	1	7	13	10	12	17	10	17	6	1	7	11	8	9	14	9	14	5	1	7	44	44	36	50.488	445	445	0	89.03	By MS/MS	By MS/MS	By MS/MS	By MS/MS	By MS/MS
P51122	P51122	6	6	4		1	6	6	4	6	6	6	6	6	5	4	2	5	6	6	6	6	6	5	4	2	5	4	4	4	4	4	3	2	0	3	14.9	14.9	11.6	28.617	249	249	0	6.5981	By MS/MS	By MS/MS	By MS/MS	By MS/MS	By MS/MS
P52175;P52174;G1K1A3	P52175;P52174;G1K1A3	7;7;6	4;4;4	4;4;4	;;	3	7	4	4	6	5	6	6	6	7	5	3	5	3	3	3	3	3	4	3	2	3	3	3	3	3	3	4	3	2	3	37.5	18.4	18.4	17.298	152	152;152;110	0	7.8806	By MS/MS	By MS/MS	By MS/MS	By MS/MS	By MS/MS
P52556	P52556	3	3	3		1	3	3	3	3	3	2	3	2	3	2	2	2	3	3	2	3	2	3	2	2	2	3	3	2	3	2	3	2	2	2	17	17	17	22.132	206	206	0	6.2454	By MS/MS	By MS/MS	By MS/MS	By MS/MS	By MS/MS
P53619	P53619	8	8	8		1	8	8	8	6	3	5	6	6	8	0	0	0	6	3	5	6	6	8	0	0	0	6	3	5	6	6	8	0	0	0	17.4	17.4	17.4	57.274	511	511	0	12.978	By MS/MS	By MS/MS	By MS/MS	By MS/MS	By matching
P53712;A0A140T8D2	P53712;A0A140T8D2	6;4	6;4	6;4	;	2	6	6	6	3	4	5	4	4	3	3	3	4	3	4	5	4	4	3	3	3	4	3	4	5	4	4	3	3	3	4	8.6	8.6	8.6	88.093	798	798;801	0	10.089	By matching	By MS/MS	By MS/MS	By MS/MS	By MS/MS
P55052;G3N269	P55052;G3N269	8;6	8;6	8;6	;	2	8	8	8	5	5	5	5	4	8	4	3	5	5	5	5	5	4	8	4	3	5	5	5	5	5	4	8	4	3	5	56.3	56.3	56.3	15.074	135	135;135	0	14.218	By MS/MS	By MS/MS	By MS/MS	By MS/MS	By MS/MS
P55859;G3X8C8	P55859;G3X8C8	8;4	8;4	8;4	;	2	8	8	8	6	5	5	7	6	8	4	5	5	6	5	5	7	6	8	4	5	5	6	5	5	7	6	8	4	5	5	37.7	37.7	37.7	32.036	289	289;228	0	59.95	By MS/MS	By MS/MS	By MS/MS	By MS/MS	By MS/MS
P56701	P56701	5	5	5		1	5	5	5	3	3	4	4	3	5	0	2	2	3	3	4	4	3	5	0	2	2	3	3	4	4	3	5	0	2	2	5.2	5.2	5.2	100.26	908	908	0	6.7066	By MS/MS	By MS/MS	By MS/MS	By MS/MS	By MS/MS
P58073	P58073	2	2	2		1	2	2	2	1	2	1	1	2	1	1	1	1	1	2	1	1	2	1	1	1	1	1	2	1	1	2	1	1	1	1	13.6	13.6	13.6	20.408	177	177	0	3.3858	By MS/MS	By MS/MS	By MS/MS	By MS/MS	By MS/MS
P60661	P60661	6	6	6		1	6	6	6	6	5	6	5	5	6	3	0	4	6	5	6	5	5	6	3	0	4	6	5	6	5	5	6	3	0	4	37.7	37.7	37.7	16.93	151	151	0	21.377	By MS/MS	By MS/MS	By MS/MS	By MS/MS	By MS/MS
P60712;F1MRD0	P60712;F1MRD0	18;15	18;15	2;2	;	2	18	18	2	16	16	16	16	15	16	16	14	15	16	16	16	16	15	16	16	14	15	1	1	1	2	1	1	1	1	1	46.4	46.4	7.2	41.736	375	375;375	0	237.79	By MS/MS	By MS/MS	By MS/MS	By MS/MS	By MS/MS
P60984	P60984	3	3	3		1	3	3	3	1	2	2	2	2	3	0	0	0	1	2	2	2	2	3	0	0	0	1	2	2	2	2	3	0	0	0	26.1	26.1	26.1	16.713	142	142	0	5.9616	By MS/MS	By matching	By MS/MS	By MS/MS	By matching
P61157;F1N049;F1N6J8	P61157;F1N049	15;14;3	15;14;3	15;14;3	;	3	15	15	15	13	13	13	12	11	15	7	5	8	13	13	13	12	11	15	7	5	8	13	13	13	12	11	15	7	5	8	34.2	34.2	34.2	47.371	418	418;384;407	0	27.08	By MS/MS	By MS/MS	By MS/MS	By MS/MS	By MS/MS
P61223;E1BNX1	P61223	6;1	2;0	2;0		2	6	2	2	4	3	4	5	4	5	3	1	2	1	1	1	2	1	2	0	0	0	1	1	1	2	1	2	0	0	0	20.1	8.2	8.2	20.825	184	184;219	0	3.7304	By matching	By MS/MS	By matching	By MS/MS	By MS/MS
P61286;A4IFC3	P61286	8;2	8;2	8;2		2	8	8	8	5	4	5	5	3	8	0	0	1	5	4	5	5	3	8	0	0	1	5	4	5	5	3	8	0	0	1	13.8	13.8	13.8	70.67	636	636;645	0	10.126	By MS/MS	By matching	By MS/MS	By MS/MS	By MS/MS
P61585;Q1RMJ6;Q3ZBW5	P61585;Q1RMJ6	4;3;1	4;3;1	4;3;1	;	3	4	4	4	4	3	2	4	4	4	2	2	2	4	3	2	4	4	4	2	2	2	4	3	2	4	4	4	2	2	2	24.9	24.9	24.9	21.768	193	193;193;196	0	21.067	By MS/MS	By MS/MS	By matching	By MS/MS	By MS/MS
P62194	P62194	5	5	5		1	5	5	5	4	4	5	5	4	5	1	1	1	4	4	5	5	4	5	1	1	1	4	4	5	5	4	5	1	1	1	16.3	16.3	16.3	45.626	406	406	0	14.826	By MS/MS	By MS/MS	By MS/MS	By MS/MS	By MS/MS
P62248	P62248	2	2	2		1	2	2	2	1	1	1	1	1	2	1	0	0	1	1	1	1	1	2	1	0	0	1	1	1	1	1	2	1	0	0	15.5	15.5	15.5	19.03	174	174	0	2.5383	By matching	By matching	By MS/MS	By matching	By MS/MS
P62261	P62261	24	24	22		1	24	24	22	20	16	18	18	19	23	13	9	14	20	16	18	18	19	23	13	9	14	19	16	17	17	18	21	12	9	14	77.6	77.6	70.6	29.174	255	255	0	207.68	By MS/MS	By MS/MS	By MS/MS	By MS/MS	By MS/MS
P62326;G8JL04;G3MWM4;G8JKY5;G8JKW3;E1B9F3	P62326;G8JL04;G3MWM4;G8JKY5;G8JKW3;E1B9F3	6;4;4;4;3;3	6;4;4;4;3;3	6;4;4;4;3;3	;;;;;	6	6	6	6	6	5	5	6	6	5	3	1	4	6	5	5	6	6	5	3	1	4	6	5	5	6	6	5	3	1	4	86.4	86.4	86.4	5.0526	44	44;50;50;62;44;44	0	14.374	By MS/MS	By MS/MS	By MS/MS	By MS/MS	By MS/MS
P62833	P62833	6	6	2		1	6	6	2	4	2	4	5	4	5	3	1	2	4	2	4	5	4	5	3	1	2	1	0	1	2	1	2	0	0	0	20.1	20.1	8.2	20.987	184	184	0	8.998	By MS/MS	By MS/MS	By MS/MS	By MS/MS	By MS/MS
P62935;G3X8B1;G3MZS9;A4FV72	P62935;G3X8B1	7;5;1;1	7;5;1;1	7;5;1;1	;	4	7	7	7	7	7	7	7	7	7	6	5	5	7	7	7	7	7	7	6	5	5	7	7	7	7	7	7	6	5	5	32.9	32.9	32.9	17.869	164	164;164;301;301	0	10.646	By MS/MS	By MS/MS	By MS/MS	By MS/MS	By MS/MS
P62992;P63048;P0CG53;E1B9K1;P0CH28	P62992;P63048;P0CG53;E1B9K1;P0CH28	6;5;5;5;5	6;5;5;5;5	6;5;5;5;5	;;;;	5	6	6	6	6	6	5	6	6	6	5	4	5	6	6	5	6	6	6	5	4	5	6	6	5	6	6	6	5	4	5	42.3	42.3	42.3	17.965	156	156;128;305;305;690	0	55.648	By MS/MS	By MS/MS	By MS/MS	By MS/MS	By MS/MS
Q9TU25;P62998;F1MNG3;F1MCR0	Q9TU25;P62998;F1MNG3;F1MCR0	3;3;2;2	2;2;2;2	2;2;2;2	;;;	4	3	2	2	1	1	1	3	2	2	2	2	2	1	1	1	2	1	2	1	1	1	1	1	1	2	1	2	1	1	1	15.1	9.4	9.4	21.424	192	192;192;180;180	0.005287	1.7896	By matching	By matching	By matching	By MS/MS	By matching
P63009;Q08DS7;G3X7G4	P63009;Q08DS7;G3X7G4	11;11;8	11;11;8	3;3;1	;;	3	11	11	3	9	7	9	10	9	10	1	1	5	9	7	9	10	9	10	1	1	5	3	2	3	3	3	3	0	0	2	12.2	12.2	3.7	104.57	937	937;951;598	0	14.724	By MS/MS	By MS/MS	By MS/MS	By MS/MS	By MS/MS
P63103;E1BDS9	P63103	14;6	12;5	11;4		2	14	12	11	12	11	11	12	12	13	9	8	8	11	11	10	11	11	11	8	8	8	10	10	9	10	10	10	7	7	7	59.6	52.2	48.6	27.745	245	245;123	0	93.878	By MS/MS	By MS/MS	By MS/MS	By MS/MS	By MS/MS
P63214	P63214	1	1	1		1	1	1	1	0	1	0	0	0	0	0	0	0	0	1	0	0	0	0	0	0	0	0	1	0	0	0	0	0	0	0	22.7	22.7	22.7	8.3047	75	75	1	-2		By MS/MS
P63243	P63243	4	4	4		1	4	4	4	4	4	4	4	4	4	2	2	3	4	4	4	4	4	4	2	2	3	4	4	4	4	4	4	2	2	3	13.2	13.2	13.2	35.076	317	317	0	17.001	By MS/MS	By MS/MS	By MS/MS	By MS/MS	By MS/MS
P63258	P63258	17	1	1		1	17	1	1	16	16	16	15	15	16	16	14	15	1	1	1	1	1	1	1	1	1	1	1	1	1	1	1	1	1	1	46.4	4.5	4.5	41.792	375	375	0	47.493	By MS/MS	By MS/MS	By MS/MS	By MS/MS	By MS/MS
P67774;Q0P594	P67774;Q0P594	1;1	1;1	1;1	;	2	1	1	1	0	0	0	0	0	1	0	0	0	0	0	0	0	0	1	0	0	0	0	0	0	0	0	1	0	0	0	4.9	4.9	4.9	35.594	309	309;309	0.0065741	1.6241
P68102	P68102	1	1	1		1	1	1	1	1	1	1	1	1	1	0	0	0	1	1	1	1	1	1	0	0	0	1	1	1	1	1	1	0	0	0	5.4	5.4	5.4	36.108	315	315	0	6.7986	By MS/MS	By matching	By matching	By MS/MS	By MS/MS
P68103;E1BPF4;G3N0P6;E1B9F6;E1BED8;Q32PH8;E1B7J1;G3N2F0	P68103;E1BPF4;G3N0P6;E1B9F6;E1BED8;Q32PH8;E1B7J1	6;5;5;5;4;4;3;2	6;5;5;5;4;4;3;2	6;5;5;5;4;4;3;2	;;;;;;	8	6	6	6	5	5	5	3	3	5	3	4	4	5	5	5	3	3	5	3	4	4	5	5	5	3	3	5	3	4	4	12.3	12.3	12.3	50.14	462	462;452;462;462;443;463;460;460	0	8.411	By MS/MS	By MS/MS	By MS/MS	By MS/MS	By MS/MS
P68509;F1MPT3	P68509;F1MPT3	13;10	10;7	10;7	;	2	13	10	10	10	9	9	10	11	12	8	7	7	8	8	7	8	9	9	6	6	6	8	8	7	8	9	9	6	6	6	56.1	44.7	44.7	28.211	246	246;220	0	64.965	By MS/MS	By MS/MS	By MS/MS	By MS/MS	By MS/MS
P79105;G3N2H5	P79105;G3N2H5	4;3	4;3	4;3	;	2	4	4	4	4	4	4	4	4	4	4	3	4	4	4	4	4	4	4	4	3	4	4	4	4	4	4	4	4	3	4	30.4	30.4	30.4	10.685	92	92;94	0	11.805	By MS/MS	By MS/MS	By MS/MS	By MS/MS	By MS/MS
P79126	P79126	2	2	2		1	2	2	2	0	0	0	1	0	2	0	0	0	0	0	0	1	0	2	0	0	0	0	0	0	1	0	2	0	0	0	5.3	5.3	5.3	58.606	543	543	0	3.2474				By matching
P79134	P79134	5	5	5		1	5	5	5	2	2	2	3	2	3	1	0	1	2	2	2	3	2	3	1	0	1	2	2	2	3	2	3	1	0	1	8.8	8.8	8.8	75.907	673	673	0	5.7527	By MS/MS	By MS/MS	By MS/MS	By MS/MS	By MS/MS
P79135	P79135	8	8	8		1	8	8	8	4	4	4	5	6	7	0	1	1	4	4	4	5	6	7	0	1	1	4	4	4	5	6	7	0	1	1	14.2	14.2	14.2	74.804	648	648	0	28.712	By MS/MS	By MS/MS	By MS/MS	By MS/MS	By MS/MS
P79136	P79136	7	7	7		1	7	7	7	5	5	5	6	5	7	2	2	4	5	5	5	6	5	7	2	2	4	5	5	5	6	5	7	2	2	4	22.9	22.9	22.9	33.741	301	301	0	11.071	By MS/MS	By MS/MS	By MS/MS	By MS/MS	By MS/MS
P79251;Q0VCV6	P79251	3;1	3;1	3;1		2	3	3	3	1	1	1	2	1	3	0	0	1	1	1	1	2	1	3	0	0	1	1	1	1	2	1	3	0	0	1	40.7	40.7	40.7	13.682	118	118;118	0	23.922	By MS/MS	By MS/MS	By MS/MS	By MS/MS	By MS/MS
P79255	P79255	1	1	1		1	1	1	1	0	0	0	1	1	1	0	0	0	0	0	0	1	1	1	0	0	0	0	0	0	1	1	1	0	0	0	15.8	15.8	15.8	11.291	101	101	0	3.0572				By matching	By matching
P79331	P79331	1	1	1		1	1	1	1	1	1	1	1	0	1	0	0	1	1	1	1	1	0	1	0	0	1	1	1	1	1	0	1	0	0	1	0.8	0.8	0.8	133.89	1205	1205	0.0066274	1.6647	By matching	By matching	By MS/MS	By matching
P79345	P79345	4	4	4		1	4	4	4	4	4	4	4	1	4	2	1	3	4	4	4	4	1	4	2	1	3	4	4	4	4	1	4	2	1	3	30.9	30.9	30.9	16.64	149	149	0	7.3435	By MS/MS	By MS/MS	By MS/MS	By MS/MS	By MS/MS
P80189	P80189	3	3	3		1	3	3	3	2	2	1	2	1	3	1	2	2	2	2	1	2	1	3	1	2	2	2	2	1	2	1	3	1	2	2	22.3	22.3	22.3	16.476	148	148	0	3.0979	By MS/MS	By MS/MS	By matching	By matching	By matching
P80195	P80195	2	2	2		1	2	2	2	2	2	2	1	1	1	2	1	2	2	2	2	1	1	1	2	1	2	2	2	2	1	1	1	2	1	2	11.8	11.8	11.8	17.151	153	153	0	2.8588	By MS/MS	By MS/MS	By MS/MS	By matching	By MS/MS
P80227	P80227	5	5	5		1	5	5	5	2	2	1	4	4	5	2	1	1	2	2	1	4	4	5	2	1	1	2	2	1	4	4	5	2	1	1	8.1	8.1	8.1	81.092	730	730	0	9.3712	By MS/MS	By MS/MS	By MS/MS	By MS/MS	By MS/MS
P80311;P30404;Q08E11	P80311	8;1;1	8;1;1	8;1;1		3	8	8	8	7	6	6	6	5	8	4	3	4	7	6	6	6	5	8	4	3	4	7	6	6	6	5	8	4	3	4	34.7	34.7	34.7	23.743	216	216;208;212	0	14.839	By MS/MS	By MS/MS	By MS/MS	By MS/MS	By MS/MS
P80457	P80457	19	1	1		1	19	1	1	14	12	13	16	14	19	8	9	7	0	0	0	0	0	1	1	1	0	0	0	0	0	0	1	1	1	0	16.1	0.8	0.8	146.79	1332	1332	1	-2	By matching	By matching	By matching	By matching	By matching
P80724	P80724	13	13	13		1	13	13	13	12	12	12	12	12	12	10	5	10	12	12	12	12	12	12	10	5	10	12	12	12	12	12	12	10	5	10	80.2	80.2	80.2	23.01	227	227	0	217.13	By MS/MS	By MS/MS	By MS/MS	By MS/MS	By MS/MS
P81126	P81126	1	1	1		1	1	1	1	0	0	0	1	0	0	0	0	0	0	0	0	1	0	0	0	0	0	0	0	0	1	0	0	0	0	0	4.4	4.4	4.4	33.555	298	298	0.0098453	1.4682				By MS/MS
Q5E9I6;P84080;P84081	Q5E9I6;P84080;P84081	4;4;3	4;4;3	3;3;3	;;	3	4	4	3	2	1	1	3	2	4	0	1	2	2	1	1	3	2	4	0	1	2	1	1	1	2	2	3	0	1	2	26	26	20.4	20.601	181	181;181;181	0	6.1171	By matching	By matching	By matching	By MS/MS	By matching
P85521	P85521	16	16	16		1	16	16	16	13	13	13	12	13	16	11	8	11	13	13	13	12	13	16	11	8	11	13	13	13	12	13	16	11	8	11	16.7	16.7	16.7	121.81	1129	1129	0	54.818	By MS/MS	By MS/MS	By MS/MS	By MS/MS	By MS/MS
Q04467	Q04467	4	4	4		1	4	4	4	3	2	3	4	4	4	0	0	0	3	2	3	4	4	4	0	0	0	3	2	3	4	4	4	0	0	0	10.4	10.4	10.4	50.738	452	452	0	11.463	By MS/MS	By matching	By MS/MS	By MS/MS	By MS/MS
Q05204	Q05204	7	7	7		1	7	7	7	6	6	7	6	7	7	4	4	6	6	6	7	6	7	7	4	4	6	6	6	7	6	7	7	4	4	6	17.6	17.6	17.6	44.152	409	409	0	15.34	By MS/MS	By MS/MS	By MS/MS	By MS/MS	By MS/MS
Q05588	Q05588	6	6	6		1	6	6	6	4	1	2	3	1	0	4	0	5	4	1	2	3	1	0	4	0	5	4	1	2	3	1	0	4	0	5	22.1	22.1	22.1	35.988	330	330	0	13.063	By MS/MS	By MS/MS	By MS/MS	By MS/MS	By MS/MS
Q05589	Q05589	4	4	4		1	4	4	4	4	3	4	4	2	4	1	0	3	4	3	4	4	2	4	1	0	3	4	3	4	4	2	4	1	0	3	9.2	9.2	9.2	48.73	433	433	0	6.2337	By MS/MS	By matching	By MS/MS	By MS/MS	By matching
Q05B89	Q05B89	2	2	2		1	2	2	2	1	1	1	1	0	1	1	1	1	1	1	1	1	0	1	1	1	1	1	1	1	1	0	1	1	1	1	6.4	6.4	6.4	41.905	377	377	0.00080128	2.0488	By MS/MS	By matching	By MS/MS	By MS/MS
Q07130	Q07130	4	4	4		1	4	4	4	4	4	3	4	3	4	2	3	2	4	4	3	4	3	4	2	3	2	4	4	3	4	3	4	2	3	2	9.3	9.3	9.3	56.903	508	508	0	6.773	By MS/MS	By MS/MS	By MS/MS	By MS/MS	By MS/MS
Q08D91	Q08D91	12	1	1		1	12	1	1	10	11	8	9	10	11	10	10	11	1	1	0	0	0	1	0	0	1	1	1	0	0	0	1	0	0	1	16	2.6	2.6	59.035	543	543	0.0064795	1.5537	By matching	By matching	By matching	By matching	By matching
Q08DA3	Q08DA3	1	1	1		1	1	1	1	1	0	1	0	1	1	0	0	1	1	0	1	0	1	1	0	0	1	1	0	1	0	1	1	0	0	1	1	1	1	94.049	826	826	0.0052278	1.7348	By MS/MS		By matching		By MS/MS
Q08DC3	Q08DC3	5	5	5		1	5	5	5	1	2	2	2	1	5	0	0	0	1	2	2	2	1	5	0	0	0	1	2	2	2	1	5	0	0	0	15.1	15.1	15.1	66.904	608	608	0	10.109	By MS/MS	By MS/MS	By MS/MS	By MS/MS	By matching
Q08DL0;F1N2B5	Q08DL0;F1N2B5	5;3	5;3	5;3	;	2	5	5	5	3	3	3	3	4	4	1	1	3	3	3	3	3	4	4	1	1	3	3	3	3	3	4	4	1	1	3	12.2	12.2	12.2	63.182	572	572;490	0	28.664	By MS/MS	By MS/MS	By MS/MS	By MS/MS	By MS/MS
Q08DM8	Q08DM8	4	4	4		1	4	4	4	2	1	1	3	3	4	0	0	0	2	1	1	3	3	4	0	0	0	2	1	1	3	3	4	0	0	0	15.8	15.8	15.8	26.169	228	228	0	11.919	By MS/MS	By MS/MS	By MS/MS	By MS/MS	By MS/MS
Q08DN5	Q08DN5	4	4	4		1	4	4	4	2	2	3	2	4	3	0	0	0	2	2	3	2	4	3	0	0	0	2	2	3	2	4	3	0	0	0	8.9	8.9	8.9	71.016	626	626	0	6.5943	By matching	By MS/MS	By matching	By matching	By MS/MS
Q08DN8	Q08DN8	1	1	1		1	1	1	1	0	0	1	1	0	1	0	0	0	0	0	1	1	0	1	0	0	0	0	0	1	1	0	1	0	0	0	3	3	3	47.353	427	427	0	3.3592			By matching	By MS/MS
Q08DP0;F1MJS4	Q08DP0;F1MJS4	17;13	17;13	17;13	;	2	17	17	17	11	13	13	14	14	16	3	5	4	11	13	13	14	14	16	3	5	4	11	13	13	14	14	16	3	5	4	33.3	33.3	33.3	61.589	562	562;566	0	36.03	By MS/MS	By MS/MS	By MS/MS	By MS/MS	By MS/MS
Q08DQ6	Q08DQ6	4	4	4		1	4	4	4	2	3	3	4	4	4	0	1	0	2	3	3	4	4	4	0	1	0	2	3	3	4	4	4	0	1	0	7.5	7.5	7.5	60.101	559	559	0	7.5651	By MS/MS	By MS/MS	By MS/MS	By MS/MS	By MS/MS
Q08DU4	Q08DU4	2	2	2		1	2	2	2	0	0	0	0	0	2	0	0	1	0	0	0	0	0	2	0	0	1	0	0	0	0	0	2	0	0	1	6.9	6.9	6.9	36.158	317	317	0.0078515	1.5215
Q08DU9	Q08DU9	1	1	1		1	1	1	1	0	0	0	1	1	1	0	0	0	0	0	0	1	1	1	0	0	0	0	0	0	1	1	1	0	0	0	2.3	2.3	2.3	61.477	555	555	0	3.0562				By MS/MS	By matching
Q08DY5	Q08DY5	2	2	2		1	2	2	2	0	1	2	0	1	2	0	0	0	0	1	2	0	1	2	0	0	0	0	1	2	0	1	2	0	0	0	5.2	5.2	5.2	59.884	535	535	0	2.1894		By MS/MS	By matching		By matching
Q08E20	Q08E20	3	3	3		1	3	3	3	0	0	0	1	0	3	0	0	0	0	0	0	1	0	3	0	0	0	0	0	0	1	0	3	0	0	0	13.8	13.8	13.8	31.548	282	282	0	2.8857				By matching
Q08E32	Q08E32	1	1	1		1	1	1	1	1	1	1	1	1	1	1	1	1	1	1	1	1	1	1	1	1	1	1	1	1	1	1	1	1	1	1	6.2	6.2	6.2	24.936	224	224	0	8.3045	By MS/MS	By MS/MS	By MS/MS	By MS/MS	By MS/MS
Q08E38	Q08E38	2	2	2		1	2	2	2	1	1	0	2	0	1	0	0	0	1	1	0	2	0	1	0	0	0	1	1	0	2	0	1	0	0	0	5	5	5	55.194	504	504	0.00080515	2.0818	By MS/MS	By matching		By MS/MS
Q08E48	Q08E48	4	4	4		1	4	4	4	0	2	0	3	3	4	0	0	0	0	2	0	3	3	4	0	0	0	0	2	0	3	3	4	0	0	0	12.8	12.8	12.8	55.288	485	485	0	18.599		By MS/MS		By MS/MS	By MS/MS
Q08E54	Q08E54	4	3	3		1	4	3	3	4	3	4	2	2	4	3	3	3	3	2	3	1	2	3	2	2	2	3	2	3	1	2	3	2	2	2	6.5	5.3	5.3	78.596	695	695	0	6.2619	By MS/MS	By MS/MS	By MS/MS	By MS/MS	By MS/MS
Q0II26	Q0II26	1	1	1		1	1	1	1	1	0	1	1	0	1	0	0	0	1	0	1	1	0	1	0	0	0	1	0	1	1	0	1	0	0	0	4.7	4.7	4.7	35.178	320	320	0	8.7124	By matching		By matching	By MS/MS
Q0II59	Q0II59	8	8	8		1	8	8	8	8	8	7	8	7	8	5	1	5	8	8	7	8	7	8	5	1	5	8	8	7	8	7	8	5	1	5	26.9	26.9	26.9	34.817	312	312	0	19.741	By MS/MS	By MS/MS	By MS/MS	By MS/MS	By MS/MS
Q0IID9;Q2NKZ8	Q0IID9;Q2NKZ8	4;3	4;3	4;3	;	2	4	4	4	2	1	1	3	3	3	0	0	0	2	1	1	3	3	3	0	0	0	2	1	1	3	3	3	0	0	0	7.5	7.5	7.5	61.261	559	559;553	0	4.1613	By matching	By matching	By matching	By MS/MS	By MS/MS
Q0IIG0	Q0IIG0	2	2	2		1	2	2	2	1	1	1	2	1	2	0	0	0	1	1	1	2	1	2	0	0	0	1	1	1	2	1	2	0	0	0	2.7	2.7	2.7	73.332	698	698	0.0065217	1.5708	By MS/MS	By matching	By MS/MS	By matching	By matching
Q0III8	Q0III8	6	6	6		1	6	6	6	5	4	4	4	4	6	4	2	3	5	4	4	4	4	6	4	2	3	5	4	4	4	4	6	4	2	3	22.7	22.7	22.7	32.829	291	291	0	20.643	By MS/MS	By MS/MS	By MS/MS	By MS/MS	By MS/MS
Q0IIM3	Q0IIM3	12	12	12		1	12	12	12	6	5	8	9	8	10	0	0	0	6	5	8	9	8	10	0	0	0	6	5	8	9	8	10	0	0	0	16.1	16.1	16.1	96.725	859	859	0	25.351	By MS/MS	By MS/MS	By MS/MS	By MS/MS	By MS/MS
Q0IIM6	Q0IIM6	2	2	2		1	2	2	2	0	0	0	0	0	1	0	1	1	0	0	0	0	0	1	0	1	1	0	0	0	0	0	1	0	1	1	2.1	2.1	2.1	124.24	1085	1085	0.0053232	1.8321
Q0P569	Q0P569	20	20	20		1	20	20	20	16	12	13	16	10	19	9	5	10	16	12	13	16	10	19	9	5	10	16	12	13	16	10	19	9	5	10	39.9	39.9	39.9	54.982	474	474	0	35.77	By MS/MS	By MS/MS	By MS/MS	By MS/MS	By MS/MS
Q0P5D6	Q0P5D6	3	3	3		1	3	3	3	2	2	3	2	2	2	3	2	3	2	2	3	2	2	2	3	2	3	2	2	3	2	2	2	3	2	3	5.9	5.9	5.9	32.771	289	289	0	7.2078	By MS/MS	By matching	By MS/MS	By MS/MS	By MS/MS
Q0P5E0	Q0P5E0	13	13	13		1	13	13	13	12	11	11	13	11	11	5	5	6	12	11	11	13	11	11	5	5	6	12	11	11	13	11	11	5	5	6	48.2	48.2	48.2	39.325	363	363	0	249.68	By MS/MS	By MS/MS	By MS/MS	By MS/MS	By MS/MS
Q0P5F6	Q0P5F6	1	1	1		1	1	1	1	0	0	0	1	1	0	0	0	0	0	0	0	1	1	0	0	0	0	0	0	0	1	1	0	0	0	0	8.2	8.2	8.2	16.278	146	146	0	2.2039				By matching	By MS/MS
Q0P5G4	Q0P5G4	2	2	2		1	2	2	2	2	2	2	2	2	2	0	0	2	2	2	2	2	2	2	0	0	2	2	2	2	2	2	2	0	0	2	4.6	4.6	4.6	51.471	455	455	0	2.6028	By MS/MS	By MS/MS	By MS/MS	By MS/MS	By MS/MS
Q0P5K3	Q0P5K3	1	1	1		1	1	1	1	1	1	1	1	1	1	1	1	0	1	1	1	1	1	1	1	1	0	1	1	1	1	1	1	1	1	0	7.2	7.2	7.2	17.138	152	152	0	2.1412	By matching	By matching	By MS/MS	By MS/MS	By MS/MS
Q0V7N7;Q58CX1	Q0V7N7;Q58CX1	1;1	1;1	1;1	;	2	1	1	1	0	1	0	1	0	1	0	0	0	0	1	0	1	0	1	0	0	0	0	1	0	1	0	1	0	0	0	3	3	3	37.812	331	331;360	0.0098177	1.4537		By MS/MS		By matching
Q0V8H6	Q0V8H6	1	1	1		1	1	1	1	0	0	0	0	0	1	0	0	0	0	0	0	0	0	1	0	0	0	0	0	0	0	0	1	0	0	0	1.5	1.5	1.5	113.88	1003	1003	0.003858	1.8991
Q0V8M6	Q0V8M6	2	2	2		1	2	2	2	1	2	0	2	2	2	0	0	0	1	2	0	2	2	2	0	0	0	1	2	0	2	2	2	0	0	0	6.3	6.3	6.3	56.284	511	511	0	4.4556	By MS/MS	By MS/MS		By MS/MS	By MS/MS
Q0V8R6	Q0V8R6	7	7	7		1	7	7	7	6	6	7	7	7	7	5	3	4	6	6	7	7	7	7	5	3	4	6	6	7	7	7	7	5	3	4	14.6	14.6	14.6	60.352	529	529	0	38.763	By MS/MS	By MS/MS	By MS/MS	By MS/MS	By MS/MS
Q0VC27	Q0VC27	1	1	1		1	1	1	1	0	0	0	0	0	0	0	1	0	0	0	0	0	0	0	0	1	0	0	0	0	0	0	0	0	1	0	17.7	17.7	17.7	10.649	96	96	0.0059084	1.6757
Q0VC36	Q0VC36	4	2	2		1	4	2	2	3	0	1	1	1	3	1	0	0	2	0	0	0	0	1	0	0	0	2	0	0	0	0	1	0	0	0	16.5	9.3	9.3	27.849	248	248	0	2.4073	By MS/MS		By matching	By matching	By matching
Q0VC51;E1BFL8	Q0VC51;E1BFL8	7;6	7;6	7;6	;	2	7	7	7	7	4	6	5	6	7	6	2	6	7	4	6	5	6	7	6	2	6	7	4	6	5	6	7	6	2	6	20.8	20.8	20.8	41.667	360	360;687	0	19.163	By MS/MS	By MS/MS	By MS/MS	By MS/MS	By MS/MS
Q3ZBV3;Q0VC92	Q3ZBV3;Q0VC92	1;1	1;1	1;1	;	2	1	1	1	1	0	0	1	0	1	0	0	0	1	0	0	1	0	1	0	0	0	1	0	0	1	0	1	0	0	0	7.5	7.5	7.5	17.163	146	146;148	0.005303	1.8076	By MS/MS			By MS/MS
Q0VCH9	Q0VCH9	4	4	4		1	4	4	4	3	2	3	2	3	4	3	3	3	3	2	3	2	3	4	3	3	3	3	2	3	2	3	4	3	3	3	33.1	33.1	33.1	17.209	154	154	0	11.252	By MS/MS	By matching	By MS/MS	By MS/MS	By MS/MS
Q0VCK0	Q0VCK0	7	7	7		1	7	7	7	2	2	2	3	3	7	1	1	2	2	2	2	3	3	7	1	1	2	2	2	2	3	3	7	1	1	2	15.7	15.7	15.7	64.482	592	592	0	36.642	By MS/MS	By MS/MS	By MS/MS	By MS/MS	By MS/MS
Q0VCM4;F1MU24;P79334;F1MJ28;Q3B7M9	Q0VCM4	25;2;2;2;2	25;2;2;2;2	25;2;2;2;2		5	25	25	25	22	23	24	22	22	25	16	11	16	22	23	24	22	22	25	16	11	16	22	23	24	22	22	25	16	11	16	23.6	23.6	23.6	97.455	851	851;667;842;842;843	0	54.777	By MS/MS	By MS/MS	By MS/MS	By MS/MS	By MS/MS
Q0VCN9;P02702;E1BJL8	Q0VCN9;P02702	4;2;1	4;2;1	4;2;1	;	3	4	4	4	2	3	3	4	3	3	3	1	4	2	3	3	4	3	3	3	1	4	2	3	3	4	3	3	3	1	4	15.8	15.8	15.8	29.332	253	253;241;257	0	5.9562	By MS/MS	By MS/MS	By MS/MS	By MS/MS	By MS/MS
Q0VCQ9	Q0VCQ9	4	4	4		1	4	4	4	0	0	0	1	1	4	0	0	0	0	0	0	1	1	4	0	0	0	0	0	0	1	1	4	0	0	0	15.8	15.8	15.8	36.909	317	317	0	11.676				By MS/MS	By matching
Q0VCV0	Q0VCV0	1	1	1		1	1	1	1	0	0	0	0	0	1	0	0	0	0	0	0	0	0	1	0	0	0	0	0	0	0	0	1	0	0	0	2.3	2.3	2.3	68.213	616	616	0.0064888	1.5562
Q0VCX2;F1N614	Q0VCX2;F1N614	23;20	22;20	22;20	;	2	23	22	22	18	19	17	17	18	21	16	8	13	18	18	17	16	18	20	16	8	13	18	18	17	16	18	20	16	8	13	38.2	35.7	35.7	72.399	655	655;600	0	68.976	By MS/MS	By MS/MS	By MS/MS	By MS/MS	By MS/MS
Q0VCX5	Q0VCX5	2	2	2		1	2	2	2	0	0	2	0	1	2	0	0	0	0	0	2	0	1	2	0	0	0	0	0	2	0	1	2	0	0	0	5.3	5.3	5.3	49.03	437	437	0	3.8609			By matching		By matching
Q0VCY1	Q0VCY1	1	1	1		1	1	1	1	0	0	1	1	0	0	0	0	0	0	0	1	1	0	0	0	0	0	0	0	1	1	0	0	0	0	0	4.4	4.4	4.4	27.856	249	249	0.0015748	1.9609			By MS/MS	By MS/MS
Q0VCY7	Q0VCY7	9	9	9		1	9	9	9	8	7	8	9	8	9	4	4	5	8	7	8	9	8	9	4	4	5	8	7	8	9	8	9	4	4	5	30.2	30.2	30.2	27.744	248	248	0	13.792	By MS/MS	By MS/MS	By MS/MS	By MS/MS	By MS/MS
Q0VCY8	Q0VCY8	2	2	2		1	2	2	2	2	2	2	2	2	2	0	0	1	2	2	2	2	2	2	0	0	1	2	2	2	2	2	2	0	0	1	16.2	16.2	16.2	15.04	130	130	0	4.5802	By MS/MS	By MS/MS	By MS/MS	By matching	By MS/MS
Q0VD53	Q0VD53	5	5	5		1	5	5	5	1	2	2	3	2	5	0	0	1	1	2	2	3	2	5	0	0	1	1	2	2	3	2	5	0	0	1	21.1	21.1	21.1	38.155	327	327	0	21.172	By MS/MS	By MS/MS	By MS/MS	By MS/MS	By MS/MS
Q10741	Q10741	3	3	3		1	3	3	3	3	1	1	1	0	2	0	1	3	3	1	1	1	0	2	0	1	3	3	1	1	1	0	2	0	1	3	3.6	3.6	3.6	84.188	748	748	0	5.6608	By matching	By matching	By matching	By matching
Q148D3	Q148D3	6	6	6		1	6	6	6	5	5	5	5	5	6	2	2	3	5	5	5	5	5	6	2	2	3	5	5	5	5	5	6	2	2	3	14.5	14.5	14.5	54.69	510	510	0	19.135	By MS/MS	By MS/MS	By MS/MS	By MS/MS	By MS/MS
Q148J6	Q148J6	4	4	4		1	4	4	4	3	4	3	3	3	3	1	0	0	3	4	3	3	3	3	1	0	0	3	4	3	3	3	3	1	0	0	22.6	22.6	22.6	19.667	168	168	0	6.1791	By MS/MS	By MS/MS	By MS/MS	By MS/MS	By MS/MS
Q17QC8	Q17QC8	6	6	6		1	6	6	6	5	5	5	5	3	6	5	2	5	5	5	5	5	3	6	5	2	5	5	5	5	5	3	6	5	2	5	19.4	19.4	19.4	50.75	464	464	0	43.646	By MS/MS	By MS/MS	By MS/MS	By MS/MS	By MS/MS
Q17QG2	Q17QG2	4	4	4		1	4	4	4	1	2	2	3	3	4	0	0	0	1	2	2	3	3	4	0	0	0	1	2	2	3	3	4	0	0	0	12.7	12.7	12.7	38.242	332	332	0	5.3636	By matching	By MS/MS	By MS/MS	By MS/MS	By matching
Q17QI3	Q17QI3	6	6	6		1	6	6	6	4	5	3	5	5	4	3	1	3	4	5	3	5	5	4	3	1	3	4	5	3	5	5	4	3	1	3	19.4	19.4	19.4	41.17	397	397	0	9.2726	By MS/MS	By MS/MS	By MS/MS	By MS/MS	By MS/MS
Q17QI4	Q17QI4	1	1	1		1	1	1	1	1	1	1	1	1	1	0	0	0	1	1	1	1	1	1	0	0	0	1	1	1	1	1	1	0	0	0	12.2	12.2	12.2	16.552	148	148	0	2.8065	By matching	By matching	By MS/MS	By matching	By MS/MS
Q17QL4	Q17QL4	2	2	2		1	2	2	2	1	1	1	2	1	1	0	0	0	1	1	1	2	1	1	0	0	0	1	1	1	2	1	1	0	0	0	5.1	5.1	5.1	63.206	588	588	0	3.3413	By MS/MS	By matching	By matching	By MS/MS	By matching
Q17QQ1	Q17QQ1	1	1	1		1	1	1	1	0	0	0	0	0	1	0	0	0	0	0	0	0	0	1	0	0	0	0	0	0	0	0	1	0	0	0	14.5	14.5	14.5	13.65	124	124	1	-2
Q17QQ2	Q17QQ2	3	3	3		1	3	3	3	3	2	3	3	3	3	0	0	1	3	2	3	3	3	3	0	0	1	3	2	3	3	3	3	0	0	1	11	11	11	28.335	245	245	0	11.767	By MS/MS	By MS/MS	By MS/MS	By MS/MS	By MS/MS
Q17QT7	Q17QT7	2	1	1		1	2	1	1	1	2	2	2	2	2	0	0	1	0	1	1	1	1	1	0	0	0	0	1	1	1	1	1	0	0	0	7.1	4.3	4.3	37.312	323	323	0	3.7442	By matching	By MS/MS	By MS/MS	By MS/MS	By matching
Q3SYT9;Q5E9A3;Q17QV0	Q3SYT9;Q5E9A3;Q17QV0	1;1;1	1;1;1	1;1;1	;;	3	1	1	1	1	1	1	1	1	1	0	0	0	1	1	1	1	1	1	0	0	0	1	1	1	1	1	1	0	0	0	5.7	5.7	5.7	36.801	349	349;356;361	0	16.219	By MS/MS	By matching	By MS/MS	By MS/MS	By MS/MS
Q17QV3;P61955;G5E5Y5;G3N303	Q17QV3;P61955;G5E5Y5;G3N303	2;1;1;1	2;1;1;1	2;1;1;1	;;;	4	2	2	2	2	1	2	2	2	2	1	1	1	2	1	2	2	2	2	1	1	1	2	1	2	2	2	2	1	1	1	20.2	20.2	20.2	11.669	104	104;95;95;124	0	4.9793	By MS/MS	By MS/MS	By MS/MS	By MS/MS	By MS/MS
Q1JPB0;G1K1L8	Q1JPB0	9;4	9;4	9;4		2	9	9	9	8	8	8	8	8	9	6	3	6	8	8	8	8	8	9	6	3	6	8	8	8	8	8	9	6	3	6	18.3	18.3	18.3	42.235	377	377;245	0	36.875	By MS/MS	By MS/MS	By MS/MS	By MS/MS	By MS/MS
Q1JPJ2	Q1JPJ2	5	5	5		1	5	5	5	2	2	2	2	2	5	0	1	1	2	2	2	2	2	5	0	1	1	2	2	2	2	2	5	0	1	1	8.7	8.7	8.7	69.789	623	623	0	5.8469	By MS/MS	By matching	By MS/MS	By matching	By matching
Q1JQ98	Q1JQ98	2	2	2		1	2	2	2	0	0	0	1	1	0	1	0	1	0	0	0	1	1	0	1	0	1	0	0	0	1	1	0	1	0	1	16.6	16.6	16.6	18.602	157	157	0	3.1866				By MS/MS	By MS/MS
Q1JQB2	Q1JQB2	3	3	3		1	3	3	3	0	0	1	0	0	3	0	0	0	0	0	1	0	0	3	0	0	0	0	0	1	0	0	3	0	0	0	12.3	12.3	12.3	36.954	326	326	0	5.749			By matching
Q1LZ95;A0A140T853	Q1LZ95;A0A140T853	5;4	5;4	5;4	;	2	5	5	5	3	2	3	5	4	5	1	0	4	3	2	3	5	4	5	1	0	4	3	2	3	5	4	5	1	0	4	22.5	22.5	22.5	26.467	227	227;287	0	9.7676	By MS/MS	By MS/MS	By MS/MS	By MS/MS	By MS/MS
Q1RMI2	Q1RMI2	5	5	4		1	5	5	4	1	0	1	2	2	3	2	2	3	1	0	1	2	2	3	2	2	3	1	0	1	1	1	3	1	1	2	35.1	35.1	29.3	21.28	191	191	0	12.546	By matching		By matching	By matching	By MS/MS
Q1RMI8	Q1RMI8	2	2	2		1	2	2	2	0	0	0	0	0	2	0	0	0	0	0	0	0	0	2	0	0	0	0	0	0	0	0	2	0	0	0	5.5	5.5	5.5	67.041	595	595	0.0096752	1.4126
Q1RMM1	Q1RMM1	1	1	1		1	1	1	1	0	0	0	1	0	1	0	0	0	0	0	0	1	0	1	0	0	0	0	0	0	1	0	1	0	0	0	3.3	3.3	3.3	48.527	426	426	0.005283	1.7835				By MS/MS
Q58DH9;Q1RMM9	Q58DH9;Q1RMM9	6;6	6;6	6;6	;	2	6	6	6	5	5	5	5	5	6	5	3	5	5	5	5	5	5	6	5	3	5	5	5	5	5	5	6	5	3	5	15.8	15.8	15.8	46.532	411	411;411	0	12.845	By MS/MS	By MS/MS	By MS/MS	By MS/MS	By MS/MS
Q1RMR2	Q1RMR2	3	3	3		1	3	3	3	2	1	2	2	2	2	0	0	0	2	1	2	2	2	2	0	0	0	2	1	2	2	2	2	0	0	0	8.9	8.9	8.9	51.425	439	439	0	4.2366	By matching	By matching	By matching	By MS/MS	By matching
Q1RMR3	Q1RMR3	2	2	2		1	2	2	2	0	0	0	0	0	2	0	0	0	0	0	0	0	0	2	0	0	0	0	0	0	0	0	2	0	0	0	5.6	5.6	5.6	60.265	538	538	0	3.9684
Q1RMR9	Q1RMR9	5	5	5		1	5	5	5	3	3	3	5	3	4	1	0	1	3	3	3	5	3	4	1	0	1	3	3	3	5	3	4	1	0	1	14.2	14.2	14.2	55.89	486	486	0	22.258	By MS/MS	By MS/MS	By MS/MS	By MS/MS	By MS/MS
Q1RMX7	Q1RMX7	2	2	2		1	2	2	2	0	0	0	2	0	2	0	0	0	0	0	0	2	0	2	0	0	0	0	0	0	2	0	2	0	0	0	8.9	8.9	8.9	40.217	359	359	0	2.9774				By matching
Q24JZ4	Q24JZ4	4	4	4		1	4	4	4	1	2	2	3	2	4	1	0	0	1	2	2	3	2	4	1	0	0	1	2	2	3	2	4	1	0	0	5	5	5	64.054	583	583	0	6.2234	By matching	By MS/MS	By MS/MS	By MS/MS	By matching
Q24JZ7	Q24JZ7	8	8	8		1	8	8	8	6	6	7	7	7	8	6	3	4	6	6	7	7	7	8	6	3	4	6	6	7	7	7	8	6	3	4	17.1	17.1	17.1	56.452	520	520	0	15.583	By MS/MS	By MS/MS	By MS/MS	By MS/MS	By MS/MS
Q24K02	Q24K02	1	1	1		1	1	1	1	0	0	0	0	1	1	0	0	0	0	0	0	0	1	1	0	0	0	0	0	0	0	1	1	0	0	0	1.2	1.2	1.2	118.1	1019	1019	0.0097629	1.4377					By MS/MS
Q27975;Q27965	Q27975;Q27965	7;7	3;3	3;3	;	2	7	3	3	4	5	5	6	5	6	3	4	3	1	2	2	2	2	3	0	1	0	1	2	2	2	2	3	0	1	0	10.3	5.5	5.5	70.258	641	641;641	0	4.4822	By matching	By MS/MS	By MS/MS	By MS/MS	By MS/MS
Q27966	Q27966	1	1	1		1	1	1	1	1	0	1	1	1	1	0	1	0	1	0	1	1	1	1	0	1	0	1	0	1	1	1	1	0	1	0	1.3	1.3	1.3	121.93	1063	1063	0	2.5631	By MS/MS		By MS/MS	By MS/MS	By matching
Q27970	Q27970	4	4	4		1	4	4	4	1	4	3	4	4	4	0	0	0	1	4	3	4	4	4	0	0	0	1	4	3	4	4	4	0	0	0	5.3	5.3	5.3	82.206	716	716	0	6.4595	By MS/MS	By MS/MS	By MS/MS	By MS/MS	By MS/MS
Q27971	Q27971	7	7	7		1	7	7	7	6	3	6	6	6	7	1	1	1	6	3	6	6	6	7	1	1	1	6	3	6	6	6	7	1	1	1	11	11	11	79.934	700	700	0	9.5338	By MS/MS	By MS/MS	By MS/MS	By MS/MS	By MS/MS
Q28034	Q28034	4	4	4		1	4	4	4	2	3	1	4	4	4	2	0	3	2	3	1	4	4	4	2	0	3	2	3	1	4	4	4	2	0	3	8.1	8.1	8.1	60.151	533	533	0	7.6536	By MS/MS	By MS/MS	By matching	By MS/MS	By MS/MS
Q28046;G3X6T2;F1MCZ3	Q28046;G3X6T2;F1MCZ3	18;16;15	18;16;15	18;16;15	;;	3	18	18	18	17	17	16	16	17	18	10	6	7	17	17	16	16	17	18	10	6	7	17	17	16	16	17	18	10	6	7	25.9	25.9	25.9	80.577	715	715;702;701	0	88.741	By MS/MS	By MS/MS	By MS/MS	By MS/MS	By MS/MS
Q28110;G3N1P1;F1MHH9;E1B9L0	Q28110;G3N1P1;F1MHH9	3;2;2;1	3;2;2;1	3;2;2;1	;;	4	3	3	3	3	2	3	3	3	2	3	1	1	3	2	3	3	3	2	3	1	1	3	2	3	3	3	2	3	1	1	17.2	17.2	17.2	33.02	296	296;256;342;220	0	6.0649	By MS/MS	By MS/MS	By MS/MS	By MS/MS	By MS/MS
Q28161;G3N156	Q28161	3;1	3;1	3;1		2	3	3	3	3	1	1	0	1	3	3	0	3	3	1	1	0	1	3	3	0	3	3	1	1	0	1	3	3	0	3	4.1	4.1	4.1	80.179	727	727;716	0	3.6296	By MS/MS	By matching	By matching		By matching
Q28165;F1MTN4	Q28165;F1MTN4	3;2	3;2	3;2	;	2	3	3	3	0	2	1	3	1	3	0	0	0	0	2	1	3	1	3	0	0	0	0	2	1	3	1	3	0	0	0	18.6	18.6	18.6	32.766	306	306;275	0	6.901		By MS/MS	By matching	By MS/MS	By matching
Q28178	Q28178	24	1	1		1	24	1	1	22	19	17	24	17	18	17	10	12	1	1	1	1	1	1	1	1	1	1	1	1	1	1	1	1	1	1	24	1.2	1.2	129.53	1170	1170	0	5.3778	By MS/MS	By MS/MS	By matching	By MS/MS	By MS/MS
Q29423	Q29423	10	1	1		1	10	1	1	8	8	8	8	8	10	5	4	8	1	1	1	1	1	1	1	1	1	1	1	1	1	1	1	1	1	1	25.1	4.4	4.4	40.001	366	366	0	3.6377	By MS/MS	By matching	By MS/MS	By MS/MS	By MS/MS
Q29451	Q29451	13	13	13		1	13	13	13	9	10	10	11	12	11	10	6	12	9	10	10	11	12	11	10	6	12	9	10	10	11	12	11	10	6	12	11.4	11.4	11.4	112.92	999	999	0	18.697	By MS/MS	By MS/MS	By MS/MS	By MS/MS	By MS/MS
Q29460	Q29460	1	1	1		1	1	1	1	1	1	0	1	1	1	1	0	0	1	1	0	1	1	1	1	0	0	1	1	0	1	1	1	1	0	0	9.1	9.1	9.1	25.865	232	232	0	25.554	By matching	By matching		By MS/MS	By matching
Q29RI6	Q29RI6	3	3	3		1	3	3	3	3	3	3	3	3	3	3	2	3	3	3	3	3	3	3	3	2	3	3	3	3	3	3	3	3	2	3	8.5	8.5	8.5	39.869	341	341	0	6.4964	By MS/MS	By MS/MS	By MS/MS	By MS/MS	By MS/MS
Q29RI9	Q29RI9	3	3	3		1	3	3	3	1	1	1	3	2	2	0	0	0	1	1	1	3	2	2	0	0	0	1	1	1	3	2	2	0	0	0	9.3	9.3	9.3	37.768	334	334	0	4.0223	By matching	By matching	By matching	By MS/MS	By matching
Q29RK1	Q29RK1	5	5	5		1	5	5	5	5	5	5	5	5	5	4	4	4	5	5	5	5	5	5	4	4	4	5	5	5	5	5	5	4	4	4	11.4	11.4	11.4	51.772	466	466	0	13.488	By MS/MS	By MS/MS	By MS/MS	By MS/MS	By MS/MS
Q29RQ2	Q29RQ2	3	3	3		1	3	3	3	3	2	1	2	1	2	0	0	0	3	2	1	2	1	2	0	0	0	3	2	1	2	1	2	0	0	0	7.9	7.9	7.9	48.207	443	443	0	5.637	By MS/MS	By matching	By matching	By MS/MS	By matching
Q29RT9	Q29RT9	2	2	2		1	2	2	2	2	1	1	1	1	1	1	1	0	2	1	1	1	1	1	1	1	0	2	1	1	1	1	1	1	1	0	11.9	11.9	11.9	27.586	252	252	0	2.5625	By MS/MS	By matching	By matching	By matching	By MS/MS
Q29RU3	Q29RU3	1	1	1		1	1	1	1	0	0	0	1	1	0	0	0	0	0	0	0	1	1	0	0	0	0	0	0	0	1	1	0	0	0	0	4.6	4.6	4.6	37.632	328	328	1	-2				By matching	By MS/MS
Q29RY7	Q29RY7	6	6	6		1	6	6	6	6	6	3	5	2	4	3	1	6	6	6	3	5	2	4	3	1	6	6	6	3	5	2	4	3	1	6	13.2	13.2	13.2	50.684	441	441	0	8.2361	By MS/MS	By MS/MS	By MS/MS	By MS/MS	By MS/MS
Q29RY9	Q29RY9	6	6	6		1	6	6	6	3	2	4	3	3	5	0	1	1	3	2	4	3	3	5	0	1	1	3	2	4	3	3	5	0	1	1	21.6	21.6	21.6	35.165	320	320	0	19.765	By MS/MS	By MS/MS	By MS/MS	By MS/MS	By MS/MS
Q29S11	Q29S11	4	4	4		1	4	4	4	2	3	1	3	3	4	2	1	1	2	3	1	3	3	4	2	1	1	2	3	1	3	3	4	2	1	1	19.8	19.8	19.8	27.237	243	243	0	32.981	By MS/MS	By MS/MS	By MS/MS	By MS/MS	By MS/MS
Q29S20	Q29S20	1	1	1		1	1	1	1	0	0	1	0	0	0	0	0	0	0	0	1	0	0	0	0	0	0	0	0	1	0	0	0	0	0	0	12.5	12.5	12.5	14.631	128	128	0.00080321	2.0779			By MS/MS
Q2HJ49	Q2HJ49	40	40	32		1	40	40	32	35	35	36	38	37	40	32	24	28	35	35	36	38	37	40	32	24	28	28	29	29	30	29	32	26	20	23	49.4	49.4	40	67.974	577	577	0	164.53	By MS/MS	By MS/MS	By MS/MS	By MS/MS	By MS/MS
Q2HJ54	Q2HJ54	2	2	2		1	2	2	2	1	1	1	1	1	2	0	0	0	1	1	1	1	1	2	0	0	0	1	1	1	1	1	2	0	0	0	11.9	11.9	11.9	31.849	270	270	0	26.209	By matching	By MS/MS	By MS/MS	By MS/MS	By MS/MS
Q2HJ57	Q2HJ57	10	10	10		1	10	10	10	9	8	10	10	10	10	7	7	9	9	8	10	10	10	10	7	7	9	9	8	10	10	10	10	7	7	9	47.2	47.2	47.2	16.01	142	142	0	121.14	By MS/MS	By MS/MS	By MS/MS	By MS/MS	By MS/MS
Q2HJ60	Q2HJ60	6	6	6		1	6	6	6	6	6	4	6	6	6	4	2	3	6	6	4	6	6	6	4	2	3	6	6	4	6	6	6	4	2	3	21.1	21.1	21.1	36.006	341	341	0	15.616	By MS/MS	By MS/MS	By MS/MS	By MS/MS	By MS/MS
Q2HJ81;G3X7R8	Q2HJ81;G3X7R8	4;2	3;1	3;1	;	2	4	3	3	1	0	2	2	1	4	0	0	0	1	0	1	2	1	3	0	0	0	1	0	1	2	1	3	0	0	0	10.5	8.7	8.7	49.9	446	446;354	0	9.02	By matching		By MS/MS	By MS/MS	By MS/MS
Q2HJD7	Q2HJD7	1	1	1		1	1	1	1	0	1	1	1	1	1	0	0	0	0	1	1	1	1	1	0	0	0	0	1	1	1	1	1	0	0	0	3.9	3.9	3.9	35.41	336	336	0	2.2448		By matching	By MS/MS	By matching	By MS/MS
Q2HJE1	Q2HJE1	1	1	1		1	1	1	1	1	0	1	1	1	1	0	0	0	1	0	1	1	1	1	0	0	0	1	0	1	1	1	1	0	0	0	1.6	1.6	1.6	83.156	746	746	0.0015886	2.0212	By matching		By matching	By MS/MS	By matching
Q2HJE4;A6QR55	Q2HJE4	3;1	3;1	3;1		2	3	3	3	2	2	1	1	1	1	0	0	0	2	2	1	1	1	1	0	0	0	2	2	1	1	1	1	0	0	0	3.4	3.4	3.4	109.44	952	952;963	0	4.3997	By MS/MS	By MS/MS	By MS/MS	By MS/MS	By matching
Q2HJG5	Q2HJG5	10	10	10		1	10	10	10	10	8	9	10	9	10	1	0	5	10	8	9	10	9	10	1	0	5	10	8	9	10	9	10	1	0	5	14.4	14.4	14.4	91.75	796	796	0	22.591	By MS/MS	By MS/MS	By MS/MS	By MS/MS	By MS/MS
Q2HJH1	Q2HJH1	3	3	3		1	3	3	3	3	3	3	3	3	3	1	2	2	3	3	3	3	3	3	1	2	2	3	3	3	3	3	3	1	2	2	8.1	8.1	8.1	51.828	471	471	0	7.3999	By MS/MS	By MS/MS	By MS/MS	By MS/MS	By MS/MS
Q2HJH3	Q2HJH3	3	3	3		1	3	3	3	3	3	3	3	3	3	2	0	3	3	3	3	3	3	3	2	0	3	3	3	3	3	3	3	2	0	3	8.3	8.3	8.3	35.155	315	315	0	3.7238	By matching	By matching	By matching	By matching	By MS/MS
Q2KHU0	Q2KHU0	2	2	2		1	2	2	2	2	1	1	2	1	2	0	0	0	2	1	1	2	1	2	0	0	0	2	1	1	2	1	2	0	0	0	9.3	9.3	9.3	24.85	225	225	0.003861	1.9009	By matching	By matching	By matching	By MS/MS	By matching
Q2KHU8	Q2KHU8	3	3	3		1	3	3	3	3	1	3	3	3	3	0	0	0	3	1	3	3	3	3	0	0	0	3	1	3	3	3	3	0	0	0	7.2	7.2	7.2	51.065	472	472	0	2.971	By matching	By matching	By matching	By matching	By MS/MS
Q2KHW2	Q2KHW2	2	2	2		1	2	2	2	1	1	2	1	2	1	1	0	1	1	1	2	1	2	1	1	0	1	1	1	2	1	2	1	1	0	1	12.1	12.1	12.1	22.233	199	199	0	5.2217	By MS/MS	By MS/MS	By MS/MS	By MS/MS	By MS/MS
Q2KHW7	Q2KHW7	3	3	3		1	3	3	3	0	0	0	1	0	2	0	0	1	0	0	0	1	0	2	0	0	1	0	0	0	1	0	2	0	0	1	17.7	17.7	17.7	21.195	181	181	0	3.2772				By MS/MS
Q2KI22	Q2KI22	1	1	1		1	1	1	1	1	1	0	0	1	0	0	0	0	1	1	0	0	1	0	0	0	0	1	1	0	0	1	0	0	0	0	3.4	3.4	3.4	33.406	295	295	1	-2	By matching	By MS/MS			By matching
Q2KI42	Q2KI42	4	4	4		1	4	4	4	3	3	3	3	3	4	1	0	1	3	3	3	3	3	4	1	0	1	3	3	3	3	3	4	1	0	1	10.4	10.4	10.4	47.463	422	422	0	54.764	By MS/MS	By MS/MS	By MS/MS	By MS/MS	By MS/MS
Q2KI84;F1N0T6;A5D7V9	Q2KI84	7;2;2	7;2;2	7;2;2		3	7	7	7	5	6	5	6	6	7	1	0	4	5	6	5	6	6	7	1	0	4	5	6	5	6	6	7	1	0	4	16.1	16.1	16.1	57.285	509	509;506;506	0	13.607	By MS/MS	By MS/MS	By MS/MS	By MS/MS	By MS/MS
Q2KII9	Q2KII9	3	3	3		1	3	3	3	1	0	1	1	2	3	0	0	0	1	0	1	1	2	3	0	0	0	1	0	1	1	2	3	0	0	0	8.4	8.4	8.4	56.492	524	524	0	3.2497	By matching		By MS/MS	By matching	By MS/MS
Q2KIS1;G3MZ53	Q2KIS1;G3MZ53	6;5	6;5	6;5	;	2	6	6	6	6	5	6	6	5	6	2	3	2	6	5	6	6	5	6	2	3	2	6	5	6	6	5	6	2	3	2	16.2	16.2	16.2	49.38	432	432;429	0	15.309	By MS/MS	By MS/MS	By MS/MS	By MS/MS	By MS/MS
Q2KIT5	Q2KIT5	2	2	2		1	2	2	2	0	1	0	1	0	2	0	0	1	0	1	0	1	0	2	0	0	1	0	1	0	1	0	2	0	0	1	6.6	6.6	6.6	38.229	351	351	0	3.6363		By matching		By MS/MS
Q2KIT8	Q2KIT8	3	3	3		1	3	3	3	1	0	0	2	2	3	0	0	0	1	0	0	2	2	3	0	0	0	1	0	0	2	2	3	0	0	0	10.3	10.3	10.3	36.026	321	321	0	4.7111	By matching			By MS/MS	By MS/MS
Q2KIV9	Q2KIV9	2	2	2		1	2	2	2	1	1	1	2	0	0	1	0	1	1	1	1	2	0	0	1	0	1	1	1	1	2	0	0	1	0	1	10.5	10.5	10.5	26.399	247	247	0	3.0062	By matching	By MS/MS	By matching	By MS/MS
Q2KIW9	Q2KIW9	5	5	5		1	5	5	5	5	5	5	5	5	4	3	0	2	5	5	5	5	5	4	3	0	2	5	5	5	5	5	4	3	0	2	23.5	23.5	23.5	22.279	196	196	0	16.501	By MS/MS	By MS/MS	By MS/MS	By MS/MS	By MS/MS
Q2KIZ8;E1BH89	Q2KIZ8;E1BH89	2;1	2;1	2;1	;	2	2	2	2	0	0	0	0	0	2	0	0	0	0	0	0	0	0	2	0	0	0	0	0	0	0	0	2	0	0	0	3	3	3	92.929	821	821;738	0.0064748	1.5499
Q2KJ25	Q2KJ25	4	4	4		1	4	4	4	3	2	2	2	2	3	1	0	1	3	2	2	2	2	3	1	0	1	3	2	2	2	2	3	1	0	1	9.9	9.9	9.9	53.052	456	456	0	6.3286	By MS/MS	By matching	By MS/MS	By MS/MS	By MS/MS
Q2KJ32	Q2KJ32	1	1	1		1	1	1	1	0	0	0	1	1	1	0	0	0	0	0	0	1	1	1	0	0	0	0	0	0	1	1	1	0	0	0	2.8	2.8	2.8	52.555	472	472	0	2.6918				By MS/MS	By MS/MS
Q2KJ41	Q2KJ41	1	1	1		1	1	1	1	1	1	1	1	1	1	1	0	1	1	1	1	1	1	1	1	0	1	1	1	1	1	1	1	1	0	1	4.1	4.1	4.1	30.723	270	270	0.0045942	1.8668	By matching	By MS/MS	By MS/MS	By MS/MS	By matching
Q2KJ46	Q2KJ46	8	8	8		1	8	8	8	8	6	7	7	6	8	1	1	1	8	6	7	7	6	8	1	1	1	8	6	7	7	6	8	1	1	1	16.7	16.7	16.7	60.956	534	534	0	15.842	By MS/MS	By MS/MS	By MS/MS	By MS/MS	By MS/MS
Q2KJ55	Q2KJ55	2	2	2		1	2	2	2	2	1	0	2	1	2	1	1	1	2	1	0	2	1	2	1	1	1	2	1	0	2	1	2	1	1	1	3.6	3.6	3.6	72.354	640	640	0	3.0657	By matching	By matching		By MS/MS	By matching
Q2KJ63	Q2KJ63	4	4	4		1	4	4	4	4	4	4	4	3	4	4	2	4	4	4	4	4	3	4	4	2	4	4	4	4	4	3	4	4	2	4	7.2	7.2	7.2	70.993	636	636	0	7.9233	By MS/MS	By MS/MS	By matching	By MS/MS	By MS/MS
Q2KJ64	Q2KJ64	3	3	3		1	3	3	3	1	2	2	2	2	3	2	2	2	1	2	2	2	2	3	2	2	2	1	2	2	2	2	3	2	2	2	10.2	10.2	10.2	35.009	322	322	0	5.1905	By MS/MS	By MS/MS	By MS/MS	By MS/MS	By MS/MS
Q2KJ81;Q3SYW1	Q2KJ81;Q3SYW1	2;1	2;1	2;1	;	2	2	2	2	1	1	1	1	1	2	0	0	0	1	1	1	1	1	2	0	0	0	1	1	1	1	1	2	0	0	0	4.7	4.7	4.7	48.586	423	423;423	0.0098731	1.4803	By matching	By MS/MS	By matching	By matching	By MS/MS
Q2KJ93;F1MND1;F1N5L2;E1BLE9;F1MK42;A4FV20	Q2KJ93;F1MND1	3;2;1;1;1;1	2;2;1;0;0;0	2;2;1;0;0;0	;	6	3	2	2	2	2	2	3	3	2	3	3	3	2	2	2	2	2	2	2	2	2	2	2	2	2	2	2	2	2	2	16.8	11	11	21.258	191	191;187;156;191;211;214	0	4.5465	By MS/MS	By MS/MS	By MS/MS	By MS/MS	By MS/MS
Q2KJD0;E1B953	Q2KJD0	5;2	2;1	1;1		2	5	2	1	3	4	4	3	3	4	2	2	2	2	2	2	2	2	2	1	1	1	1	1	1	1	1	1	1	1	1	12.8	6.1	2.7	49.67	444	444;444	0	5.5883	By MS/MS	By MS/MS	By MS/MS	By MS/MS	By MS/MS
Q2KJD3	Q2KJD3	3	3	3		1	3	3	3	1	0	2	3	0	2	0	0	0	1	0	2	3	0	2	0	0	0	1	0	2	3	0	2	0	0	0	16.5	16.5	16.5	26.868	231	231	0	5.9383	By matching		By MS/MS	By MS/MS
Q4U5R3;Q2KJE7	Q4U5R3;Q2KJE7	3;3	3;3	3;3	;	2	3	3	3	2	2	2	2	2	3	0	1	1	2	2	2	2	2	3	0	1	1	2	2	2	2	2	3	0	1	1	13.7	13.7	13.7	28.663	249	249;249	0	4.5586	By MS/MS	By MS/MS	By MS/MS	By MS/MS	By MS/MS
Q2KJI3	Q2KJI3	5	5	4		1	5	5	4	4	3	4	5	3	3	1	1	3	4	3	4	5	3	3	1	1	3	3	2	3	4	2	2	1	1	2	17	17	14.2	36.748	324	324	0	10.782	By MS/MS	By MS/MS	By MS/MS	By MS/MS	By MS/MS
Q2KJJ8	Q2KJJ8	4	4	4		1	4	4	4	4	3	3	4	4	4	4	1	3	4	3	3	4	4	4	4	1	3	4	3	3	4	4	4	4	1	3	8	8	8	54.619	490	490	0	5.8382	By MS/MS	By MS/MS	By MS/MS	By MS/MS	By MS/MS
Q2LDY9	Q2LDY9	3	1	0		1	3	1	0	2	2	2	2	2	2	2	2	2	0	0	0	0	0	0	0	0	0	0	0	0	0	0	0	0	0	0	22.9	12.8	0	11.954	109	109	1	-2	By matching	By matching	By matching	By matching	By matching
Q2NL31	Q2NL31	2	2	2		1	2	2	2	1	1	0	1	1	1	0	0	0	1	1	0	1	1	1	0	0	0	1	1	0	1	1	1	0	0	0	8.7	8.7	8.7	37.826	358	358	0.0015723	1.9503	By matching	By matching		By MS/MS	By matching
Q2T9M8	Q2T9M8	2	2	2		1	2	2	2	1	1	1	1	2	2	0	0	2	1	1	1	1	2	2	0	0	2	1	1	1	1	2	2	0	0	2	11.8	11.8	11.8	23.227	211	211	0	3.3821	By MS/MS	By matching	By MS/MS	By MS/MS	By MS/MS
Q2T9S4	Q2T9S4	1	1	1		1	1	1	1	0	0	0	0	1	1	0	0	0	0	0	0	0	1	1	0	0	0	0	0	0	0	1	1	0	0	0	5	5	5	34.32	321	321	0.003864	1.9034					By matching
Q2T9V8	Q2T9V8	1	1	1		1	1	1	1	1	1	0	1	1	1	0	0	0	1	1	0	1	1	1	0	0	0	1	1	0	1	1	1	0	0	0	7.7	7.7	7.7	23.232	209	209	0	4.9583	By matching	By MS/MS		By MS/MS	By MS/MS
Q2TA49	Q2TA49	6	6	6		1	6	6	6	4	4	5	6	6	6	1	2	2	4	4	5	6	6	6	1	2	2	4	4	5	6	6	6	1	2	2	21.7	21.7	21.7	40.463	383	383	0	64.056	By MS/MS	By MS/MS	By MS/MS	By MS/MS	By MS/MS
Q2TBG8	Q2TBG8	4	4	4		1	4	4	4	3	1	4	4	4	4	0	0	0	3	1	4	4	4	4	0	0	0	3	1	4	4	4	4	0	0	0	22.2	22.2	22.2	26.181	230	230	0	3.0296	By matching	By matching	By MS/MS	By MS/MS	By MS/MS
Q2TBI4	Q2TBI4	1	1	1		1	1	1	1	1	1	1	1	1	1	1	1	1	1	1	1	1	1	1	1	1	1	1	1	1	1	1	1	1	1	1	2	2	2	79.38	703	703	1	-2	By matching	By matching	By matching	By matching	By MS/MS
Q2TBL2	Q2TBL2	4	4	4		1	4	4	4	2	2	4	3	4	4	2	1	4	2	2	4	3	4	4	2	1	4	2	2	4	3	4	4	2	1	4	14.6	14.6	14.6	45.769	417	417	0	105.41	By MS/MS	By MS/MS	By MS/MS	By MS/MS	By MS/MS
Q2TBQ5	Q2TBQ5	3	3	3		1	3	3	3	3	3	3	2	3	2	0	0	0	3	3	3	2	3	2	0	0	0	3	3	3	2	3	2	0	0	0	12.8	12.8	12.8	30.025	266	266	0	10.257	By MS/MS	By MS/MS	By matching	By MS/MS	By MS/MS
Q2TBR6	Q2TBR6	1	1	1		1	1	1	1	1	1	1	1	1	1	0	0	0	1	1	1	1	1	1	0	0	0	1	1	1	1	1	1	0	0	0	11.2	11.2	11.2	15.328	134	134	0	6.3939	By MS/MS	By MS/MS	By matching	By matching	By matching
Q2YDE7	Q2YDE7	1	1	1		1	1	1	1	1	1	1	1	1	1	1	0	0	1	1	1	1	1	1	1	0	0	1	1	1	1	1	1	1	0	0	10.2	10.2	10.2	19.432	167	167	0	28.077	By matching	By MS/MS	By MS/MS	By MS/MS	By MS/MS
Q2YDH6	Q2YDH6	1	1	1		1	1	1	1	1	1	1	1	1	1	0	0	0	1	1	1	1	1	1	0	0	0	1	1	1	1	1	1	0	0	0	5.7	5.7	5.7	21.732	193	193	0.0015924	2.0283	By matching	By matching	By matching	By MS/MS	By matching
Q2YDP2	Q2YDP2	1	1	1		1	1	1	1	0	1	1	1	0	1	0	0	1	0	1	1	1	0	1	0	0	1	0	1	1	1	0	1	0	0	1	4.3	4.3	4.3	42.629	372	372	1	-2		By MS/MS	By matching	By matching
Q30309	Q30309	1	1	1		1	1	1	1	1	1	1	1	1	1	1	0	1	1	1	1	1	1	1	1	0	1	1	1	1	1	1	1	1	0	1	4.7	4.7	4.7	28.407	253	253	0	2.7735	By matching	By MS/MS	By matching	By matching	By matching
Q32KL2	Q32KL2	8	8	8		1	8	8	8	1	2	2	5	7	7	2	3	2	1	2	2	5	7	7	2	3	2	1	2	2	5	7	7	2	3	2	30.8	30.8	30.8	28.609	263	263	0	14.586	By MS/MS	By MS/MS	By MS/MS	By MS/MS	By MS/MS
Q32LC3	Q32LC3	2	2	2		1	2	2	2	1	0	0	1	1	1	0	0	0	1	0	0	1	1	1	0	0	0	1	0	0	1	1	1	0	0	0	14.6	14.6	14.6	16.46	144	144	0	2.3464	By matching			By MS/MS	By matching
Q32LC7	Q32LC7	2	2	2		1	2	2	2	1	1	1	1	1	2	1	0	1	1	1	1	1	1	2	1	0	1	1	1	1	1	1	2	1	0	1	7.1	7.1	7.1	52.121	465	465	0	20.855	By MS/MS	By MS/MS	By MS/MS	By MS/MS	By MS/MS
Q32LE4	Q32LE4	3	3	3		1	3	3	3	2	2	2	3	3	3	2	0	3	2	2	2	3	3	3	2	0	3	2	2	2	3	3	3	2	0	3	17	17	17	21.177	188	188	0	6.6606	By MS/MS	By MS/MS	By MS/MS	By MS/MS	By MS/MS
Q32LE5	Q32LE5	9	9	9		1	9	9	9	7	7	6	8	6	9	4	2	4	7	7	6	8	6	9	4	2	4	7	7	6	8	6	9	4	2	4	34.1	34.1	34.1	32.05	308	308	0	35.295	By MS/MS	By MS/MS	By MS/MS	By MS/MS	By MS/MS
Q32LG3	Q32LG3	4	4	4		1	4	4	4	3	3	3	2	3	4	2	1	1	3	3	3	2	3	4	2	1	1	3	3	3	2	3	4	2	1	1	13	13	13	35.668	338	338	0	7.0543	By MS/MS	By MS/MS	By MS/MS	By MS/MS	By MS/MS
Q32LK2	Q32LK2	1	1	1		1	1	1	1	1	1	1	1	1	1	1	1	1	1	1	1	1	1	1	1	1	1	1	1	1	1	1	1	1	1	1	9.7	9.7	9.7	11.123	103	103	0.0053071	1.8177	By matching	By MS/MS	By MS/MS	By matching	By MS/MS
Q32LM2	Q32LM2	2	2	2		1	2	2	2	1	1	1	2	1	2	1	0	0	1	1	1	2	1	2	1	0	0	1	1	1	2	1	2	1	0	0	9.6	9.6	9.6	34.213	313	313	0	2.9795	By matching	By MS/MS	By matching	By MS/MS	By matching
Q32LP0;G3N0K1;F1MMJ5	Q32LP0;G3N0K1	9;7;1	9;7;1	9;7;1	;	3	9	9	9	8	6	7	9	6	9	1	0	2	8	6	7	9	6	9	1	0	2	8	6	7	9	6	9	1	0	2	14.6	14.6	14.6	75.782	665	665;360;275	0	19.329	By MS/MS	By MS/MS	By MS/MS	By MS/MS	By MS/MS
Q32PA1	Q32PA1	2	2	2		1	2	2	2	2	2	1	2	2	2	1	1	1	2	2	1	2	2	2	1	1	1	2	2	1	2	2	2	1	1	1	16.5	16.5	16.5	13.663	121	121	0	3.9974	By MS/MS	By MS/MS	By MS/MS	By matching	By MS/MS
Q32PA4	Q32PA4	2	2	2		1	2	2	2	2	0	1	2	1	1	0	0	0	2	0	1	2	1	1	0	0	0	2	0	1	2	1	1	0	0	0	20.8	20.8	20.8	13.93	125	125	0	2.316	By MS/MS		By matching	By MS/MS	By MS/MS
Q32PD5;E1BHA5	Q32PD5;E1BHA5	3;2	3;2	3;2	;	2	3	3	3	0	0	0	2	0	2	0	0	1	0	0	0	2	0	2	0	0	1	0	0	0	2	0	2	0	0	1	22.1	22.1	22.1	16.06	145	145;145	0	3.2734				By matching
Q32PE9	Q32PE9	1	1	1		1	1	1	1	0	0	0	0	0	1	0	0	0	0	0	0	0	0	1	0	0	0	0	0	0	0	0	1	0	0	0	20.6	20.6	20.6	11.845	102	102	0.0023401	1.9257
Q32PF2	Q32PF2	7	7	7		1	7	7	7	5	5	6	4	6	5	0	2	2	5	5	6	4	6	5	0	2	2	5	5	6	4	6	5	0	2	2	6.9	6.9	6.9	119.79	1091	1091	0	8.9574	By MS/MS	By MS/MS	By MS/MS	By MS/MS	By MS/MS
Q32PG1;E1BME2	Q32PG1	3;1	3;1	3;1		2	3	3	3	1	0	1	2	2	3	0	0	0	1	0	1	2	2	3	0	0	0	1	0	1	2	2	3	0	0	0	2.5	2.5	2.5	119.97	1084	1084;1085	0	2.7582	By matching		By matching	By MS/MS	By matching
Q32S38	Q32S38	7	7	7		1	7	7	7	7	7	6	7	7	7	3	3	3	7	7	6	7	7	7	3	3	3	7	7	6	7	7	7	3	3	3	10.7	10.7	10.7	69.022	605	605	0	18.408	By MS/MS	By MS/MS	By MS/MS	By MS/MS	By MS/MS
Q3B7M2	Q3B7M2	2	2	2		1	2	2	2	2	2	2	2	2	2	1	1	2	2	2	2	2	2	2	1	1	2	2	2	2	2	2	2	1	1	2	8.4	8.4	8.4	34.089	308	308	0	4.6121	By MS/MS	By MS/MS	By MS/MS	By MS/MS	By MS/MS
Q3B7M5	Q3B7M5	8	8	8		1	8	8	8	5	4	4	8	3	7	4	1	3	5	4	4	8	3	7	4	1	3	5	4	4	8	3	7	4	1	3	31.5	31.5	31.5	29.677	260	260	0	18.857	By MS/MS	By MS/MS	By MS/MS	By MS/MS	By MS/MS
Q3B7N2;F1MRD4;Q3ZC55;Q0III9;G3X7I1	Q3B7N2	23;7;7;4;3	15;3;3;2;2	15;3;3;2;2		5	23	15	15	21	19	19	21	19	22	5	2	10	14	12	12	14	13	14	3	1	6	14	12	12	14	13	14	3	1	6	27.7	18.5	18.5	102.98	892	892;853;894;901;901	0	49.033	By MS/MS	By MS/MS	By MS/MS	By MS/MS	By MS/MS
Q3MHF7;H9KUV2	Q3MHF7;H9KUV2	5;4	5;4	5;4	;	2	5	5	5	5	4	5	5	4	5	2	0	3	5	4	5	5	4	5	2	0	3	5	4	5	5	4	5	2	0	3	16.6	16.6	16.6	31.256	283	283;294	0	8.3151	By MS/MS	By MS/MS	By matching	By MS/MS	By MS/MS
Q3MHI9	Q3MHI9	1	1	1		1	1	1	1	1	1	1	1	1	1	1	1	1	1	1	1	1	1	1	1	1	1	1	1	1	1	1	1	1	1	1	3.1	3.1	3.1	48.203	459	459	0	95.204	By MS/MS	By MS/MS	By MS/MS	By MS/MS	By MS/MS
Q3MHJ8	Q3MHJ8	1	1	1		1	1	1	1	1	1	1	1	1	1	0	0	1	1	1	1	1	1	1	0	0	1	1	1	1	1	1	1	0	0	1	5.6	5.6	5.6	20.828	179	179	0.0015637	1.9273	By matching	By matching	By matching	By MS/MS	By matching
Q3MHK9	Q3MHK9	5	5	5		1	5	5	5	3	2	3	3	5	2	0	1	0	3	2	3	3	5	2	0	1	0	3	2	3	3	5	2	0	1	0	8.9	8.9	8.9	54.785	493	493	0	4.4723	By matching	By MS/MS	By matching	By MS/MS	By MS/MS
Q3MHL3	Q3MHL3	6	6	5		1	6	6	5	4	4	4	5	4	6	0	0	1	4	4	4	5	4	6	0	0	1	4	3	4	4	4	5	0	0	1	19.3	19.3	16.2	47.655	425	425	0	14.165	By MS/MS	By MS/MS	By MS/MS	By MS/MS	By MS/MS
Q3MHL4;A6QLP2	Q3MHL4	16;1	16;1	16;1		2	16	16	16	14	13	15	14	15	16	11	9	9	14	13	15	14	15	16	11	9	9	14	13	15	14	15	16	11	9	9	32.9	32.9	32.9	47.637	432	432;611	0	35.251	By MS/MS	By MS/MS	By MS/MS	By MS/MS	By MS/MS
Q3MHL8	Q3MHL8	2	2	2		1	2	2	2	2	1	1	2	0	2	0	0	0	2	1	1	2	0	2	0	0	0	2	1	1	2	0	2	0	0	0	21.5	21.5	21.5	20.108	181	181	0	53.233	By MS/MS	By MS/MS	By MS/MS	By MS/MS
Q3MHM0	Q3MHM0	1	1	1		1	1	1	1	1	1	1	1	1	1	0	0	0	1	1	1	1	1	1	0	0	0	1	1	1	1	1	1	0	0	0	2.1	2.1	2.1	72.538	658	658	0	2.4587	By matching	By MS/MS	By MS/MS	By MS/MS	By matching
Q3MHM5;Q3ZBU7	Q3MHM5	5;2	5;2	2;1		2	5	5	2	3	4	4	3	3	4	3	2	2	3	4	4	3	3	4	3	2	2	2	2	2	2	2	2	2	1	1	12.8	12.8	6.1	49.83	445	445;444	0	64.345	By MS/MS	By MS/MS	By MS/MS	By MS/MS	By MS/MS
Q3MHN0	Q3MHN0	3	3	3		1	3	3	3	3	3	3	3	3	3	3	2	3	3	3	3	3	3	3	3	2	3	3	3	3	3	3	3	3	2	3	13	13	13	25.542	239	239	0	4.9179	By MS/MS	By MS/MS	By MS/MS	By MS/MS	By MS/MS
Q3MHR5	Q3MHR5	3	3	3		1	3	3	3	2	2	2	2	2	3	2	1	2	2	2	2	2	2	3	2	1	2	2	2	2	2	2	3	2	1	2	18.1	18.1	18.1	25.476	221	221	0	16.497	By MS/MS	By MS/MS	By MS/MS	By MS/MS	By MS/MS
Q3MHR7;F1MEL0	Q3MHR7	12;2	12;2	12;2		2	12	12	12	11	9	11	10	10	12	4	5	7	11	9	11	10	10	12	4	5	7	11	9	11	10	10	12	4	5	7	34.7	34.7	34.7	34.349	300	300;296	0	26.234	By MS/MS	By MS/MS	By MS/MS	By MS/MS	By MS/MS
Q3MHW6	Q3MHW6	4	4	4		1	4	4	4	4	4	4	4	4	4	4	0	3	4	4	4	4	4	4	4	0	3	4	4	4	4	4	4	4	0	3	11.2	11.2	11.2	54.297	501	501	0	12.656	By MS/MS	By MS/MS	By MS/MS	By MS/MS	By MS/MS
Q3MHX5	Q3MHX5	7	7	7		1	7	7	7	4	5	6	6	6	6	2	1	2	4	5	6	6	6	6	2	1	2	4	5	6	6	6	6	2	1	2	15.5	15.5	15.5	46.69	432	432	0	16.111	By MS/MS	By MS/MS	By MS/MS	By MS/MS	By MS/MS
Q3MHY1	Q3MHY1	1	1	1		1	1	1	1	1	1	1	1	1	1	0	0	0	1	1	1	1	1	1	0	0	0	1	1	1	1	1	1	0	0	0	8.8	8.8	8.8	20.612	193	193	0	2.124	By MS/MS	By matching	By matching	By matching	By matching
Q3MI05	Q3MI05	2	2	2		1	2	2	2	1	1	0	0	1	2	0	0	0	1	1	0	0	1	2	0	0	0	1	1	0	0	1	2	0	0	0	5	5	5	53.98	479	479	0	15.236	By MS/MS	By MS/MS			By MS/MS
Q3SWW8	Q3SWW8	3	2	2		1	3	2	2	1	3	1	3	1	3	1	2	3	1	2	1	2	1	2	0	1	2	1	2	1	2	1	2	0	1	2	4.4	3.3	3.3	105.97	961	961	0	3.9642	By matching	By MS/MS	By matching	By MS/MS	By matching
Q3SWX8	Q3SWX8	2	1	1		1	2	1	1	0	2	1	2	1	2	0	0	0	0	1	1	1	1	1	0	0	0	0	1	1	1	1	1	0	0	0	5.4	2.4	2.4	47.844	425	425	0.005279	1.7819		By matching	By MS/MS	By matching	By matching
Q3SWX9	Q3SWX9	1	1	1		1	1	1	1	0	0	0	1	0	1	0	0	0	0	0	0	1	0	1	0	0	0	0	0	0	1	0	1	0	0	0	2.1	2.1	2.1	71.513	630	630	0.0097087	1.4202				By MS/MS
Q6XZP8;Q3SX08	Q6XZP8;Q3SX08	1;1	1;1	1;1	;	2	1	1	1	0	0	0	1	0	1	0	0	0	0	0	0	1	0	1	0	0	0	0	0	0	1	0	1	0	0	0	5.8	5.8	5.8	29.389	260	260;261	0	2.6064				By MS/MS
Q3SYU2	Q3SYU2	19	19	18		1	19	19	18	16	14	14	16	15	18	12	7	10	16	14	14	16	15	18	12	7	10	15	13	14	15	15	17	12	7	10	21.3	21.3	20.2	95.367	858	858	0	36.196	By MS/MS	By MS/MS	By MS/MS	By MS/MS	By MS/MS
Q3SYU7;F1MMY6	Q3SYU7;F1MMY6	2;1	2;1	2;1	;	2	2	2	2	1	2	2	2	2	1	0	0	0	1	2	2	2	2	1	0	0	0	1	2	2	2	2	1	0	0	0	3.3	3.3	3.3	102.38	898	898;854	0	7.2513	By MS/MS	By matching	By MS/MS	By MS/MS	By MS/MS
Q3SYV1	Q3SYV1	1	1	1		1	1	1	1	0	1	1	1	1	0	0	1	0	0	1	1	1	1	0	0	1	0	0	1	1	1	1	0	0	1	0	21.6	21.6	21.6	11.721	116	116	0.0065407	1.5951		By matching	By matching	By matching	By MS/MS
Q3SYW3	Q3SYW3	17	17	17		1	17	17	17	10	6	8	13	7	15	2	1	0	10	6	8	13	7	15	2	1	0	10	6	8	13	7	15	2	1	0	30.1	30.1	30.1	53.908	485	485	0	24.569	By MS/MS	By MS/MS	By MS/MS	By MS/MS	By MS/MS
Q3SYW6	Q3SYW6	9	9	9		1	9	9	9	8	6	7	7	6	9	0	0	1	8	6	7	7	6	9	0	0	1	8	6	7	7	6	9	0	0	1	11.8	11.8	11.8	105.36	912	912	0	63.029	By MS/MS	By MS/MS	By MS/MS	By MS/MS	By MS/MS
Q3SZ15	Q3SZ15	1	1	1		1	1	1	1	1	1	1	1	1	1	0	0	0	1	1	1	1	1	1	0	0	0	1	1	1	1	1	1	0	0	0	6.3	6.3	6.3	19.756	174	174	0	2.1322	By matching	By matching	By matching	By MS/MS	By MS/MS
Q3SZ18;E1BA06	Q3SZ18	5;1	5;1	1;0		2	5	5	1	4	4	4	4	4	5	2	1	3	4	4	4	4	4	5	2	1	3	1	1	1	1	1	1	1	1	1	28	28	5.5	24.498	218	218;211	0	16.293	By MS/MS	By MS/MS	By MS/MS	By MS/MS	By MS/MS
Q3SZ43	Q3SZ43	2	2	1		1	2	2	1	2	1	1	1	2	1	1	1	1	2	1	1	1	2	1	1	1	1	1	0	0	0	1	0	0	0	0	11.7	11.7	4.8	16.363	145	145	0	4.0915	By MS/MS	By MS/MS	By MS/MS	By MS/MS	By MS/MS
Q3SZ54;Q3SZ65;Q2NL22	Q3SZ54	10;4;1	10;4;1	10;4;1		3	10	10	10	8	7	8	7	6	10	2	1	5	8	7	8	7	6	10	2	1	5	8	7	8	7	6	10	2	1	5	22.4	22.4	22.4	46.153	406	406;407;411	0	38.292	By MS/MS	By MS/MS	By MS/MS	By MS/MS	By MS/MS
Q3SZ62;G3N3V1;Q32KV0;F1N2F2	Q3SZ62	11;5;4;4	11;5;4;4	11;5;4;4		4	11	11	11	9	7	7	10	8	11	5	4	5	9	7	7	10	8	11	5	4	5	9	7	7	10	8	11	5	4	5	49.6	49.6	49.6	28.852	254	254;255;253;253	0	100.12	By MS/MS	By MS/MS	By MS/MS	By MS/MS	By MS/MS
Q3SZ85	Q3SZ85	2	2	2		1	2	2	2	2	0	1	2	2	2	0	0	0	2	0	1	2	2	2	0	0	0	2	0	1	2	2	2	0	0	0	14.3	14.3	14.3	15.972	140	140	0.0038491	1.8905	By matching		By matching	By matching	By matching
Q3SZ90	Q3SZ90	1	1	1		1	1	1	1	1	1	1	1	1	1	0	1	1	1	1	1	1	1	1	0	1	1	1	1	1	1	1	1	0	1	1	5.4	5.4	5.4	23.523	203	203	0	3.1209	By MS/MS	By MS/MS	By matching	By MS/MS	By MS/MS
Q3SZA6	Q3SZA6	7	7	7		1	7	7	7	3	5	4	6	6	6	3	2	5	3	5	4	6	6	6	3	2	5	3	5	4	6	6	6	3	2	5	24.2	24.2	24.2	32.389	298	298	0	13.639	By MS/MS	By MS/MS	By MS/MS	By MS/MS	By MS/MS
Q3SZB7;Q2KJJ9	Q3SZB7	8;1	8;1	8;1		2	8	8	8	6	3	6	6	2	8	5	0	5	6	3	6	6	2	8	5	0	5	6	3	6	6	2	8	5	0	5	26.3	26.3	26.3	36.728	338	338;339	0	22.294	By MS/MS	By MS/MS	By MS/MS	By MS/MS	By MS/MS
Q3SZC0	Q3SZC0	2	2	2		1	2	2	2	1	0	0	1	0	2	0	0	0	1	0	0	1	0	2	0	0	0	1	0	0	1	0	2	0	0	0	26.9	26.9	26.9	12.259	104	104	0	3.0656	By matching			By matching
Q3SZC2	Q3SZC2	2	2	2		1	2	2	2	2	2	2	2	2	2	1	0	0	2	2	2	2	2	2	1	0	0	2	2	2	2	2	2	1	0	0	8.7	8.7	8.7	23.404	219	219	0	4.6522	By MS/MS	By MS/MS	By matching	By MS/MS	By MS/MS
Q3SZC4	Q3SZC4	3	3	3		1	3	3	3	2	1	2	2	1	3	0	0	0	2	1	2	2	1	3	0	0	0	2	1	2	2	1	3	0	0	0	12.2	12.2	12.2	40.653	370	370	0	26.787	By MS/MS	By matching	By MS/MS	By MS/MS	By matching
Q3SZF2	Q3SZF2	1	1	1		1	1	1	1	1	1	1	1	1	1	1	1	1	1	1	1	1	1	1	1	1	1	1	1	1	1	1	1	1	1	1	5.6	5.6	5.6	20.527	180	180	0	2.6929	By matching	By MS/MS	By MS/MS	By MS/MS	By MS/MS
Q3SZH7	Q3SZH7	5	5	5		1	5	5	5	5	4	5	4	4	4	1	0	2	5	4	5	4	4	4	1	0	2	5	4	5	4	4	4	1	0	2	8.3	8.3	8.3	69.305	611	611	0	9.8498	By MS/MS	By MS/MS	By MS/MS	By MS/MS	By MS/MS
Q3SZI4	Q3SZI4	9	6	6		1	9	6	6	8	7	7	8	8	9	5	2	5	6	6	5	6	6	6	3	1	4	6	6	5	6	6	6	3	1	4	42	31	31	27.764	245	245	0	31.791	By MS/MS	By MS/MS	By MS/MS	By MS/MS	By MS/MS
Q3SZK1	Q3SZK1	2	2	2		1	2	2	2	1	1	2	2	2	2	1	0	0	1	1	2	2	2	2	1	0	0	1	1	2	2	2	2	1	0	0	5.5	5.5	5.5	46.828	434	434	0	10.774	By matching	By matching	By MS/MS	By matching	By matching
Q3SZK8	Q3SZK8	6	6	6		1	6	6	6	6	4	5	6	4	6	1	0	1	6	4	5	6	4	6	1	0	1	6	4	5	6	4	6	1	0	1	23.4	23.4	23.4	39.603	368	368	0	34.009	By MS/MS	By MS/MS	By MS/MS	By MS/MS	By MS/MS
Q3SZM9	Q3SZM9	2	2	2		1	2	2	2	1	1	2	2	2	2	0	0	0	1	1	2	2	2	2	0	0	0	1	1	2	2	2	2	0	0	0	8.4	8.4	8.4	37.267	344	344	0	5.6572	By MS/MS	By matching	By MS/MS	By MS/MS	By MS/MS
Q3SZN0;A2VE99;Q0VCP4	Q3SZN0;A2VE99;Q0VCP4	2;1;1	2;1;1	2;1;1	;;	3	2	2	2	2	0	1	2	1	2	0	0	0	2	0	1	2	1	2	0	0	0	2	0	1	2	1	2	0	0	0	4.2	4.2	4.2	48.774	427	427;425;442	0	2.1381	By MS/MS		By MS/MS	By matching	By MS/MS
Q3SZN2	Q3SZN2	3	3	2		1	3	3	2	1	3	1	2	2	3	0	0	1	1	3	1	2	2	3	0	0	1	0	2	0	1	1	2	0	0	0	4.8	4.8	3.4	86.461	767	767	0	7.6775	By MS/MS	By MS/MS	By MS/MS	By MS/MS	By MS/MS
Q3T035	Q3T035	4	4	4		1	4	4	4	4	4	4	4	4	4	2	2	3	4	4	4	4	4	4	2	2	3	4	4	4	4	4	4	2	2	3	27	27	27	20.546	178	178	0	61.048	By MS/MS	By MS/MS	By MS/MS	By MS/MS	By MS/MS
Q3T054;G5E619;G3MZP2	Q3T054;G5E619;G3MZP2	4;3;3	4;3;3	4;3;3	;;	3	4	4	4	4	4	3	4	3	4	1	1	0	4	4	3	4	3	4	1	1	0	4	4	3	4	3	4	1	1	0	18.5	18.5	18.5	24.423	216	216;216;216	0	6.1926	By MS/MS	By MS/MS	By MS/MS	By MS/MS	By MS/MS
Q3T087	Q3T087	3	3	3		1	3	3	3	0	2	2	2	3	3	1	0	0	0	2	2	2	3	3	1	0	0	0	2	2	2	3	3	1	0	0	15.7	15.7	15.7	20.252	178	178	0	4.8899		By matching	By matching	By MS/MS	By MS/MS
Q3T0B6	Q3T0B6	3	3	3		1	3	3	3	2	1	1	2	2	3	0	0	0	2	1	1	2	2	3	0	0	0	2	1	1	2	2	3	0	0	0	17.6	17.6	17.6	30.606	278	278	0	26.455	By MS/MS	By MS/MS	By MS/MS	By MS/MS	By MS/MS
Q3T0C6	Q3T0C6	2	2	2		1	2	2	2	1	0	0	2	2	2	0	2	1	1	0	0	2	2	2	0	2	1	1	0	0	2	2	2	0	2	1	5.7	5.7	5.7	31.521	279	279	0.0064982	1.5581	By matching			By MS/MS	By MS/MS
Q3T0C7;F1N1C2	Q3T0C7;F1N1C2	3;2	3;2	3;2	;	2	3	3	3	1	0	0	0	0	1	0	0	2	1	0	0	0	0	1	0	0	2	1	0	0	0	0	1	0	0	2	23.5	23.5	23.5	17.302	149	149;141	0	2.2234	By MS/MS
Q3T0C8	Q3T0C8	1	1	1		1	1	1	1	0	0	0	0	0	1	0	0	0	0	0	0	0	0	1	0	0	0	0	0	0	0	0	1	0	0	0	3.2	3.2	3.2	37.671	348	348	0.0078684	1.5259
Q3T0D0	Q3T0D0	5	5	5		1	5	5	5	4	4	4	4	4	5	0	1	1	4	4	4	4	4	5	0	1	1	4	4	4	4	4	5	0	1	1	11	11	11	51.019	464	464	0	12.667	By MS/MS	By MS/MS	By MS/MS	By MS/MS	By MS/MS
Q3T0D5;E1B8L7	Q3T0D5;E1B8L7	2;1	2;1	2;1	;	2	2	2	2	0	0	0	1	1	2	0	0	1	0	0	0	1	1	2	0	0	1	0	0	0	1	1	2	0	0	1	20.9	20.9	20.9	12.784	115	115;115	0	2.3659				By MS/MS	By matching
Q3T0E0	Q3T0E0	1	1	1		1	1	1	1	0	1	0	0	1	1	0	0	0	0	1	0	0	1	1	0	0	0	0	1	0	0	1	1	0	0	0	20.6	20.6	20.6	7.3654	68	68	0.0065502	1.6023		By matching			By matching
Q3T0F7	Q3T0F7	2	2	2		1	2	2	2	2	2	2	2	2	2	1	0	1	2	2	2	2	2	2	1	0	1	2	2	2	2	2	2	1	0	1	25.4	25.4	25.4	12.895	118	118	0	25.755	By MS/MS	By MS/MS	By MS/MS	By MS/MS	By MS/MS
Q3T0F9	Q3T0F9	4	4	4		1	4	4	4	3	3	4	4	2	4	1	0	1	3	3	4	4	2	4	1	0	1	3	3	4	4	2	4	1	0	1	20.3	20.3	20.3	25.206	217	217	0	7.2697	By MS/MS	By MS/MS	By MS/MS	By MS/MS	By MS/MS
Q3T0G3	Q3T0G3	4	4	4		1	4	4	4	3	2	3	4	1	4	0	0	0	3	2	3	4	1	4	0	0	0	3	2	3	4	1	4	0	0	0	14.5	14.5	14.5	38.241	338	338	0	4.6839	By MS/MS	By matching	By matching	By MS/MS	By matching
Q3T0G5	Q3T0G5	3	3	3		1	3	3	3	3	3	2	3	3	3	0	0	2	3	3	2	3	3	3	0	0	2	3	3	2	3	3	3	0	0	2	10.3	10.3	10.3	29.943	273	273	0	6.641	By MS/MS	By MS/MS	By MS/MS	By MS/MS	By MS/MS
Q3T0I2	Q3T0I2	11	11	11		1	11	11	11	9	10	9	11	10	10	7	3	7	9	10	9	11	10	10	7	3	7	9	10	9	11	10	10	7	3	7	24.5	24.5	24.5	37.351	335	335	0	20.768	By MS/MS	By MS/MS	By MS/MS	By MS/MS	By MS/MS
Q3T0K2;F1N5P4	Q3T0K2;F1N5P4	12;7	12;7	12;7	;	2	12	12	12	5	6	7	9	9	11	2	2	2	5	6	7	9	9	11	2	2	2	5	6	7	9	9	11	2	2	2	19.8	19.8	19.8	60.585	545	545;318	0	18.195	By matching	By MS/MS	By MS/MS	By MS/MS	By MS/MS
Q3T0L2	Q3T0L2	2	2	2		1	2	2	2	2	2	2	2	2	2	0	0	2	2	2	2	2	2	2	0	0	2	2	2	2	2	2	2	0	0	2	6.7	6.7	6.7	46.836	406	406	0	7.5866	By MS/MS	By MS/MS	By MS/MS	By MS/MS	By MS/MS
Q3T0L7	Q3T0L7	1	1	1		1	1	1	1	1	1	1	1	1	1	1	0	0	1	1	1	1	1	1	1	0	0	1	1	1	1	1	1	1	0	0	8	8	8	15.692	137	137	0	2.1399	By MS/MS	By matching	By MS/MS	By matching	By matching
Q3T0M7;G5E582;G3MX11	Q3T0M7;G5E582;G3MX11	2;1;1	2;1;1	2;1;1	;;	3	2	2	2	1	1	1	2	1	2	0	0	0	1	1	1	2	1	2	0	0	0	1	1	1	2	1	2	0	0	0	17	17	17	23.712	206	206;103;126	0	11.141	By matching	By matching	By matching	By MS/MS	By matching
Q3T0N1	Q3T0N1	1	1	1		1	1	1	1	0	1	0	1	0	0	1	0	1	0	1	0	1	0	0	1	0	1	0	1	0	1	0	0	1	0	1	4.4	4.4	4.4	28.906	273	273	0.0097493	1.4352		By matching		By matching
Q3T0P6;G3X7N4	Q3T0P6;G3X7N4	27;17	27;17	27;17	;	2	27	27	27	20	21	21	22	22	23	17	10	19	20	21	21	22	22	23	17	10	19	20	21	21	22	22	23	17	10	19	65.5	65.5	65.5	44.537	417	417;214	0	150.39	By MS/MS	By MS/MS	By MS/MS	By MS/MS	By MS/MS
Q3T0Q2	Q3T0Q2	1	1	1		1	1	1	1	0	0	0	0	0	0	0	0	1	0	0	0	0	0	0	0	0	1	0	0	0	0	0	0	0	0	1	3.1	3.1	3.1	36.065	323	323	1	-2
Q3T0Q4;F1MPL4	Q3T0Q4;F1MPL4	7;6	7;6	4;3	;	2	7	7	4	7	6	7	7	7	6	5	2	6	7	6	7	7	7	6	5	2	6	4	4	4	4	4	3	3	1	4	42.1	42.1	23	17.316	152	152;114	0	29.142	By MS/MS	By MS/MS	By MS/MS	By MS/MS	By MS/MS
Q3T0R1	Q3T0R1	4	4	4		1	4	4	4	4	4	4	4	4	4	2	1	1	4	4	4	4	4	4	2	1	1	4	4	4	4	4	4	2	1	1	25.7	25.7	25.7	17.718	152	152	0	8.1929	By MS/MS	By MS/MS	By MS/MS	By MS/MS	By MS/MS
Q3T0R7	Q3T0R7	6	6	6		1	6	6	6	4	4	5	4	5	6	2	1	2	4	4	5	4	5	6	2	1	2	4	4	5	4	5	6	2	1	2	24.2	24.2	24.2	42.131	397	397	0	68.784	By MS/MS	By MS/MS	By MS/MS	By MS/MS	By MS/MS
Q3T0V4	Q3T0V4	3	3	3		1	3	3	3	1	2	2	1	1	3	0	1	0	1	2	2	1	1	3	0	1	0	1	2	2	1	1	3	0	1	0	15.8	15.8	15.8	18.431	158	158	0	8.1384	By MS/MS	By MS/MS	By MS/MS	By MS/MS	By MS/MS
Q3T0W4	Q3T0W4	4	4	4		1	4	4	4	1	1	2	1	1	4	0	0	0	1	1	2	1	1	4	0	0	0	1	1	2	1	1	4	0	0	0	12.2	12.2	12.2	41.388	360	360	0	9.5627	By matching	By MS/MS	By MS/MS	By matching	By MS/MS
Q3T0W9;F1N2W8	Q3T0W9;F1N2W8	2;1	2;1	2;1	;	2	2	2	2	2	1	1	2	2	2	1	0	0	2	1	1	2	2	2	1	0	0	2	1	1	2	2	2	1	0	0	13.3	13.3	13.3	23.466	196	196;158	0	3.4046	By MS/MS	By MS/MS	By MS/MS	By MS/MS	By MS/MS
Q3T0X5	Q3T0X5	10	10	10		1	10	10	10	9	9	8	9	10	9	6	7	5	9	9	8	9	10	9	6	7	5	9	9	8	9	10	9	6	7	5	28.9	28.9	28.9	29.585	263	263	0	98.469	By MS/MS	By MS/MS	By MS/MS	By MS/MS	By MS/MS
Q3T0X6;E1BAT6	Q3T0X6;E1BAT6	2;1	2;1	2;1	;	2	2	2	2	1	2	1	1	1	2	0	0	0	1	2	1	1	1	2	0	0	0	1	2	1	1	1	2	0	0	0	11	11	11	16.445	146	146;145	0.0065029	1.5632	By matching	By matching	By matching	By matching	By matching
Q3T0Y1	Q3T0Y1	4	4	4		1	4	4	4	3	2	2	3	2	4	1	1	1	3	2	2	3	2	4	1	1	1	3	2	2	3	2	4	1	1	1	26.2	26.2	26.2	31.308	271	271	0	8.5194	By matching	By MS/MS	By MS/MS	By MS/MS	By MS/MS
Q3T0Y5	Q3T0Y5	6	6	6		1	6	6	6	4	3	4	6	4	4	4	3	4	4	3	4	6	4	4	4	3	4	4	3	4	6	4	4	4	3	4	25.2	25.2	25.2	25.898	234	234	0	9.4821	By MS/MS	By MS/MS	By MS/MS	By MS/MS	By MS/MS
Q3T0Y8	Q3T0Y8	4	4	4		1	4	4	4	4	3	3	4	4	4	0	3	4	4	3	3	4	4	4	0	3	4	4	3	3	4	4	4	0	3	4	35	35	35	11.357	100	100	0	6.895	By matching	By matching	By MS/MS	By MS/MS	By MS/MS
Q3T0Z7	Q3T0Z7	2	2	2		1	2	2	2	2	2	2	2	2	2	1	0	1	2	2	2	2	2	2	1	0	1	2	2	2	2	2	2	1	0	1	12	12	12	25.504	242	242	0	5.5103	By MS/MS	By matching	By MS/MS	By MS/MS	By MS/MS
Q3T0Z8	Q3T0Z8	1	1	1		1	1	1	1	1	1	1	1	1	1	1	0	1	1	1	1	1	1	1	1	0	1	1	1	1	1	1	1	1	0	1	15.1	15.1	15.1	9.7251	86	86	0	4.6521	By matching	By MS/MS	By MS/MS	By MS/MS	By matching
Q3T102	Q3T102	2	2	2		1	2	2	2	2	2	2	2	2	2	0	1	1	2	2	2	2	2	2	0	1	1	2	2	2	2	2	2	0	1	1	4.5	4.5	4.5	52.19	445	445	0	8.2484	By MS/MS	By matching	By matching	By MS/MS	By MS/MS
Q3T106	Q3T106	2	2	2		1	2	2	2	2	1	1	2	2	1	0	0	0	2	1	1	2	2	1	0	0	0	2	1	1	2	2	1	0	0	0	7.2	7.2	7.2	26.941	235	235	0.0052592	1.7667	By matching	By matching	By matching	By MS/MS	By MS/MS
Q3T108	Q3T108	2	2	2		1	2	2	2	1	2	1	2	2	1	1	1	1	1	2	1	2	2	1	1	1	1	1	2	1	2	2	1	1	1	1	5.7	5.7	5.7	29.031	264	264	0	5.3257	By MS/MS	By MS/MS	By MS/MS	By MS/MS	By MS/MS
Q3T112	Q3T112	4	4	4		1	4	4	4	2	2	2	2	3	3	0	1	1	2	2	2	2	3	3	0	1	1	2	2	2	2	3	3	0	1	1	13	13	13	30.268	276	276	0	7.4077	By MS/MS	By MS/MS	By MS/MS	By MS/MS	By MS/MS
Q3T114	Q3T114	4	4	4		1	4	4	4	2	2	2	4	2	4	1	1	0	2	2	2	4	2	4	1	1	0	2	2	2	4	2	4	1	1	0	39.4	39.4	39.4	14.272	137	137	0	9.6486	By MS/MS	By MS/MS	By MS/MS	By MS/MS	By MS/MS
Q3T133	Q3T133	1	1	1		1	1	1	1	0	1	0	1	1	1	0	0	0	0	1	0	1	1	1	0	0	0	0	1	0	1	1	1	0	0	0	4.7	4.7	4.7	27.298	235	235	0	2.9254		By matching		By matching	By MS/MS
Q3T145	Q3T145	8	8	8		1	8	8	8	6	5	6	6	7	8	4	2	4	6	5	6	6	7	8	4	2	4	6	5	6	6	7	8	4	2	4	24.9	24.9	24.9	36.438	334	334	0	28.68	By MS/MS	By MS/MS	By MS/MS	By MS/MS	By MS/MS
Q3T147;Q5E970	Q3T147;Q5E970	3;2	3;2	3;2	;	2	3	3	3	2	2	3	3	3	3	0	1	2	2	2	3	3	3	3	0	1	2	2	2	3	3	3	3	0	1	2	6.8	6.8	6.8	48.964	428	428;427	0	5.2759	By MS/MS	By matching	By MS/MS	By MS/MS	By MS/MS
Q3T149;G3X7S2;E1BEL7	Q3T149;G3X7S2;E1BEL7	4;3;3	4;3;3	4;3;3	;;	3	4	4	4	4	4	3	4	4	4	2	2	3	4	4	3	4	4	4	2	2	3	4	4	3	4	4	4	2	2	3	21.4	21.4	21.4	22.393	201	201;154;203	0	7.3831	By MS/MS	By MS/MS	By matching	By MS/MS	By MS/MS
Q3T168	Q3T168	4	4	4		1	4	4	4	1	2	2	1	1	3	0	0	0	1	2	2	1	1	3	0	0	0	1	2	2	1	1	3	0	0	0	20	20	20	26.332	230	230	0	5.0683	By matching	By MS/MS	By MS/MS	By MS/MS	By MS/MS
Q3T169	Q3T169	5	5	5		1	5	5	5	5	5	5	5	5	5	2	0	2	5	5	5	5	5	5	2	0	2	5	5	5	5	5	5	2	0	2	21.4	21.4	21.4	26.688	243	243	0	6.5795	By MS/MS	By MS/MS	By MS/MS	By MS/MS	By MS/MS
Q3T171;G3N2X2;G3MYF8	Q3T171;G3N2X2;G3MYF8	2;1;1	2;1;1	2;1;1	;;	3	2	2	2	1	1	1	2	2	2	0	0	0	1	1	1	2	2	2	0	0	0	1	1	1	2	2	2	0	0	0	20	20	20	12.224	105	105;105;105	0	2.1628	By MS/MS	By matching	By matching	By MS/MS	By MS/MS
Q3ZBD2	Q3ZBD2	3	3	3		1	3	3	3	0	0	1	3	1	2	0	0	0	0	0	1	3	1	2	0	0	0	0	0	1	3	1	2	0	0	0	10.8	10.8	10.8	46.296	417	417	0	14.863			By matching	By MS/MS	By MS/MS
Q3ZBG0;E1BD83	Q3ZBG0	10;3	10;3	10;3		2	10	10	10	9	9	9	10	9	10	7	7	9	9	9	9	10	9	10	7	7	9	9	9	9	10	9	10	7	7	9	38.7	38.7	38.7	27.869	248	248;261	0	28.772	By MS/MS	By MS/MS	By MS/MS	By MS/MS	By MS/MS
Q3ZBG1	Q3ZBG1	2	2	2		1	2	2	2	2	1	2	2	2	1	1	1	1	2	1	2	2	2	1	1	1	1	2	1	2	2	2	1	1	1	1	11.2	11.2	11.2	23.897	215	215	0	3.0483	By MS/MS	By MS/MS	By MS/MS	By MS/MS	By MS/MS
Q3ZBH0	Q3ZBH0	8	8	8		1	8	8	8	5	5	7	7	4	8	3	1	2	5	5	7	7	4	8	3	1	2	5	5	7	7	4	8	3	1	2	17.6	17.6	17.6	57.475	535	535	0	23.653	By MS/MS	By MS/MS	By MS/MS	By MS/MS	By MS/MS
Q3ZBH5	Q3ZBH5	6	6	6		1	6	6	6	5	5	5	6	6	6	0	2	3	5	5	5	6	6	6	0	2	3	5	5	5	6	6	6	0	2	3	18.3	18.3	18.3	43.802	394	394	0	36.755	By MS/MS	By MS/MS	By MS/MS	By MS/MS	By MS/MS
Q3ZBJ7	Q3ZBJ7	1	1	1		1	1	1	1	1	1	1	1	1	1	1	1	1	1	1	1	1	1	1	1	1	1	1	1	1	1	1	1	1	1	1	4.7	4.7	4.7	25.989	232	232	0	4.3842	By MS/MS	By MS/MS	By MS/MS	By MS/MS	By MS/MS
Q3ZBM5;F1ML34	Q3ZBM5	7;1	7;1	6;1		2	7	7	6	3	1	4	4	5	7	0	0	0	3	1	4	4	5	7	0	0	0	2	1	4	3	4	6	0	0	0	16.8	16.8	14.4	46.819	404	404;338	0	7.2193	By matching	By matching	By MS/MS	By MS/MS	By MS/MS
Q3ZBT5	Q3ZBT5	3	3	3		1	3	3	3	2	2	2	1	2	2	0	0	2	2	2	2	1	2	2	0	0	2	2	2	2	1	2	2	0	0	2	14.6	14.6	14.6	29.656	261	261	0	4.1221	By MS/MS	By MS/MS	By MS/MS	By MS/MS	By MS/MS
Q3ZBV2;Q58DE5;F1MUT6	Q3ZBV2;Q58DE5;F1MUT6	3;2;2	3;2;2	3;2;2	;;	3	3	3	3	1	1	1	1	2	3	0	0	0	1	1	1	1	2	3	0	0	0	1	1	1	1	2	3	0	0	0	7.9	7.9	7.9	53.985	478	478;394;484	0	6.2774	By matching	By MS/MS	By MS/MS	By MS/MS	By MS/MS
Q3ZBV4	Q3ZBV4	1	1	1		1	1	1	1	0	0	0	1	1	1	0	0	0	0	0	0	1	1	1	0	0	0	0	0	0	1	1	1	0	0	0	15	15	15	10.709	100	100	0	7.6408				By matching	By matching
Q3ZBV8	Q3ZBV8	21	21	21		1	21	21	21	18	16	18	19	20	21	12	10	11	18	16	18	19	20	21	12	10	11	18	16	18	19	20	21	12	10	11	27.8	27.8	27.8	83.491	723	723	0	45.152	By MS/MS	By MS/MS	By MS/MS	By MS/MS	By MS/MS
Q3ZBW4	Q3ZBW4	5	5	5		1	5	5	5	4	5	5	5	4	5	3	1	2	4	5	5	5	4	5	3	1	2	4	5	5	5	4	5	3	1	2	22.2	22.2	22.2	28.748	261	261	0	25.585	By MS/MS	By MS/MS	By MS/MS	By MS/MS	By MS/MS
Q3ZBX0	Q3ZBX0	4	4	4		1	4	4	4	4	1	2	3	2	2	1	0	1	4	1	2	3	2	2	1	0	1	4	1	2	3	2	2	1	0	1	16.6	16.6	16.6	29.772	271	271	0	4.0209	By MS/MS	By matching	By MS/MS	By MS/MS	By MS/MS
Q3ZBY4	Q3ZBY4	14	13	13		1	14	13	13	12	13	12	13	13	13	11	8	11	12	13	12	13	13	12	11	8	11	12	13	12	13	13	12	11	8	11	42.3	34.9	34.9	39.381	364	364	0	91.011	By MS/MS	By MS/MS	By MS/MS	By MS/MS	By MS/MS
Q3ZBZ1;F1MKI5	Q3ZBZ1;F1MKI5	5;3	5;3	5;3	;	2	5	5	5	5	5	4	4	4	5	3	2	3	5	5	4	4	4	5	3	2	3	5	5	4	4	4	5	3	2	3	16.9	16.9	16.9	41.106	355	355;254	0	10.079	By MS/MS	By MS/MS	By MS/MS	By MS/MS	By MS/MS
Q3ZBZ8	Q3ZBZ8	4	4	4		1	4	4	4	3	2	1	3	3	4	1	0	2	3	2	1	3	3	4	1	0	2	3	2	1	3	3	4	1	0	2	8.5	8.5	8.5	62.481	543	543	0	8.2554	By MS/MS	By MS/MS	By matching	By MS/MS	By MS/MS
Q3ZC13	Q3ZC13	5	5	5		1	5	5	5	4	4	5	5	5	5	1	1	5	4	4	5	5	5	5	1	1	5	4	4	5	5	5	5	1	1	5	9.4	9.4	9.4	49.654	435	435	0	5.6705	By MS/MS	By MS/MS	By matching	By MS/MS	By MS/MS
Q3ZC32	Q3ZC32	3	3	3		1	3	3	3	1	0	0	3	1	2	0	0	0	1	0	0	3	1	2	0	0	0	1	0	0	3	1	2	0	0	0	6.3	6.3	6.3	65.238	573	573	0	3.7289	By matching			By MS/MS	By matching
Q3ZC33	Q3ZC33	1	1	1		1	1	1	1	1	1	1	0	0	0	0	0	0	1	1	1	0	0	0	0	0	0	1	1	1	0	0	0	0	0	0	1.6	1.6	1.6	50.282	440	440	0.0097425	1.4344	By MS/MS	By MS/MS	By MS/MS
Q3ZC41	Q3ZC41	2	2	2		1	2	2	2	0	1	1	1	2	1	0	0	0	0	1	1	1	2	1	0	0	0	0	1	1	1	2	1	0	0	0	5.9	5.9	5.9	44.333	424	424	0	2.1586		By matching	By MS/MS	By MS/MS	By MS/MS
Q3ZC44	Q3ZC44	2	2	2		1	2	2	2	2	2	1	1	2	2	1	0	1	2	2	1	1	2	2	1	0	1	2	2	1	1	2	2	1	0	1	9.5	9.5	9.5	30.653	285	285	0	5.7866	By MS/MS	By MS/MS	By MS/MS	By MS/MS	By MS/MS
Q3ZC52	Q3ZC52	1	1	1		1	1	1	1	0	0	0	0	0	0	0	0	1	0	0	0	0	0	0	0	0	1	0	0	0	0	0	0	0	0	1	5.4	5.4	5.4	25.181	224	224	1	-2
Q3ZC84	Q3ZC84	16	16	16		1	16	16	16	14	14	14	14	13	15	10	6	9	14	14	14	14	13	15	10	6	9	14	14	14	14	13	15	10	6	9	33.1	33.1	33.1	52.655	475	475	0	63.92	By MS/MS	By MS/MS	By MS/MS	By MS/MS	By MS/MS
Q3ZCC9	Q3ZCC9	2	2	2		1	2	2	2	2	1	2	2	2	2	0	0	0	2	1	2	2	2	2	0	0	0	2	1	2	2	2	2	0	0	0	8.7	8.7	8.7	35.471	322	322	0	4.4511	By matching	By MS/MS	By matching	By MS/MS	By MS/MS
Q3ZCE8	Q3ZCE8	3	3	3		1	3	3	3	1	1	1	2	1	3	0	0	0	1	1	1	2	1	3	0	0	0	1	1	1	2	1	3	0	0	0	32.2	32.2	32.2	19.889	174	174	0	24.389	By matching	By matching	By matching	By MS/MS	By matching
Q3ZCF0	Q3ZCF0	2	2	2		1	2	2	2	0	0	0	1	0	2	0	0	0	0	0	0	1	0	2	0	0	0	0	0	0	1	0	2	0	0	0	7.9	7.9	7.9	44.294	403	403	0	3.4121				By MS/MS
Q3ZCH0	Q3ZCH0	9	9	9		1	9	9	9	3	4	5	5	3	8	3	0	1	3	4	5	5	3	8	3	0	1	3	4	5	5	3	8	3	0	1	16.8	16.8	16.8	73.741	679	679	0	19.998	By MS/MS	By MS/MS	By MS/MS	By MS/MS	By MS/MS
Q3ZCH9;G5E5K3;G3N2C5	Q3ZCH9;G5E5K3	4;3;1	4;3;1	4;3;1	;	3	4	4	4	2	2	2	3	3	3	1	1	1	2	2	2	3	3	3	1	1	1	2	2	2	3	3	3	1	1	1	13.9	13.9	13.9	28.594	259	259;128;132	0	7.9964	By matching	By MS/MS	By MS/MS	By MS/MS	By MS/MS
Q3ZCI4	Q3ZCI4	21	21	21		1	21	21	21	18	18	18	19	19	21	16	13	14	18	18	18	19	19	21	16	13	14	18	18	18	19	19	21	16	13	14	39.8	39.8	39.8	53.076	483	483	0	87.642	By MS/MS	By MS/MS	By MS/MS	By MS/MS	By MS/MS
Q3ZCI9;G3X861	Q3ZCI9;G3X861	11;9	11;9	11;9	;	2	11	11	11	9	8	8	9	8	11	6	2	3	9	8	8	9	8	11	6	2	3	9	8	8	9	8	11	6	2	3	22.4	22.4	22.4	59.609	548	548;552	0	28.853	By MS/MS	By MS/MS	By MS/MS	By MS/MS	By MS/MS
Q3ZCJ2	Q3ZCJ2	15	15	15		1	15	15	15	13	13	12	12	12	15	9	5	8	13	13	12	12	12	15	9	5	8	13	13	12	12	12	15	9	5	8	41.2	41.2	41.2	36.617	325	325	0	70.885	By MS/MS	By MS/MS	By MS/MS	By MS/MS	By MS/MS
Q3ZCK1	Q3ZCK1	5	5	5		1	5	5	5	3	3	3	3	3	5	0	0	1	3	3	3	3	3	5	0	0	1	3	3	3	3	3	5	0	0	1	8.7	8.7	8.7	66.726	564	564	0	6.5214	By MS/MS	By MS/MS	By MS/MS	By MS/MS	By MS/MS
Q3ZCK3	Q3ZCK3	1	1	1		1	1	1	1	0	0	0	1	0	1	0	0	0	0	0	0	1	0	1	0	0	0	0	0	0	1	0	1	0	0	0	3.9	3.9	3.9	33.328	308	308	0.009894	1.4854				By matching
Q3ZCK9	Q3ZCK9	7	7	7		1	7	7	7	7	6	6	7	7	6	4	5	6	7	6	6	7	7	6	4	5	6	7	6	6	7	7	6	4	5	6	20.7	20.7	20.7	29.483	261	261	0	8.1593	By MS/MS	By MS/MS	By MS/MS	By MS/MS	By MS/MS
Q56JW4	Q56JW4	2	2	2		1	2	2	2	2	2	2	2	2	2	1	0	2	2	2	2	2	2	2	1	0	2	2	2	2	2	2	2	1	0	2	11.1	11.1	11.1	19.537	180	180	0	3.1385	By MS/MS	By matching	By MS/MS	By MS/MS	By MS/MS
Q56JX3;G3N023;G3MX45	Q56JX3;G3N023;G3MX45	2;1;1	2;1;1	2;1;1	;;	3	2	2	2	1	1	0	2	0	2	1	0	0	1	1	0	2	0	2	1	0	0	1	1	0	2	0	2	1	0	0	13.6	13.6	13.6	14.463	125	125;92;124	0.0097902	1.4451	By MS/MS	By matching		By MS/MS
Q56JX6	Q56JX6	1	1	1		1	1	1	1	1	1	1	0	0	1	0	0	0	1	1	1	0	0	1	0	0	0	1	1	1	0	0	1	0	0	0	17.4	17.4	17.4	7.8409	69	69	0	2.445	By MS/MS	By MS/MS	By MS/MS
Q56JZ5	Q56JZ5	1	1	1		1	1	1	1	1	0	0	1	1	1	0	0	0	1	0	0	1	1	1	0	0	0	1	0	0	1	1	1	0	0	0	2.8	2.8	2.8	39.906	352	352	0.0066225	1.6647	By matching			By matching	By matching
Q56JZ9	Q56JZ9	5	5	5		1	5	5	5	3	4	4	4	3	5	1	1	2	3	4	4	4	3	5	1	1	2	3	4	4	4	3	5	1	1	2	26.8	26.8	26.8	16.77	142	142	0	17.417	By MS/MS	By MS/MS	By MS/MS	By MS/MS	By MS/MS
Q58CQ2	Q58CQ2	10	10	10		1	10	10	10	8	6	9	7	8	10	5	2	3	8	6	9	7	8	10	5	2	3	8	6	9	7	8	10	5	2	3	30.1	30.1	30.1	40.975	372	372	0	51.728	By MS/MS	By MS/MS	By MS/MS	By MS/MS	By MS/MS
Q58CQ9;A0A140T891	Q58CQ9;A0A140T891	8;7	8;7	8;7	;	2	8	8	8	4	4	4	5	4	6	6	3	8	4	4	4	5	4	6	6	3	8	4	4	4	5	4	6	6	3	8	18.6	18.6	18.6	56.946	510	510;510	0	25.834	By MS/MS	By MS/MS	By MS/MS	By MS/MS	By MS/MS
Q58D01;Q58DA0	Q58D01;Q58DA0	1;1	1;1	1;1	;	2	1	1	1	0	0	0	1	0	1	0	0	0	0	0	0	1	0	1	0	0	0	0	0	0	1	0	1	0	0	0	7.9	7.9	7.9	33.96	316	316;382	0	44.827				By MS/MS
Q58D31	Q58D31	2	2	2		1	2	2	2	2	2	2	2	2	2	0	1	1	2	2	2	2	2	2	0	1	1	2	2	2	2	2	2	0	1	1	5.1	5.1	5.1	38.099	356	356	0.001586	2.0189	By MS/MS	By MS/MS	By MS/MS	By matching	By MS/MS
Q58DC0;A0A140T860	Q58DC0;A0A140T860	6;4	6;4	6;4	;	2	6	6	6	6	6	4	6	5	6	1	1	1	6	6	4	6	5	6	1	1	1	6	6	4	6	5	6	1	1	1	24	24	24	35.409	313	313;313	0	32.083	By MS/MS	By MS/MS	By MS/MS	By MS/MS	By MS/MS
Q58DK5	Q58DK5	1	1	1		1	1	1	1	1	1	1	0	1	1	0	0	0	1	1	1	0	1	1	0	0	0	1	1	1	0	1	1	0	0	0	4.9	4.9	4.9	36.081	329	329	0	5.1128	By matching	By matching	By MS/MS		By MS/MS
Q58DL9	Q58DL9	3	3	3		1	3	3	3	3	3	3	3	2	2	1	0	1	3	3	3	3	2	2	1	0	1	3	3	3	3	2	2	1	0	1	7.3	7.3	7.3	56.428	510	510	0	3.246	By MS/MS	By MS/MS	By matching	By MS/MS	By MS/MS
Q58DM3	Q58DM3	2	2	2		1	2	2	2	2	2	2	2	2	2	2	1	2	2	2	2	2	2	2	2	1	2	2	2	2	2	2	2	2	1	2	9.1	9.1	9.1	24.103	219	219	0	3.9917	By MS/MS	By MS/MS	By MS/MS	By MS/MS	By MS/MS
Q58DM8	Q58DM8	3	3	3		1	3	3	3	1	1	2	2	2	2	1	0	0	1	1	2	2	2	2	1	0	0	1	1	2	2	2	2	1	0	0	16.2	16.2	16.2	31.243	290	290	0	4.0504	By MS/MS	By MS/MS	By MS/MS	By MS/MS	By MS/MS
Q58DP6;P15467	Q58DP6;P15467	3;2	3;2	3;2	;	2	3	3	3	1	1	1	1	1	3	1	0	2	1	1	1	1	1	3	1	0	2	1	1	1	1	1	3	1	0	2	27.2	27.2	27.2	16.938	147	147;119	0	3.0331	By MS/MS	By MS/MS	By matching	By MS/MS	By matching
Q58DS9	Q58DS9	1	1	1		1	1	1	1	1	1	1	1	1	1	1	1	1	1	1	1	1	1	1	1	1	1	1	1	1	1	1	1	1	1	1	5.6	5.6	5.6	23.466	216	216	0	2.8222	By MS/MS	By MS/MS	By MS/MS	By matching	By MS/MS
Q58DT1;E1B7T4;E1BLQ8	Q58DT1;E1B7T4;E1BLQ8	3;2;2	3;2;2	3;2;2	;;	3	3	3	3	2	3	2	3	3	3	0	0	1	2	3	2	3	3	3	0	0	1	2	3	2	3	3	3	0	0	1	12.9	12.9	12.9	29.168	248	248;232;260	0	4.7025	By MS/MS	By MS/MS	By MS/MS	By MS/MS	By MS/MS
Q58DU5	Q58DU5	7	7	7		1	7	7	7	7	6	6	7	7	7	3	4	4	7	6	6	7	7	7	3	4	4	7	6	6	7	7	7	3	4	4	29.4	29.4	29.4	28.405	255	255	0	33.832	By MS/MS	By MS/MS	By MS/MS	By MS/MS	By MS/MS
Q58DW5;G3N1F5;G3MYE2	Q58DW5;G3N1F5	5;4;1	5;4;1	5;4;1	;	3	5	5	5	1	1	1	3	4	5	1	0	0	1	1	1	3	4	5	1	0	0	1	1	1	3	4	5	1	0	0	16.5	16.5	16.5	34.344	297	297;297;299	0	8.3612	By MS/MS	By matching	By MS/MS	By MS/MS	By MS/MS
Q59A32	Q59A32	4	4	4		1	4	4	4	3	2	3	4	2	3	0	0	0	3	2	3	4	2	3	0	0	0	3	2	3	4	2	3	0	0	0	5.1	5.1	5.1	107.91	1010	1010	0	5.4493	By MS/MS	By matching	By MS/MS	By MS/MS	By MS/MS
Q5BIP4	Q5BIP4	1	1	1		1	1	1	1	0	0	0	0	0	1	0	0	0	0	0	0	0	0	1	0	0	0	0	0	0	0	0	1	0	0	0	3.5	3.5	3.5	54.211	492	492	0.0059391	1.6974
Q5E946	Q5E946	5	5	5		1	5	5	5	4	4	4	3	3	4	2	1	4	4	4	4	3	3	4	2	1	4	4	4	4	3	3	4	2	1	4	24.3	24.3	24.3	20.035	189	189	0	13.245	By MS/MS	By MS/MS	By MS/MS	By MS/MS	By MS/MS
Q5E947	Q5E947	9	9	7		1	9	9	7	7	8	7	7	7	9	6	6	6	7	8	7	7	7	9	6	6	6	5	6	5	5	5	7	4	4	4	42.2	42.2	34.7	22.209	199	199	0	14.082	By MS/MS	By MS/MS	By MS/MS	By MS/MS	By MS/MS
Q5E951	Q5E951	1	1	1		1	1	1	1	0	1	0	1	0	1	0	0	0	0	1	0	1	0	1	0	0	0	0	1	0	1	0	1	0	0	0	6.6	6.6	6.6	27.517	244	244	0	2.2511		By matching		By MS/MS
Q5E956	Q5E956	13	13	13		1	13	13	13	9	8	9	11	9	12	7	5	6	9	8	9	11	9	12	7	5	6	9	8	9	11	9	12	7	5	6	58.2	58.2	58.2	26.689	249	249	0	67.192	By MS/MS	By MS/MS	By MS/MS	By MS/MS	By MS/MS
Q5E959	Q5E959	3	3	3		1	3	3	3	0	2	1	2	1	2	0	0	0	0	2	1	2	1	2	0	0	0	0	2	1	2	1	2	0	0	0	13.1	13.1	13.1	38.485	350	350	0	29.628		By MS/MS	By matching	By MS/MS	By MS/MS
Q5E966	Q5E966	6	6	6		1	6	6	6	3	4	3	6	3	6	0	0	0	3	4	3	6	3	6	0	0	0	3	4	3	6	3	6	0	0	0	20.6	20.6	20.6	36.472	325	325	0	8.2963	By MS/MS	By MS/MS	By MS/MS	By MS/MS	By MS/MS
Q5E973	Q5E973	4	4	4		1	4	4	4	3	1	2	3	3	4	1	0	0	3	1	2	3	3	4	1	0	0	3	1	2	3	3	4	1	0	0	25.5	25.5	25.5	21.535	188	188	0	10.833	By MS/MS	By MS/MS	By MS/MS	By MS/MS	By MS/MS
Q5E984	Q5E984	5	5	3		1	5	5	3	5	4	4	5	5	4	2	2	1	5	4	4	5	5	4	2	2	1	3	2	3	3	3	2	1	1	1	21.5	21.5	12.8	19.581	172	172	0	18.971	By MS/MS	By MS/MS	By MS/MS	By MS/MS	By MS/MS
Q5E987	Q5E987	5	5	5		1	5	5	5	5	4	4	5	4	5	4	2	4	5	4	4	5	4	5	4	2	4	5	4	4	5	4	5	4	2	4	21.6	21.6	21.6	26.411	241	241	0	20.128	By MS/MS	By MS/MS	By MS/MS	By MS/MS	By MS/MS
Q5E988	Q5E988	2	2	2		1	2	2	2	1	2	1	2	2	2	0	0	0	1	2	1	2	2	2	0	0	0	1	2	1	2	2	2	0	0	0	12.7	12.7	12.7	22.876	204	204	0	3.9467	By MS/MS	By MS/MS	By matching	By MS/MS	By MS/MS
Q5E992	Q5E992	2	2	2		1	2	2	2	1	1	1	1	1	2	0	0	0	1	1	1	1	1	2	0	0	0	1	1	1	1	1	2	0	0	0	16.9	16.9	16.9	18.237	166	166	0.0015835	1.9869	By matching	By MS/MS	By matching	By MS/MS	By matching
Q5E997	Q5E997	4	4	4		1	4	4	4	2	2	2	2	2	4	1	0	1	2	2	2	2	2	4	1	0	1	2	2	2	2	2	4	1	0	1	19.6	19.6	19.6	32.979	286	286	0	18.494	By MS/MS	By MS/MS	By MS/MS	By MS/MS	By MS/MS
Q5E9A1	Q5E9A1	1	1	1		1	1	1	1	0	0	0	0	0	1	0	0	0	0	0	0	0	0	1	0	0	0	0	0	0	0	0	1	0	0	0	6	6	6	23.37	215	215	0	2.4265
Q5E9B1	Q5E9B1	14	11	11		1	14	11	11	12	13	13	13	13	13	11	10	11	9	10	10	10	10	10	9	8	8	9	10	10	10	10	10	9	8	8	36.2	29.6	29.6	36.723	334	334	0	28.965	By MS/MS	By MS/MS	By MS/MS	By MS/MS	By MS/MS
Q5E9B7	Q5E9B7	7	7	7		1	7	7	7	5	5	5	6	5	7	4	0	5	5	5	5	6	5	7	4	0	5	5	5	5	6	5	7	4	0	5	46.5	46.5	46.5	26.992	241	241	0	44.855	By MS/MS	By MS/MS	By MS/MS	By MS/MS	By MS/MS
Q5E9C0	Q5E9C0	4	4	4		1	4	4	4	4	4	4	4	3	4	0	0	1	4	4	4	4	3	4	0	0	1	4	4	4	4	3	4	0	0	1	13	13	13	31.537	277	277	0	4.5593	By MS/MS	By matching	By MS/MS	By MS/MS	By matching
Q5E9E6;G3X7N2;E1BKD0	Q5E9E6;G3X7N2;E1BKD0	3;2;2	3;2;2	3;2;2	;;	3	3	3	3	1	2	1	2	2	3	1	0	1	1	2	1	2	2	3	1	0	1	1	2	1	2	2	3	1	0	1	18.9	18.9	18.9	24.831	217	217;217;217	0	9.1291	By MS/MS	By MS/MS	By MS/MS	By MS/MS	By MS/MS
Q5E9F1	Q5E9F1	4	4	4		1	4	4	4	2	2	2	4	3	4	0	1	1	2	2	2	4	3	4	0	1	1	2	2	2	4	3	4	0	1	1	16.7	16.7	16.7	27.901	245	245	0	5.8351	By matching	By MS/MS	By matching	By MS/MS	By MS/MS
Q5E9F2	Q5E9F2	3	3	3		1	3	3	3	0	2	2	3	2	2	0	0	0	0	2	2	3	2	2	0	0	0	0	2	2	3	2	2	0	0	0	12.5	12.5	12.5	32.939	289	289	0	4.4414		By MS/MS	By matching	By MS/MS	By MS/MS
Q5E9F5	Q5E9F5	4	4	4		1	4	4	4	3	4	4	4	3	4	2	1	1	3	4	4	4	3	4	2	1	1	3	4	4	4	3	4	2	1	1	22.1	22.1	22.1	22.426	199	199	0	8.7485	By MS/MS	By MS/MS	By MS/MS	By MS/MS	By MS/MS
Q5E9F7;Q148F1	Q5E9F7	7;1	7;1	7;1		2	7	7	7	6	6	6	6	6	7	4	3	4	6	6	6	6	6	7	4	3	4	6	6	6	6	6	7	4	3	4	41	41	41	18.518	166	166;166	0	36.158	By MS/MS	By MS/MS	By MS/MS	By MS/MS	By MS/MS
Q5E9F9	Q5E9F9	7	7	7		1	7	7	7	6	5	6	7	7	6	2	2	3	6	5	6	7	7	6	2	2	3	6	5	6	7	7	6	2	2	3	17.1	17.1	17.1	48.633	433	433	0	14.773	By MS/MS	By MS/MS	By MS/MS	By MS/MS	By MS/MS
Q5E9J1	Q5E9J1	2	2	2		1	2	2	2	1	1	1	2	2	2	0	0	1	1	1	1	2	2	2	0	0	1	1	1	1	2	2	2	0	0	1	7	7	7	45.688	414	414	0	14.383	By matching	By matching	By MS/MS	By MS/MS	By matching
Q5E9K0	Q5E9K0	4	4	4		1	4	4	4	3	3	3	3	4	4	2	1	1	3	3	3	3	4	4	2	1	1	3	3	3	3	4	4	2	1	1	22.4	22.4	22.4	22.896	201	201	0	5.7093	By MS/MS	By MS/MS	By MS/MS	By MS/MS	By MS/MS
Q5E9K3	Q5E9K3	2	2	2		1	2	2	2	0	1	1	0	0	2	0	0	0	0	1	1	0	0	2	0	0	0	0	1	1	0	0	2	0	0	0	10.3	10.3	10.3	30.365	261	261	0	4.6193		By matching	By matching
Q5E9M1	Q5E9M1	2	2	2		1	2	2	2	1	0	2	2	2	2	0	0	1	1	0	2	2	2	2	0	0	1	1	0	2	2	2	2	0	0	1	9.6	9.6	9.6	21.666	188	188	0	2.2966	By matching		By MS/MS	By matching	By MS/MS
Q5E9Q0	Q5E9Q0	1	1	1		1	1	1	1	0	0	0	0	0	1	0	0	0	0	0	0	0	0	1	0	0	0	0	0	0	0	0	1	0	0	0	5.9	5.9	5.9	28.596	253	253	0.00080841	2.1047
Q5E9T4	Q5E9T4	1	1	1		1	1	1	1	1	0	0	1	1	1	0	0	0	1	0	0	1	1	1	0	0	0	1	0	0	1	1	1	0	0	0	7.4	7.4	7.4	27.028	243	243	0.0052553	1.7635	By matching			By MS/MS	By MS/MS
Q5E9X4	Q5E9X4	2	2	2		1	2	2	2	0	0	0	0	0	2	0	0	0	0	0	0	0	0	2	0	0	0	0	0	0	0	0	2	0	0	0	6.5	6.5	6.5	34.879	306	306	0.00080775	2.0975
Q5E9Z2	Q5E9Z2	4	4	4		1	4	4	4	3	3	3	4	2	3	3	0	2	3	3	3	4	2	3	3	0	2	3	3	3	4	2	3	3	0	2	9.1	9.1	9.1	62.44	558	558	0	7.9705	By MS/MS	By MS/MS	By MS/MS	By MS/MS	By MS/MS
Q5EA32	Q5EA32	4	4	4		1	4	4	4	1	0	2	2	4	3	0	0	0	1	0	2	2	4	3	0	0	0	1	0	2	2	4	3	0	0	0	7	7	7	84.819	753	753	0	8.7112	By matching		By MS/MS	By MS/MS	By MS/MS
Q5EA61	Q5EA61	7	7	7		1	7	7	7	6	4	6	6	6	7	5	1	1	6	4	6	6	6	7	5	1	1	6	4	6	6	6	7	5	1	1	27.3	27.3	27.3	42.719	381	381	0	31.371	By MS/MS	By MS/MS	By MS/MS	By MS/MS	By MS/MS
Q5EA79	Q5EA79	4	4	4		1	4	4	4	4	3	3	4	4	4	2	2	3	4	3	3	4	4	4	2	2	3	4	3	3	4	4	4	2	2	3	14	14	14	37.614	342	342	0	6.3492	By MS/MS	By MS/MS	By MS/MS	By MS/MS	By MS/MS
Q5EA80;F1MGN1	Q5EA80;F1MGN1	2;1	2;1	2;1	;	2	2	2	2	1	2	1	2	2	2	0	0	0	1	2	1	2	2	2	0	0	0	1	2	1	2	2	2	0	0	0	3.9	3.9	3.9	64.945	567	567;333	0	3.2134	By matching	By MS/MS	By MS/MS	By MS/MS	By MS/MS
Q5EA98	Q5EA98	2	2	2		1	2	2	2	0	1	1	1	0	2	0	0	0	0	1	1	1	0	2	0	0	0	0	1	1	1	0	2	0	0	0	4.6	4.6	4.6	51.977	439	439	0	32.328		By MS/MS	By matching	By MS/MS
Q5EAC6;F1MHL1	Q5EAC6;F1MHL1	6;5	6;5	6;5	;	2	6	6	6	2	2	3	5	0	5	0	0	0	2	2	3	5	0	5	0	0	0	2	2	3	5	0	5	0	0	0	14.7	14.7	14.7	44.58	380	380;348	0	5.971	By MS/MS	By matching	By MS/MS	By MS/MS
Q5GF34	Q5GF34	4	4	4		1	4	4	4	0	0	1	4	0	4	0	0	0	0	0	1	4	0	4	0	0	0	0	0	1	4	0	4	0	0	0	5.5	5.5	5.5	109.99	998	998	0	6.393			By matching	By MS/MS
Q5KR47	Q5KR47	17	17	4		1	17	17	4	15	16	13	15	12	17	5	6	7	15	16	13	15	12	17	5	6	7	4	4	3	4	4	4	2	2	2	40.8	40.8	15.1	32.818	284	284	0	63.089	By MS/MS	By MS/MS	By MS/MS	By MS/MS	By MS/MS
Q673L2	Q673L2	1	1	1		1	1	1	1	1	1	1	1	1	1	1	1	1	1	1	1	1	1	1	1	1	1	1	1	1	1	1	1	1	1	1	3.7	3.7	3.7	38.951	352	352	0	2.7901	By MS/MS	By MS/MS	By MS/MS	By MS/MS	By MS/MS
Q6B855	Q6B855	17	1	1		1	17	1	1	14	14	14	15	14	17	12	11	12	0	0	0	0	0	1	0	0	0	0	0	0	0	0	1	0	0	0	27.4	2.9	2.9	67.905	623	623	0	3.0056	By matching	By matching	By matching	By matching	By matching
Q6EWQ7;F1MN49	Q6EWQ7	7;2	7;2	7;2		2	7	7	7	4	4	4	5	4	7	0	1	1	4	4	4	5	4	7	0	1	1	4	4	4	5	4	7	0	1	1	43.5	43.5	43.5	16.832	154	154;153	0	31.824	By MS/MS	By MS/MS	By MS/MS	By MS/MS	By matching
Q6QRN7	Q6QRN7	2	2	2		1	2	2	2	2	2	2	2	2	2	1	1	1	2	2	2	2	2	2	1	1	1	2	2	2	2	2	2	1	1	1	8.4	8.4	8.4	33.948	308	308	0	8.262	By MS/MS	By MS/MS	By MS/MS	By MS/MS	By MS/MS
Q6UC88	Q6UC88	1	1	1		1	1	1	1	0	0	1	0	0	1	0	0	1	0	0	1	0	0	1	0	0	1	0	0	1	0	0	1	0	0	1	3.4	3.4	3.4	35.56	322	322	0	2.4589			By matching
Q6Y1E2	Q6Y1E2	1	1	1		1	1	1	1	1	1	1	1	1	1	1	1	1	1	1	1	1	1	1	1	1	1	1	1	1	1	1	1	1	1	1	8.6	8.6	8.6	16.645	152	152	0	7.0985	By MS/MS	By MS/MS	By MS/MS	By MS/MS	By MS/MS
Q76LV2	Q76LV2	20	11	11		1	20	11	11	20	19	19	20	19	20	11	11	14	11	10	10	11	10	11	6	5	6	11	10	10	11	10	11	6	5	6	25.5	16.9	16.9	84.73	733	733	0	53.725	By MS/MS	By MS/MS	By MS/MS	By MS/MS	By MS/MS
Q7SIB2	Q7SIB2	1	1	1		1	1	1	1	0	1	1	1	1	1	0	0	0	0	1	1	1	1	1	0	0	0	0	1	1	1	1	1	0	0	0	0.9	0.9	0.9	160.41	1669	1669	0	2.6537		By MS/MS	By MS/MS	By MS/MS	By matching
Q863B3	Q863B3	13	13	13		1	13	13	13	10	9	11	12	9	11	3	3	3	10	9	11	12	9	11	3	3	3	10	9	11	12	9	11	3	3	3	17.8	17.8	17.8	101.99	910	910	0	50.645	By MS/MS	By MS/MS	By MS/MS	By MS/MS	By MS/MS
Q865S1	Q865S1	4	4	4		1	4	4	4	3	3	2	4	4	4	0	0	0	3	3	2	4	4	4	0	0	0	3	3	2	4	4	4	0	0	0	3.8	3.8	3.8	136.39	1207	1207	0	7.3242	By MS/MS	By MS/MS	By matching	By MS/MS	By MS/MS
Q865V6	Q865V6	10	10	10		1	10	10	10	7	8	7	9	8	10	6	4	6	7	8	7	9	8	10	6	4	6	7	8	7	9	8	10	6	4	6	32.7	32.7	32.7	38.876	349	349	0	43.945	By MS/MS	By MS/MS	By MS/MS	By MS/MS	By MS/MS
Q8SPJ1	Q8SPJ1	8	8	8		1	8	8	8	8	6	7	5	6	8	8	3	6	8	6	7	5	6	8	8	3	6	8	6	7	5	6	8	8	3	6	11.8	11.8	11.8	81.82	745	745	0	14.565	By MS/MS	By MS/MS	By MS/MS	By MS/MS	By MS/MS
Q8WN96	Q8WN96	1	1	1		1	1	1	1	0	0	0	0	0	1	0	0	0	0	0	0	0	0	1	0	0	0	0	0	0	0	0	1	0	0	0	0.7	0.7	0.7	307.82	2701	2701	0	3.0607
Q92176	Q92176	13	13	13		1	13	13	13	13	9	9	13	10	13	7	7	7	13	9	9	13	10	13	7	7	7	13	9	9	13	10	13	7	7	7	27.3	27.3	27.3	50.979	461	461	0	23.209	By MS/MS	By MS/MS	By MS/MS	By MS/MS	By MS/MS
Q95132	Q95132	6	1	1		1	6	1	1	6	5	5	5	5	6	4	1	3	1	1	1	1	1	1	1	1	1	1	1	1	1	1	1	1	1	1	12.7	1.9	1.9	58.428	535	535	0.0023438	1.9268	By MS/MS	By MS/MS	By MS/MS	By MS/MS	By MS/MS
Q95M18	Q95M18	6	5	5		1	6	5	5	5	5	5	6	6	5	2	1	3	5	5	5	5	5	5	1	1	2	5	5	5	5	5	5	1	1	2	7.6	6.1	6.1	92.426	804	804	0	5.8426	By MS/MS	By MS/MS	By MS/MS	By MS/MS	By MS/MS
Q9BDK2	Q9BDK2	2	2	2		1	2	2	2	1	2	2	2	1	2	0	0	0	1	2	2	2	1	2	0	0	0	1	2	2	2	1	2	0	0	0	16.3	16.3	16.3	16.854	147	147	0	3.5741	By MS/MS	By matching	By MS/MS	By MS/MS	By MS/MS
Q9BDR7	Q9BDR7	2	2	2		1	2	2	2	2	2	2	2	2	2	2	2	2	2	2	2	2	2	2	2	2	2	2	2	2	2	2	2	2	2	2	23.5	23.5	23.5	9.4631	85	85	0	3.7654	By MS/MS	By MS/MS	By MS/MS	By MS/MS	By MS/MS
Q9BGI2	Q9BGI2	3	1	1		1	3	1	1	3	3	3	3	3	3	3	2	3	1	1	1	1	1	1	1	0	1	1	1	1	1	1	1	1	0	1	9.5	4	4	30.741	274	274	0	2.1936	By MS/MS	By MS/MS	By MS/MS	By MS/MS	By MS/MS
Q9GKI7	Q9GKI7	2	2	2		1	2	2	2	1	2	1	2	1	2	0	0	0	1	2	1	2	1	2	0	0	0	1	2	1	2	1	2	0	0	0	4.5	4.5	4.5	70.846	624	624	0	5.2147	By matching	By MS/MS	By matching	By MS/MS	By matching
Q9GL30	Q9GL30	8	8	8		1	8	8	8	7	7	7	8	7	8	6	5	6	7	7	7	8	7	8	6	5	6	7	7	7	8	7	8	6	5	6	14.9	14.9	14.9	62.555	545	545	0	22.408	By MS/MS	By MS/MS	By MS/MS	By MS/MS	By MS/MS
Q9GMB8	Q9GMB8	6	6	6		1	6	6	6	4	4	3	4	4	6	1	0	2	4	4	3	4	4	6	1	0	2	4	4	3	4	4	6	1	0	2	14	14	14	58.604	514	514	0	10.719	By MS/MS	By MS/MS	By MS/MS	By MS/MS	By MS/MS
Q9MYM4	Q9MYM4	5	5	5		1	5	5	5	5	5	5	5	5	5	5	2	5	5	5	5	5	5	5	5	2	5	5	5	5	5	5	5	5	2	5	6.8	6.8	6.8	104.76	937	937	0	29.289	By MS/MS	By MS/MS	By MS/MS	By MS/MS	By MS/MS
Q9MZT0	Q9MZT0	3	3	3		1	3	3	3	3	3	3	3	3	3	3	0	3	3	3	3	3	3	3	3	0	3	3	3	3	3	3	3	3	0	3	10.9	10.9	10.9	39.608	349	349	0	12.861	By MS/MS	By MS/MS	By MS/MS	By MS/MS	By MS/MS
Q9TR36	Q9TR36	2	2	2		1	2	2	2	1	1	0	1	1	2	0	0	0	1	1	0	1	1	2	0	0	0	1	1	0	1	1	2	0	0	0	7.7	7.7	7.7	31.539	271	271	0.0098246	1.454	By MS/MS	By matching		By MS/MS	By matching
Q9TTY5	Q9TTY5	1	1	1		1	1	1	1	1	1	1	1	1	1	0	0	1	1	1	1	1	1	1	0	0	1	1	1	1	1	1	1	0	0	1	4.1	4.1	4.1	39.691	342	342	0.00079872	2.0407	By matching	By matching	By matching	By MS/MS	By MS/MS
Q9TU03	Q9TU03	4	4	4		1	4	4	4	3	3	4	4	3	4	2	1	2	3	3	4	4	3	4	2	1	2	3	3	4	4	3	4	2	1	2	21	21	21	22.793	200	200	0	71.944	By MS/MS	By MS/MS	By MS/MS	By MS/MS	By MS/MS
Q9TVC8	Q9TVC8	3	3	2		1	3	3	2	3	1	2	3	3	1	1	0	1	3	1	2	3	3	1	1	0	1	2	1	1	2	2	0	0	0	0	13.4	13.4	10	30.122	261	261	0	5.3407	By MS/MS	By matching	By MS/MS	By MS/MS	By MS/MS
Q9XSA7	Q9XSA7	8	8	7		1	8	8	7	7	6	6	8	5	7	1	1	2	7	6	6	8	5	7	1	1	2	6	5	5	7	4	6	1	1	2	39.1	39.1	32.8	28.727	253	253	0	61.575	By MS/MS	By MS/MS	By MS/MS	By MS/MS	By MS/MS
Q9XSC9	Q9XSC9	2	2	2		1	2	2	2	2	2	1	1	1	2	1	1	1	2	2	1	1	1	2	1	1	1	2	2	1	1	1	2	1	1	1	5.1	5.1	5.1	47.958	432	432	0	2.4253	By matching	By matching	By matching	By matching	By matching
Q9XSK2	Q9XSK2	4	4	4		1	4	4	4	2	3	3	3	3	4	2	2	2	2	3	3	3	3	4	2	2	2	2	3	3	3	3	4	2	2	2	16.9	16.9	16.9	25.752	237	237	0	17.519	By MS/MS	By MS/MS	By MS/MS	By MS/MS	By MS/MS
Q9XSK7;G3X6L4;Q32LK8	Q9XSK7;G3X6L4	13;12;1	13;12;1	13;12;1	;	3	13	13	13	10	11	10	12	11	11	5	2	3	10	11	10	12	11	11	5	2	3	10	11	10	12	11	11	5	2	3	56.1	56.1	56.1	26.604	239	239;239;235	0	29.981	By MS/MS	By MS/MS	By MS/MS	By MS/MS	By MS/MS
REV__E1BF14	REV__E1BF14	1	1	1		1	1	1	1	1	1	1	1	1	1	1	1	1	1	1	1	1	1	1	1	1	1	1	1	1	1	1	1	1	1	1	0	0	0	113.04	1015	1015	0.0059568	1.7067	By MS/MS	By matching	By matching	By MS/MS	By MS/MS
REV__E1BHS1	REV__E1BHS1	2	2	2		1	2	2	2	1	1	1	1	1	0	1	0	1	1	1	1	1	1	0	1	0	1	1	1	1	1	1	0	1	0	1	0	0	0	112.89	998	998	0.0046012	1.8701	By MS/MS	By matching	By matching	By matching	By matching
REV__E1BHY2	REV__E1BHY2	1	1	1		1	1	1	1	0	0	0	0	0	0	0	1	0	0	0	0	0	0	0	0	1	0	0	0	0	0	0	0	0	1	0	0	0	0	118.57	1089	1089	0.0085592	1.5103
REV__F1MGT1;REV__F1MXF3	REV__F1MGT1;REV__F1MXF3	2;1	2;1	2;1	;	2	2	2	2	1	1	0	1	2	1	1	1	0	1	1	0	1	2	1	1	1	0	1	1	0	1	2	1	1	1	0	0	0	0	1005.1	8760	8760;941	0.0053354	1.8498	By MS/MS	By MS/MS		By matching	By MS/MS
REV__F1MHF1	REV__F1MHF1	1	1	1		1	1	1	1	0	1	0	0	0	0	0	0	0	0	1	0	0	0	0	0	0	0	0	1	0	0	0	0	0	0	0	0	0	0	46.274	405	405	0.0015949	2.0328		By MS/MS
REV__F1MI78	REV__F1MI78	1	1	1		1	1	1	1	1	1	1	1	1	1	0	0	0	1	1	1	1	1	1	0	0	0	1	1	1	1	1	1	0	0	0	0	0	0	51.947	458	458	0.0023456	1.9269	By MS/MS	By MS/MS	By MS/MS	By MS/MS	By MS/MS
REV__G3MZG0;REV__F1MKJ3	REV__G3MZG0;REV__F1MKJ3	2;2	2;2	2;2	;	2	2	2	2	1	1	1	1	1	2	0	0	0	1	1	1	1	1	2	0	0	0	1	1	1	1	1	2	0	0	0	0	0	0	391.13	3416	3416;3432	0.006647	1.6705	By matching	By matching	By matching	By matching	By matching
REV__F1MN90	REV__F1MN90	1	1	1		1	1	1	1	1	1	1	1	1	1	1	0	1	1	1	1	1	1	1	1	0	1	1	1	1	1	1	1	1	0	1	0	0	0	25.056	222	222	0.0031153	1.9235	By matching	By MS/MS	By matching	By MS/MS	By matching
REV__F1MT25	REV__F1MT25	1	1	1		1	1	1	1	1	1	1	1	1	1	0	0	1	1	1	1	1	1	1	0	0	1	1	1	1	1	1	1	0	0	1	0	0	0	139.59	1257	1257	0.007874	1.537	By matching	By MS/MS	By matching	By matching	By matching
REV__F1MY91	REV__F1MY91	1	1	1		1	1	1	1	1	1	1	1	0	1	0	0	1	1	1	1	1	0	1	0	0	1	1	1	1	1	0	1	0	0	1	0	0	0	58.457	510	510	0.009901	1.4876	By MS/MS	By matching	By matching	By matching
REV__F1N2Y2	REV__F1N2Y2	2	2	2		1	2	2	2	1	2	2	2	1	1	2	1	1	1	2	2	2	1	1	2	1	1	1	2	2	2	1	1	2	1	1	0	0	0	145.04	1491	1491	0.00080906	2.1143	By matching	By MS/MS	By matching	By matching	By matching
REV__Q32LD7;REV__G5E5B5	REV__Q32LD7;REV__G5E5B5	1;1	1;1	1;1	;	2	1	1	1	0	1	0	0	1	1	0	0	0	0	1	0	0	1	1	0	0	0	0	1	0	0	1	1	0	0	0	0	0	0	33.757	300	300;300	0.0071736	1.5458		By MS/MS			By matching
REV__Q2TBM9	REV__Q2TBM9	1	1	1		1	1	1	1	1	1	1	1	1	1	1	1	1	1	1	1	1	1	1	1	1	1	1	1	1	1	1	1	1	1	1	0	0	0	74.195	654	654	1	-2	By MS/MS	By MS/MS	By MS/MS	By MS/MS	By MS/MS
REV__Q3ZC32	REV__Q3ZC32	1	1	1		1	1	1	1	1	1	1	1	1	1	1	1	0	1	1	1	1	1	1	1	1	0	1	1	1	1	1	1	1	1	0	0	0	0	65.238	573	573	0.003876	1.915	By matching	By MS/MS	By MS/MS	By MS/MS	By MS/MS
REV__Q58DK1	REV__Q58DK1	1	1	1		1	1	1	1	1	0	0	0	1	0	0	0	0	1	0	0	0	1	0	0	0	0	1	0	0	0	1	0	0	0	0	0	0	0	88.511	771	771	0.0092068	1.4985	By matching				By MS/MS
[truncated: 56 more columns]
